# Supplementary material for: Transcriptional repression of GTL1 under water‐deficit stress promotes anthocyanin biosynthesis to enhance drought tolerance
Source: Plant Direct. 2024 May 24;8(5):e594. doi: 10.1002/pld3.594 (PMC11117050; doi:10.1002/pld3.594)
Supplement: Supplementary file 2 — Data S2. Collected RNA‐Seq normalized gene count data and functionally‐annotated results of EBSeq comparisons across treatment types. [file PLD3-8-e594-s013.xlsx]

## Sheet: Test Exp Cyto GTL1
	pigment biosynthesis and metabolism											Abscisic acid activated signaling												Classical drought response																Downreg ->	acid transport
	AT4G09820	7.48658	41.3764	2.46485	basic helix-loop-helix (bHLH) DNA-binding superfamily protein(TT8)	Arabidopsis thaliana	16709193:TT8 expression is controlled by different combinations of MYB and bHLH factors in planta.,22669605:Nitrogen regulation of anthocyanin biosynthesis in Arabidopsis thaliana red cells undergoes a mechanism by which nitrogen controls the expression of genes encoding both main components of the TTG1-GL3/TT8-PAP1 complex and negative regulators.,23398515:These results provide a molecular model…	GO:0006351~transcription, DNA-templated,GO:0006355~regulation of transcription, DNA-templated,GO:0009813~flavonoid biosynthetic process,GO:0009867~jasmonic acid mediated signaling pathway,GO:0009962~regulation of flavonoid biosynthetic process,GO:0010026~trichome differentiation,GO:0010214~seed coat development,GO:0031542~positive regulation of anthocyanin biosynthetic process,GO:0048316~seed dev…	IPR011598:Myc-type, basic helix-loop-helix (bHLH) domain,IPR025610:Transcription factor MYC/MYB N-terminal,	0														AT1G01470	509.194	944.821	0.891811	Late embryogenesis abundant protein(LEA14)	Arabidopsis thaliana	0	GO:0009269~response to desiccation,GO:0009611~response to wounding,GO:0009644~response to high light intensity,GO:0009793~embryo development ending in seed dormancy,GO:0050832~defense response to fungus,	IPR004864:Late embryogenesis abundant protein, LEA-14,IPR013783:Immunoglobulin-like fold,IPR013990:Water stress and hypersensitive response domain,	LEA14,								AT5G09220	433.834	81.0224	-2.4206	amino acid permease 2(AAP2)	Arabidopsis thaliana	0	GO:0003333~amino acid transmembrane transport,GO:0006865~amino acid transport,GO:0015800~acidic amino acid transport,GO:0015804~neutral amino acid transport,	IPR013057:Amino acid transporter, transmembrane,
	AT5G42800	352.495	1873.24	2.40982	dihydroflavonol 4-reductase(DFR)	Arabidopsis thaliana	25345491:Our results uncover a molecular mechanism for plant adaptation to the environment through the miR156-SPLs-DFR pathway, which coordinates development and abiotic stress tolerance.,	GO:0009718~anthocyanin-containing compound biosynthetic process,GO:0055114~oxidation-reduction process,	IPR001509:NAD-dependent epimerase/dehydratase,IPR016040:NAD(P)-binding domain,	DFR,														AT2G42530																	AT5G63850	275.863	81.0672	-1.76664	amino acid permease 4(AAP4)	Arabidopsis thaliana	0	GO:0006865~amino acid transport,	IPR013057:Amino acid transporter, transmembrane,
	AT4G22880	226.732	1065.17	2.23197	leucoanthocyanidin dioxygenase(LDOX)	Arabidopsis thaliana	18998159:The remaining flavonol glycosides found in the fls1-2 mutant are synthesized in planta by the FLS-like side activity of the LDOX enzyme.,	GO:0007033~vacuole organization,GO:0009611~response to wounding,GO:0009718~anthocyanin-containing compound biosynthetic process,GO:0009753~response to jasmonic acid,GO:0010023~proanthocyanidin biosynthetic process,GO:0055114~oxidation-reduction process,	IPR005123:Oxoglutarate/iron-dependent dioxygenase,IPR026992:Non-haem dioxygenase N-terminal domain,IPR027443:Isopenicillin N synthase-like,	LDOX,														AT2G42540	2826.23	5248.66	0.893069	cold-regulated 15a(COR15A)	Arabidopsis thaliana	17384167:COR15A encodes a small, plastid-targeted polypeptide that is processed to a mature form called Cor15am which localizes almost exclusively to the chloroplast stroma.,18540080:indicate that Cor15am functions as a protectant against various stresses by preventing protein aggregation,19363684:Data show that increase in expression expression of the cold response genes, COR15A, RD29A, and CBF3…	GO:0006970~response to osmotic stress,GO:0007623~circadian rhythm,GO:0009409~response to cold,GO:0009414~response to water deprivation,GO:0009416~response to light stimulus,GO:0009631~cold acclimation,GO:0009644~response to high light intensity,GO:0009651~response to salt stress,GO:0009667~plastid inner membrane organization,GO:0009737~response to abscisic acid,GO:0009819~drought recovery,GO:0010…	0	COR15A,								AT2G36590	65.4556	21.4021	-1.61231	proline transporter 3(ProT3)	Arabidopsis thaliana	15618414:A new member of the proline transporter gene family, AtProT3, was isolated from Arabidopsis (Arabidopsis thaliana), and its properties were compared to AtProT1 and AtProT2. [AtProT3],20959625:AtProT3 and AtProT1 are highly expressed in mature pollen.,	GO:0006865~amino acid transport,GO:0015824~proline transport,	IPR013057:Amino acid transporter, transmembrane,
	AT4G14090	67.3036	304.724	2.17858	UDP-Glycosyltransferase superfamily protein(AT4G14090)	Arabidopsis thaliana	15807784:Two putative glycosyltransferase genes (At5g17050 and At4g14090) induced by PAP1 expression were confirmed to encode flavonoid 3-O-glucosyltransferase and anthocyanin 5-O-glucosyltransferase, respectively. [5-O-glucosyltransferase],	GO:0008152~metabolic process,GO:0009698~phenylpropanoid metabolic process,GO:0009718~anthocyanin-containing compound biosynthetic process,GO:0009813~flavonoid biosynthetic process,GO:0052696~flavonoid glucuronidation,	IPR002213:UDP-glucuronosyl/UDP-glucosyltransferase,	AT4G14090,														AT5G25610	2841.35	4828.6	0.765028	BURP domain-containing protein(RD22)	Arabidopsis thaliana	0	GO:0009269~response to desiccation,GO:0009651~response to salt stress,GO:0009737~response to abscisic acid,	IPR004873:BURP domain,	0								AT1G77690	51.224	17.2999	-1.5655	like AUX1 3(LAX3)	Arabidopsis thaliana	18622388:Auxin induces expression of a previously uncharacterized auxin influx carrier LAX3 (AT1G77690) in cortical and epidermal cells directly overlaying new primordia. Increased LAX3 activity reinforces auxin-dependent induction of cell-wall-remodelling enzymes,20110325:mutant analysis demonstrates that the auxin influx carrier LAX3 is indispensable for proper hook formation, whereas the auxin…	GO:0003333~amino acid transmembrane transport,GO:0006865~amino acid transport,GO:0009733~response to auxin,GO:0009734~auxin-activated signaling pathway,GO:0009926~auxin polar transport,GO:0010311~lateral root formation,GO:0048829~root cap development,	IPR013057:Amino acid transporter, transmembrane,
	AT3G29590	39.2291	147.588	1.91131	HXXXD-type acyl-transferase family protein(AT5MAT)	Arabidopsis thaliana	17292360:At3g29590 is a member of the AtBAHD family encoding the enzyme malonyl-CoA: anthocyanidin 5-O-glucoside-6&#8243;-O-malonyltransferase (At5MAT), responsible for synthesizing malonyl-modified anthocyanins in A. thaliana. [At5MAT],17292360:both in vivo and in vitro results define the activity of the At3g29590-encoded enzyme as an anthocyanin 5-O-glucoside-6''-O-malonyltransferase (At5MAT),	GO:0009718~anthocyanin-containing compound biosynthetic process,	IPR003480:Transferase,IPR023213:Chloramphenicol acetyltransferase-like domain,	AT5MAT,														AT5G52300	0.487996	355.024	9.47761	CAP160 protein(LTI65)	Arabidopsis thaliana	22983672:Data indicate that both RD29A and RD29B promoters were significantly activated in soybean plants subjected to dry-down conditions.,	GO:0009409~response to cold,GO:0009414~response to water deprivation,GO:0009651~response to salt stress,GO:0009737~response to abscisic acid,GO:0009738~abscisic acid-activated signaling pathway,GO:0010150~leaf senescence,	IPR012418:CAP160,	LTI65,								AT5G49630	641.276	268.425	-1.2564	amino acid permease 6(AAP6)	Arabidopsis thaliana	19755569:The total amino acid concentration of SE sap of the aap6 mutant plants was significantly lower than that of the wild-type plants.,23194341:The transport of amino acids by AAP3 and AAP6 is important for nematode infection and success of the progeny.,	GO:0015810~aspartate transport,GO:0015827~tryptophan transport,	IPR013057:Amino acid transporter, transmembrane,
	AT5G54060	81.5787	282.773	1.79325	UDP-glucose:flavonoid 3-o-glucosyltransferase(UF3GT)	Arabidopsis thaliana	21899608:UGT79B1 recognized 3-O-glucosylated anthocyanidins/flavonols and uridine diphosphate (UDP)-xylose, but not 3,5-O-diglucosylated anthocyanidins, indicating that UGT79B1 encodes anthocyanin 3-O-glucoside: 2''-O-xylosyltransferase.,22699753:Cytokinins enhance anthocyanin content and transcript levels of sugar inducible structural gene UDPglucose: flavonoid 3-O-glucosyl transferase and regul…	GO:0008152~metabolic process,GO:0009718~anthocyanin-containing compound biosynthetic process,GO:0042732~D-xylose metabolic process,GO:0052696~flavonoid glucuronidation,GO:0071368~cellular response to cytokinin stimulus,GO:0071395~cellular response to jasmonic acid stimulus,GO:1901038~cyanidin 3-O-glucoside metabolic process,	IPR002213:UDP-glucuronosyl/UDP-glucosyltransferase,	0														AT5G52310	888.726	2295.42	1.36894	low-temperature-responsive protein 78 (LTI78) / desiccation-responsive protein 29A (RD29A)(LTI78)	Arabidopsis thaliana	17453213:The freezing tolerance of 38 independent transgenic potato lines was tested in vitro using plantlets transgenic for the DREB1A gene under control of the rd29A promoter.,19363684:Data show that increase in expression expression of the cold response genes, COR15A, RD29A, and CBF3, resulting in enhanced tolerance to freezing temperatures.,20026608:These results indicate that CRLK1 is a posi…	GO:0000302~response to reactive oxygen species,GO:0006970~response to osmotic stress,GO:0007623~circadian rhythm,GO:0009269~response to desiccation,GO:0009409~response to cold,GO:0009414~response to water deprivation,GO:0009609~response to symbiotic bacterium,GO:0009611~response to wounding,GO:0009651~response to salt stress,GO:0009737~response to abscisic acid,GO:0010150~leaf senescence,GO:00105…	0	LTI78,								AT3G54830	130.228	58.9807	-1.14259	Transmembrane amino acid transporter family protein(AT3G54830)	Arabidopsis thaliana	0	GO:0003333~amino acid transmembrane transport,GO:0006865~amino acid transport,	IPR013057:Amino acid transporter, transmembrane,
	AT5G17220	203.681	580.032	1.50978	glutathione S-transferase phi 12(GSTF12)	Arabidopsis thaliana	20180920:TT19 functions in the cytosol to maintain the regular accumulation of proanthocyanidin precursors in the vacuole.,21054438:A tt19 allele with a single amino acid substitution caused reduced accumulation of anthocyanidin and proanthocyanidins.,22201047:TT19 is a carrier protein for sequestering anthocyanins into the vacuole. [TT19],	GO:0006749~glutathione metabolic process,GO:0009407~toxin catabolic process,GO:0009636~response to toxic substance,GO:0046283~anthocyanin-containing compound metabolic process,GO:1900384~regulation of flavonol biosynthetic process,	IPR004045:Glutathione S-transferase, N-terminal,IPR004046:Glutathione S-transferase, C-terminal,IPR010987:Glutathione S-transferase, C-terminal-like,IPR012336:Thioredoxin-like fold,	GSTF12,														AT1G02205	1140.02	2168.22	0.92744	Fatty acid hydroxylase superfamily(CER1)	Arabidopsis thaliana	21386033:CER1 controls alkane biosynthesis and is highly linked to responses to biotic and abiotic stresses.,22773744:CER1 interacts with both CER3 and CYTB5 to catalyze the redox-dependent synthesis of very-long-chain (VLC) alkanes from VLC acyl-CoAs.,23117394:Analyses of CER1 transcript levels, and stem cuticular wax load and composition in the cer1-6 (cer22) line indicated that cer1-6 is a wea…	GO:0006629~lipid metabolic process,GO:0006633~fatty acid biosynthetic process,GO:0009414~response to water deprivation,GO:0010025~wax biosynthetic process,GO:0042335~cuticle development,GO:0042742~defense response to bacterium,GO:0043447~alkane biosynthetic process,GO:0046185~aldehyde catabolic process,GO:0050832~defense response to fungus,GO:0055114~oxidation-reduction process,	IPR006694:Fatty acid hydroxylase,IPR021940:Uncharacterised domain Wax2, C-terminal,	CER1,								AT3G56200	271.835	137.415	-0.98414	Transmembrane amino acid transporter family protein(AT3G56200)	Arabidopsis thaliana	0	GO:0003333~amino acid transmembrane transport,GO:0006865~amino acid transport,	IPR013057:Amino acid transporter, transmembrane,
	AT1G56650	124.444	349.923	1.49147	production of anthocyanin pigment 1(PAP1)	Arabidopsis thaliana	15807784:Two putative glycosyltransferase genes (At5g17050 and At4g14090) induced by PAP1 expression were confirmed to encode flavonoid 3-O-glucosyltransferase and anthocyanin 5-O-glucosyltransferase, respectively.,19192188:High-temperature, low-light (HTLL) treatment of 35S:PAP1 Arabidopsis thaliana over-expressing the PAP1 (Production of Anthocyanin Pigment 1) gene results in reversible reducti…	GO:0006351~transcription, DNA-templated,GO:0006355~regulation of transcription, DNA-templated,GO:0006357~regulation of transcription from RNA polymerase II promoter,GO:0009651~response to salt stress,GO:0009718~anthocyanin-containing compound biosynthetic process,GO:0009723~response to ethylene,GO:0009733~response to auxin,GO:0009745~sucrose mediated signaling,GO:0009753~response to jasmonic acid…	IPR001005:SANT/Myb domain,IPR009057:Homeodomain-like,IPR017930:Myb domain,	PAP1,														AT1G67730																	AT1G44100	94.926	48.0953	-0.980759	amino acid permease 5(AAP5)	Arabidopsis thaliana	0	GO:0003333~amino acid transmembrane transport,GO:0015802~basic amino acid transport,GO:0015809~arginine transport,	IPR013057:Amino acid transporter, transmembrane,
	AT2G16720	14.7201	34.2966	1.21972	myb domain protein 7(MYB7)	Arabidopsis thaliana	25053018:AtMyb7 negatively controls the expression of the gene encoding bZIP transcription factor, ABI5, which is a key transcription factor in abscisic acid (ABA) signalling and serves as a crucial regulator of germination inhibition in Arabidopsis.,	GO:0006355~regulation of transcription, DNA-templated,GO:0006357~regulation of transcription from RNA polymerase II promoter,GO:0009651~response to salt stress,GO:0009751~response to salicylic acid,GO:0030154~cell differentiation,GO:1900384~regulation of flavonol biosynthetic process,	IPR001005:SANT/Myb domain,IPR009057:Homeodomain-like,IPR017930:Myb domain,	MYB7,														AT2G38530																	AT4G24570	28.3697	1.0852	-4.6956	dicarboxylate carrier 2(DIC2)	Arabidopsis thaliana	0	GO:0006412~translation,GO:0006810~transport,GO:0006839~mitochondrial transport,GO:0055085~transmembrane transport,	IPR002067:Mitochondrial carrier protein,IPR018108:Mitochondrial substrate/solute carrier,IPR023395:Mitochondrial carrier domain,
	AT5G24530	155.444	318.496	1.03483	2-oxoglutarate (2OG) and Fe(II)-dependent oxygenase superfamily protein(DMR6)	Arabidopsis thaliana	18248595:DMR6 encodes a 2-oxoglutarate (2OG)-Fe(II) oxygenase which is required for susceptibility to H. parasitica. Expression analysis of dmr6 mutants showed the enhanced expression of a subset of defense-associated genes, including DMR6 itself. [DMR6],25376907:Data conclude that DMR6 and DLO1 redundantly suppress plant immunity, but also have distinct activities based on their differential loc…	GO:0002229~defense response to oomycetes,GO:0002239~response to oomycetes,GO:0009617~response to bacterium,GO:0009620~response to fungus,GO:0009751~response to salicylic acid,GO:0009813~flavonoid biosynthetic process,GO:0042742~defense response to bacterium,GO:0046244~salicylic acid catabolic process,GO:0055114~oxidation-reduction process,	IPR005123:Oxoglutarate/iron-dependent dioxygenase,IPR026992:Non-haem dioxygenase N-terminal domain,IPR027443:Isopenicillin N synthase-like,	DMR6,														AT1G56650	124.444	349.923	1.49147	production of anthocyanin pigment 1(PAP1)	Arabidopsis thaliana	15807784:Two putative glycosyltransferase genes (At5g17050 and At4g14090) induced by PAP1 expression were confirmed to encode flavonoid 3-O-glucosyltransferase and anthocyanin 5-O-glucosyltransferase, respectively.,19192188:High-temperature, low-light (HTLL) treatment of 35S:PAP1 Arabidopsis thaliana over-expressing the PAP1 (Production of Anthocyanin Pigment 1) gene results in reversible reducti…	GO:0006351~transcription, DNA-templated,GO:0006355~regulation of transcription, DNA-templated,GO:0006357~regulation of transcription from RNA polymerase II promoter,GO:0009651~response to salt stress,GO:0009718~anthocyanin-containing compound biosynthetic process,GO:0009723~response to ethylene,GO:0009733~response to auxin,GO:0009745~sucrose mediated signaling,GO:0009753~response to jasmonic acid…	IPR001005:SANT/Myb domain,IPR009057:Homeodomain-like,IPR017930:Myb domain,	PAP1,
	AT1G09530	112.069	228.165	1.02563	phytochrome interacting factor 3(PIF3)	Arabidopsis thaliana	15155879:PIF3 acts transiently, and its major function is to mediate phytochrome-induced signaling during the developmental switch from skotomorphogenesis to photomorphogenesis and/or dark to light transitions,15505214:PIF3 may function in early phytochrome signaling at the dark-to-light transition, not only during initial seedling deetiolation, but daily at dawn under diurnal light-dark cycles.,…	GO:0006351~transcription, DNA-templated,GO:0006355~regulation of transcription, DNA-templated,GO:0007165~signal transduction,GO:0009585~red, far-red light phototransduction,GO:0009639~response to red or far red light,GO:0009704~de-etiolation,GO:0009740~gibberellic acid mediated signaling pathway,GO:0010017~red or far-red light signaling pathway,GO:0031539~positive regulation of anthocyanin metabo…	IPR011598:Myc-type, basic helix-loop-helix (bHLH) domain,	0														AT2G22330
	AT5G07990	44.5365	246.147	2.46619	Cytochrome P450 superfamily protein(TT7)	Arabidopsis thaliana	0	GO:0009411~response to UV,GO:0009733~response to auxin,GO:0009813~flavonoid biosynthetic process,GO:0044550~secondary metabolite biosynthetic process,GO:0055114~oxidation-reduction process,	IPR001128:Cytochrome P450,IPR002401:Cytochrome P450, E-class, group I,IPR017972:Cytochrome P450, conserved site,	0														AT4G39950
	AT5G17050	116.878	305.596	1.38654	UDP-glucosyl transferase 78D2(UGT78D2)	Arabidopsis thaliana	15807784:Two putative glycosyltransferase genes (At5g17050 and At4g14090) induced by PAP1 expression were confirmed to encode flavonoid 3-O-glucosyltransferase and anthocyanin 5-O-glucosyltransferase, respectively. [flavonoid 3-O-glucosyltransferase],17277900:ANL1 gene encodes UDP-glucose:flavonoid-3-O-glucosyltransferase and is expressed in all tissues examined, including rosette leaves, stems, …	GO:0008152~metabolic process,GO:0009698~phenylpropanoid metabolic process,GO:0009813~flavonoid biosynthetic process,GO:0052696~flavonoid glucuronidation,GO:0080167~response to karrikin,	IPR002213:UDP-glucuronosyl/UDP-glucosyltransferase,	0														AT4G34000	74.5574	186.197	1.32029	abscisic acid responsive elements-binding factor 3(ABF3)	Arabidopsis thaliana	15834008:Makes transgenic plants more tolerant to stress conditions.,16247556:The redundancy of function among genes in the families of ABF3 and ABI5 in A. thaliana is reported.,19947981:AREB1, AREB2, and ABF3 are master transcription factors that regulate the ABRE-dependent expression of water-stress responsive genes in ABA signaling in response to water stresses in a cooperative manner.,2010533…	GO:0006351~transcription, DNA-templated,GO:0006355~regulation of transcription, DNA-templated,GO:0009414~response to water deprivation,GO:0009651~response to salt stress,GO:0009737~response to abscisic acid,GO:0009738~abscisic acid-activated signaling pathway,GO:0045893~positive regulation of transcription, DNA-templated,	IPR004827:Basic-leucine zipper domain,	ABF3,
	AT3G55120	62.2544	129.041	1.05146	Chalcone-flavanone isomerase family protein(TT5)	Arabidopsis thaliana	23360095:tt5 gene plays a role in jasmonate biosynthesis,	GO:0006631~fatty acid metabolic process,GO:0009411~response to UV,GO:0009733~response to auxin,GO:0009813~flavonoid biosynthetic process,GO:0010224~response to UV-B,GO:0080167~response to karrikin,	IPR016087:Chalcone isomerase,IPR016088:Chalcone isomerase, 3-layer sandwich,	0														AT2G42530
	AT3G51240	319.284	617.631	0.951883	flavanone 3-hydroxylase(F3H)	Arabidopsis thaliana	18657430:experiments indicate that the absence of F3H in these lines enables the synthesis of uncommon 3-deoxy flavonoids in the Arabidopsis seed coat,	GO:0009813~flavonoid biosynthetic process,GO:0010224~response to UV-B,GO:0055114~oxidation-reduction process,	IPR005123:Oxoglutarate/iron-dependent dioxygenase,IPR026992:Non-haem dioxygenase N-terminal domain,IPR027443:Isopenicillin N synthase-like,	F3H,														AT2G42540	2826.23	5248.66	0.893069	cold-regulated 15a(COR15A)	Arabidopsis thaliana	17384167:COR15A encodes a small, plastid-targeted polypeptide that is processed to a mature form called Cor15am which localizes almost exclusively to the chloroplast stroma.,18540080:indicate that Cor15am functions as a protectant against various stresses by preventing protein aggregation,19363684:Data show that increase in expression expression of the cold response genes, COR15A, RD29A, and CBF3…	GO:0006970~response to osmotic stress,GO:0007623~circadian rhythm,GO:0009409~response to cold,GO:0009414~response to water deprivation,GO:0009416~response to light stimulus,GO:0009631~cold acclimation,GO:0009644~response to high light intensity,GO:0009651~response to salt stress,GO:0009667~plastid inner membrane organization,GO:0009737~response to abscisic acid,GO:0009819~drought recovery,GO:0010…	0	COR15A,
	AT5G05270	274.598	503.257	0.873951	Chalcone-flavanone isomerase family protein(CHIL)	Arabidopsis thaliana	0	GO:0006631~fatty acid metabolic process,GO:0009813~flavonoid biosynthetic process,GO:0080167~response to karrikin,	IPR016087:Chalcone isomerase,IPR016088:Chalcone isomerase, 3-layer sandwich,IPR016089:Chalcone isomerase, orthogonal bundle domain,	chIL,														AT5G15960	25.9363	246.07	3.24553	stress-responsive protein (KIN1) / stress-induced protein (KIN1)(KIN1)	Arabidopsis thaliana	0	GO:0006970~response to osmotic stress,GO:0009409~response to cold,GO:0009414~response to water deprivation,GO:0009631~cold acclimation,GO:0009737~response to abscisic acid,GO:0010017~red or far-red light signaling pathway,	0	kin1,
																								AT1G29395	387.802	676.546	0.802853	COLD REGULATED 314 INNER MEMBRANE 1(COR413IM1)	Arabidopsis thaliana	18643950:Cor413im1 and Cor413im2 are novel inner envelope membrane proteins of chloroplasts. Cor413im1 provides freezing tolerance. Cor413im2 is expressed at a lower level than Cor413im1. [Cor413im1],	GO:0009631~cold acclimation,GO:0009737~response to abscisic acid,GO:0042631~cellular response to water deprivation,GO:0070417~cellular response to cold,	IPR008892:Cold acclimation WCOR413,	COR413IM1,
																								AT2G02100
																								AT5G52310	888.726	2295.42	1.36894	low-temperature-responsive protein 78 (LTI78) / desiccation-responsive protein 29A (RD29A)(LTI78)	Arabidopsis thaliana	17453213:The freezing tolerance of 38 independent transgenic potato lines was tested in vitro using plantlets transgenic for the DREB1A gene under control of the rd29A promoter.,19363684:Data show that increase in expression expression of the cold response genes, COR15A, RD29A, and CBF3, resulting in enhanced tolerance to freezing temperatures.,20026608:These results indicate that CRLK1 is a posi…	GO:0000302~response to reactive oxygen species,GO:0006970~response to osmotic stress,GO:0007623~circadian rhythm,GO:0009269~response to desiccation,GO:0009409~response to cold,GO:0009414~response to water deprivation,GO:0009609~response to symbiotic bacterium,GO:0009611~response to wounding,GO:0009651~response to salt stress,GO:0009737~response to abscisic acid,GO:0010150~leaf senescence,GO:00105…	0	LTI78,
																								AT1G01470	509.194	944.821	0.891811	Late embryogenesis abundant protein(LEA14)	Arabidopsis thaliana	0	GO:0009269~response to desiccation,GO:0009611~response to wounding,GO:0009644~response to high light intensity,GO:0009793~embryo development ending in seed dormancy,GO:0050832~defense response to fungus,	IPR004864:Late embryogenesis abundant protein, LEA-14,IPR013783:Immunoglobulin-like fold,IPR013990:Water stress and hypersensitive response domain,	LEA14,
	Col-0																							AT2G23120
The blank spaces in the nex	AT4G09820	1.37805										AT5G52300	9.42928	507.744	5.74931	CAP160 protein(LTI65)	Arabidopsis thaliana	22983672:Data indicate that both RD29A and RD29B promoters were significantly activated in soybean plants subjected to dry-down conditions.,	GO:0009409~response to cold,GO:0009414~response to water deprivation,GO:0009651~response to salt stress,GO:0009737~response to abscisic acid,GO:0009738~abscisic acid-activated signaling pathway,GO:0010150~leaf senescence,	IPR012418:CAP160,	LTI65,			AT5G52300	0.487996	355.024	9.47761	CAP160 protein(LTI65)	Arabidopsis thaliana	22983672:Data indicate that both RD29A and RD29B promoters were significantly activated in soybean plants subjected to dry-down conditions.,	GO:0009409~response to cold,GO:0009414~response to water deprivation,GO:0009651~response to salt stress,GO:0009737~response to abscisic acid,GO:0009738~abscisic acid-activated signaling pathway,GO:0010150~leaf senescence,	IPR012418:CAP160,	LTI65,								AT5G09220	339.206	70.7191	-2.26183	amino acid permease 2(AAP2)	Arabidopsis thaliana	0	GO:0003333~amino acid transmembrane transport,GO:0006865~amino acid transport,GO:0015800~acidic amino acid transport,GO:0015804~neutral amino acid transport,	IPR013057:Amino acid transporter, transmembrane,
	AT5G42800	54.2313										AT5G13170	4.56782	116.402	4.66843	senescence-associated gene 29(SAG29)	Arabidopsis thaliana	20963606:The SAG29 protein may serve as a molecular link that integrates environmental stress responses into senescing process.,25794936:SWEET11, 12, and 15 exhibit specific spatiotemporal expression patterns in developing seeds. During later developmental stages, sucrose is mainly exported from the outer integument by SWEET15 and likely by SWEET11 from the inner integument. [SWEET15],	GO:0008643~carbohydrate transport,GO:0009793~embryo development ending in seed dormancy,GO:0010150~leaf senescence,GO:0010431~seed maturation,GO:0015770~sucrose transport,GO:0071215~cellular response to abscisic acid stimulus,GO:0071446~cellular response to salicylic acid stimulus,GO:0071470~cellular response to osmotic stress,	IPR004316:SWEET sugar transporter,	0			AT1G69870																	AT5G63850	181.21	58.6079	-1.62833	amino acid permease 4(AAP4)	Arabidopsis thaliana	0	GO:0006865~amino acid transport,	IPR013057:Amino acid transporter, transmembrane,
	AT4G22880	57.0114										AT5G59220	10.4141	198.013	4.24767	PP2C protein (Clade A protein phosphatases type 2C)(HAI1)	Arabidopsis thaliana	19579056:Mutational analysis of Arabidopsis PP2CA2 involved in abscisic acid signal transduction. [PP2CA2],22007837:SAG113, a negative regulator of ABA signal transduction, is specifically involved in the control of water loss during leaf senescence.,22829320:HAI1 is a negative regulator of osmotic adjustment during soil drying.,	GO:0006470~protein dephosphorylation,GO:0009414~response to water deprivation,GO:0009658~chloroplast organization,GO:0009737~response to abscisic acid,GO:0009788~negative regulation of abscisic acid-activated signaling pathway,GO:0010118~stomatal movement,GO:0010150~leaf senescence,	IPR001932:Protein phosphatase 2C (PP2C)-like,IPR015655:Protein phosphatase 2C,	HAI1,			AT3G53990																	AT2G36590
	AT4G14090	26.8899										AT1G69260	6.72381	89.2138	3.72793	ABI five binding protein(AFP1)	Arabidopsis thaliana	0	GO:0009738~abscisic acid-activated signaling pathway,	IPR012463:Protein of unknown function DUF1675,	afp1,																				AT1G77690
	AT3G29590	10.7942										AT5G60870	1.87472	17.2509	3.19509	Regulator of chromosome condensation (RCC1) family protein(RUG3)	Arabidopsis thaliana	21623974:RUG3 is required for efficient splicing of the nad2 transcript, and consequently for complex I accumulation in mitochondria. [RUG3],	GO:0008380~RNA splicing,GO:0032981~mitochondrial respiratory chain complex I assembly,	IPR000408:Regulator of chromosome condensation, RCC1,IPR009091:Regulator of chromosome condensation 1/beta-lactamase-inhibitor protein II,	0																				AT5G49630	441.694	126.215	-1.80708	amino acid permease 6(AAP6)	Arabidopsis thaliana	19755569:The total amino acid concentration of SE sap of the aap6 mutant plants was significantly lower than that of the wild-type plants.,23194341:The transport of amino acids by AAP3 and AAP6 is important for nematode infection and success of the progeny.,	GO:0015810~aspartate transport,GO:0015827~tryptophan transport,	IPR013057:Amino acid transporter, transmembrane,
	AT5G54060	26.0815										AT1G07430	18.5124	139.452	2.91253	highly ABA-induced PP2C protein 2(HAI2)	Arabidopsis thaliana	0	GO:0006470~protein dephosphorylation,GO:0009788~negative regulation of abscisic acid-activated signaling pathway,GO:0009939~positive regulation of gibberellic acid mediated signaling pathway,GO:0010030~positive regulation of seed germination,GO:0048838~release of seed from dormancy,GO:0071805~potassium ion transmembrane transport,GO:1902039~negative regulation of seed dormancy process,	IPR000222:Protein phosphatase 2C, manganese/magnesium aspartate binding site,IPR001932:Protein phosphatase 2C (PP2C)-like,IPR015655:Protein phosphatase 2C,	HAI2,																				AT3G54830
	AT5G17220	47.9096										AT1G80080	4.54335	21.3089	2.22713	Leucine-rich repeat (LRR) family protein(TMM)	Arabidopsis thaliana	18979118:TMM interacts with other proteins to modulate precursor cell fate and progression in an organ and domain-specific manner.,20056678:CHAL and the EPFs both act through ER family receptors to repress stomatal production, but are subject to opposite regulation by TMM,24553751:TMM was involved in Abscisic Acid (ABA) signaling transduction. Overexpression of TMM resulted in the reduction of le…	GO:0007165~signal transduction,GO:0008356~asymmetric cell division,GO:0009737~response to abscisic acid,GO:0010103~stomatal complex morphogenesis,	IPR001611:Leucine-rich repeat,IPR003591:Leucine-rich repeat, typical subtype,	0																				AT3G56200	314.861	124.915	-1.3337	Transmembrane amino acid transporter family protein(AT3G56200)	Arabidopsis thaliana	0	GO:0003333~amino acid transmembrane transport,GO:0006865~amino acid transport,	IPR013057:Amino acid transporter, transmembrane,
	AT1G56650	107.648										AT1G54160	50.8387	165.254	1.70049	nuclear factor Y, subunit A5(NF-YA5)	Arabidopsis thaliana	18682547:Data show that NFYA5 is important for drought resistance, and its induction by drought stress occurs at both the transcriptional and posttranscriptional levels.,22933713:these results provide evidence that NF-YA1, 5, 6, and 9 play redundant roles in male gametophyte development, embryogenesis, seed development, and post-germinative growth.,	GO:0006351~transcription, DNA-templated,GO:0006355~regulation of transcription, DNA-templated,GO:0009414~response to water deprivation,GO:0009738~abscisic acid-activated signaling pathway,GO:0009785~blue light signaling pathway,GO:0009793~embryo development ending in seed dormancy,GO:0010262~somatic embryogenesis,GO:0045892~negative regulation of transcription, DNA-templated,GO:0048316~seed devel…	IPR001289:CCAAT-binding transcription factor, subunit B,IPR018362:CCAAT-binding factor, conserved site,	NF-YA5,																				AT1G44100
	AT2G16720											AT2G29940	11.6923	35.1457	1.58696	pleiotropic drug resistance 3(ABCG31)	Arabidopsis thaliana	24474628:ABCG9 and ABCG31 contribute to the accumulation of this sterol on the surface of pollen.,26334616:ABCG31 exports abscisic acid from the endosperm, regulating seed germination.,	GO:0006855~drug transmembrane transport,	IPR003439:ABC transporter-like,IPR003593:AAA+ ATPase domain,IPR013525:ABC-2 type transporter,IPR013581:Plant PDR ABC transporter associated,IPR027417:P-loop containing nucleoside triphosphate hydrolase,	ABCG31,																				AT4G24570
	AT5G24530	112.224										AT1G24020	113.063	313.693	1.47215	MLP-like protein 423(MLP423)	Arabidopsis thaliana	0	GO:0006952~defense response,GO:0009607~response to biotic stimulus,	IPR000916:Bet v I domain,IPR023393:START-like domain,IPR024949:Bet v I type allergen,	MLP423,
	AT1G09530	104.101										AT3G11410	376.123	1035.03	1.46037	protein phosphatase 2CA(PP2CA)	Arabidopsis thaliana	16339800:ABA-hypersensitive germination3 (AHG3)encodes AtPP2CA that functions as a negative regulator of the ABA-signaling pathway and plays a major role in ABA signaling in seed germination and early growth. [AHG3],16361522:The AtPP2CA protein phosphatase is a strong negative regulator of ABA signal transduction. [AtPP2CA],19843314:Data show that a PP2C-type phosphatase (renamed PIA1) was identi…	GO:0006470~protein dephosphorylation,GO:0009409~response to cold,GO:0009414~response to water deprivation,GO:0009737~response to abscisic acid,GO:0009738~abscisic acid-activated signaling pathway,GO:0009788~negative regulation of abscisic acid-activated signaling pathway,GO:0010119~regulation of stomatal movement,GO:0010360~negative regulation of anion channel activity,	IPR000222:Protein phosphatase 2C, manganese/magnesium aspartate binding site,IPR001932:Protein phosphatase 2C (PP2C)-like,IPR015655:Protein phosphatase 2C,	0																				Col-0 downreg, transport, phloem, etc
	AT5G07990	17.2077										AT1G01720	50.4622	134.684	1.41613	NAC (No Apical Meristem) domain transcriptional regulator superfamily protein(ATAF1)	Arabidopsis thaliana	18694460:ATAF1-dependent repression of abscisic acid biosynthesis and signalling is a central component of Arabidopsis penetration resistance towards Blumeria attack.,19737096:Expression of ATAF1 was downregulated after infection with Botrytis cinerea or Pseudomonas syringae pv. tomato.,19752887:ATAF1, Arabidopsis NAC gene, is a bona fide regulator modulating plant responses to many abiotic stres…	GO:0006351~transcription, DNA-templated,GO:0006355~regulation of transcription, DNA-templated,GO:0007275~multicellular organism development,GO:0009611~response to wounding,GO:0009788~negative regulation of abscisic acid-activated signaling pathway,	IPR003441:No apical meristem (NAM) protein,	ATAF1,																				AT5G09220	339.206	70.7191	-2.26183	amino acid permease 2(AAP2)	Arabidopsis thaliana	0	GO:0003333~amino acid transmembrane transport,GO:0006865~amino acid transport,GO:0015800~acidic amino acid transport,GO:0015804~neutral amino acid transport,	IPR013057:Amino acid transporter, transmembrane,
	AT5G17050	92.6261										AT4G34000	67.7215	180.178	1.4116	abscisic acid responsive elements-binding factor 3(ABF3)	Arabidopsis thaliana	15834008:Makes transgenic plants more tolerant to stress conditions.,16247556:The redundancy of function among genes in the families of ABF3 and ABI5 in A. thaliana is reported.,19947981:AREB1, AREB2, and ABF3 are master transcription factors that regulate the ABRE-dependent expression of water-stress responsive genes in ABA signaling in response to water stresses in a cooperative manner.,2010533…	GO:0006351~transcription, DNA-templated,GO:0006355~regulation of transcription, DNA-templated,GO:0009414~response to water deprivation,GO:0009651~response to salt stress,GO:0009737~response to abscisic acid,GO:0009738~abscisic acid-activated signaling pathway,GO:0045893~positive regulation of transcription, DNA-templated,	IPR004827:Basic-leucine zipper domain,	ABF3,																				AT1G09240	31.4176	7.59985	-2.04609	nicotianamine synthase 3(NAS3)	Arabidopsis thaliana	0	GO:0009555~pollen development,GO:0009860~pollen tube growth,GO:0010233~phloem transport,GO:0030418~nicotianamine biosynthetic process,	IPR004298:Nicotianamine synthase,
	AT3G55120	44.7494										AT1G72770	170.308	445.548	1.38738	HYPERSENSITIVE TO ABA1(HAB1)	Arabidopsis thaliana	16798945:ABI1 works with HAB1 to negatively regulate ABA signaling.,16876791:show that plants expressing a mutant form of HAB1 in which Gly246 was mutated to Asp (G246D) display strong ABA insensitive phenotypes,19033529:HAB1 modulates the abscisic acid response by regulation SWI3B.,19407142:findings show that abscissic binds to PYRABACTIN RESISTANCE 1 (PYR1), which in turn binds to and inhibits …	GO:0006470~protein dephosphorylation,GO:0009738~abscisic acid-activated signaling pathway,	IPR000222:Protein phosphatase 2C, manganese/magnesium aspartate binding site,IPR001932:Protein phosphatase 2C (PP2C)-like,IPR015655:Protein phosphatase 2C,	HAB1,																				AT5G04950	266.585	85.7104	-1.63694	nicotianamine synthase 1(NAS1)	Arabidopsis thaliana	0	GO:0009555~pollen development,GO:0009860~pollen tube growth,GO:0010233~phloem transport,GO:0030418~nicotianamine biosynthetic process,GO:0071281~cellular response to iron ion,GO:0071369~cellular response to ethylene stimulus,GO:0071732~cellular response to nitric oxide,	IPR004298:Nicotianamine synthase,
	AT3G51240	156.08										AT1G62810	94.5683	239.605	1.34114	Copper amine oxidase family protein(CuAO1)	Arabidopsis thaliana	21471330:COPPER AMINE OXIDASE1 (CuAO1) contributes to abscisic acid- and polyamine-induced nitric oxide biosynthesis and abscisic acid signal transduction.,23915037:AtCuAO1 is an extracellular protein, while AtCuAO2 and AtCuAO3 are localized in peroxisomes.,24817219:Ablation of guard cell-expressed copper amine oxidase gamma or phospholipase Dalpha1 gene retarded abscisic acid-induced H2O2 genera…	GO:0006809~nitric oxide biosynthetic process,GO:0009308~amine metabolic process,GO:0009738~abscisic acid-activated signaling pathway,GO:0055114~oxidation-reduction process,	IPR000269:Copper amine oxidase,IPR015798:Copper amine oxidase, C-terminal,IPR015800:Copper amine oxidase, N2-terminal,IPR015802:Copper amine oxidase, N3-terminal,IPR016182:Copper amine oxidase, N-terminal,	CuAO1,																				AT1G56430	178.944	67.9378	-1.39709	nicotianamine synthase 4(NAS4)	Arabidopsis thaliana	23759098:Atnas4 plants showed enhanced sensitivity to cadmium while plants overexpressing AtNAS4 were more tolerant.. AtNAS4 displays an important role in iron distribution and proper response to iron deficiency and cadmium supply.,	GO:0009555~pollen development,GO:0009860~pollen tube growth,GO:0010233~phloem transport,GO:0030418~nicotianamine biosynthetic process,	IPR004298:Nicotianamine synthase,
	AT5G05270	180.906										AT5G57050	139.761	352.578	1.33492	Protein phosphatase 2C family protein(ABI2)	Arabidopsis thaliana	19407143:regulatory component of abscissic acid (ABA)receptor 1(RCAR1, At1g01360) was shown to bind ABA, to mediate ABA-dependent inactivation of type 2C protein phosphatases (PP2Cs) ABI1 or ABI2 in vitro, and to antagonize PP2C action in planta,19855047:HAB1 and the related PP2Cs ABI1 and ABI2 interact with OST1 in vivo, and mutations in the corresponding genes strongly affect OST1 activation by…	GO:0006469~negative regulation of protein kinase activity,GO:0006470~protein dephosphorylation,GO:0006970~response to osmotic stress,GO:0009408~response to heat,GO:0009414~response to water deprivation,GO:0009737~response to abscisic acid,GO:0009738~abscisic acid-activated signaling pathway,GO:0009788~negative regulation of abscisic acid-activated signaling pathway,GO:0010205~photoinhibition,GO:1…	IPR000222:Protein phosphatase 2C, manganese/magnesium aspartate binding site,IPR001932:Protein phosphatase 2C (PP2C)-like,IPR015655:Protein phosphatase 2C,	ABI2,																				AT1G18880	95.6309	38.5194	-1.31167	Major facilitator superfamily protein(NRT1.9)	Arabidopsis thaliana	21571952:Phloem nitrate transport is facilitated by expression of NRT1.9 in root companion cells. In addition, enhanced root-to-shoot xylem transport of nitrate in nrt1.9 mutants points to a negative correlation between xylem and phloem nitrate transport.,	GO:0006857~oligopeptide transport,GO:0010233~phloem transport,GO:0090408~phloem nitrate loading,	IPR000109:Proton-dependent oligopeptide transporter family,IPR020846:Major facilitator superfamily domain,
												AT5G01520	248.284	598.041	1.26822	RING/U-box superfamily protein(AIRP2)	Arabidopsis thaliana	21969385:AtAIRP2 plays combinatory roles with AtAIRP1 in Arabidopsis abscisic acid-mediated drought stress responses.,	0	IPR001841:Zinc finger, RING-type,IPR013083:Zinc finger, RING/FYVE/PHD-type,IPR017907:Zinc finger, RING-type, conserved site,	AIRP2,																				AT4G16370	1065.13	545.69	-0.964867	oligopeptide transporter(OPT3)	Arabidopsis thaliana	13129917:Transcription of At4g16370 is upregulated in Mn-, iron-, and copper-deficient plants. At4g16370 can rescue yeast CTR1 (copper deficient) and Smf1 (manganese deficient) mutants, suggesting a function in metal transport.,18083798:AtOPT3 plays a critical role in two important aspects of iron metabolism, namely, maintenance of whole-plant iron homeostasis and iron nutrition of developing see…	GO:0006857~oligopeptide transport,GO:0006875~cellular metal ion homeostasis,GO:0007275~multicellular organism development,GO:0015031~protein transport,GO:0055072~iron ion homeostasis,GO:1990388~xylem-to-phloem iron transport,	IPR004648:Tetrapeptide transporter, OPT1/isp4,IPR004813:Oligopeptide transporter, OPT superfamily,
												AT1G79900	1.37345	10.8341	2.97057	Mitochondrial substrate carrier family protein(BAC2)	Arabidopsis thaliana	16730327:BAC1 and BAC2 displayed highest affinity for arginine with similar Km and Vmax. However, BAC2 transported citrulline for which BAC1 had little or no affinity. Furthermore, BAC2 was less stereospecific than BAC1.[BAC2],20172963:data suggest that BAC2 is a hyperosmotic stress-inducible transporter of basic amino acids that contributes to proline accumulation in response to hyperosmotic str…	GO:0006412~translation,GO:0006561~proline biosynthetic process,GO:0006810~transport,GO:0006839~mitochondrial transport,GO:0006972~hyperosmotic response,GO:0043091~L-arginine import,	IPR002067:Mitochondrial carrier protein,IPR018108:Mitochondrial substrate/solute carrier,IPR023395:Mitochondrial carrier domain,	BAC2,			AT1G01470	443.162	1139.06	1.36192	Late embryogenesis abundant protein(LEA14)	Arabidopsis thaliana	0	GO:0009269~response to desiccation,GO:0009611~response to wounding,GO:0009644~response to high light intensity,GO:0009793~embryo development ending in seed dormancy,GO:0050832~defense response to fungus,	IPR004864:Late embryogenesis abundant protein, LEA-14,IPR013783:Immunoglobulin-like fold,IPR013990:Water stress and hypersensitive response domain,	LEA14,
												AT2G39800	3454.54	12483.4	1.85344	delta1-pyrroline-5-carboxylate synthase 1(P5CS1)	Arabidopsis thaliana	18060533:Results show that down-regulation of P5CS1 occurred in 35S-P5CS1 leaves, leading to proline reduction, and, in turn, impaired bolting and stunted growth.,19627555:P5CS1 and P5CS2 are expressed at similar levels and with the same pattern of expression in vegetative and floral shoot apical meristems as well as in axillary meristems.,22615385:Intron-mediated alternative splicing of Arabidop…	GO:0006561~proline biosynthetic process,GO:0006979~response to oxidative stress,GO:0009269~response to desiccation,GO:0009414~response to water deprivation,GO:0009555~pollen development,GO:0009651~response to salt stress,GO:0009737~response to abscisic acid,GO:0016310~phosphorylation,GO:0042538~hyperosmotic salinity response,GO:0048364~root development,GO:0055114~oxidation-reduction process,GO:00…	IPR000965:Gamma-glutamyl phosphate reductase GPR,IPR001048:Aspartate/glutamate/uridylate kinase,IPR001057:Glutamate/acetylglutamate kinase,IPR005715:Glutamate 5-kinase/delta-1-pyrroline-5-carboxylate synthase,IPR005766:Delta l-pyrroline-5-carboxylate synthetase,IPR015590:Aldehyde dehydrogenase domain,IPR016161:Aldehyde/histidinol dehydrogenase,IPR016162:Aldehyde dehydrogenase, N-terminal,IPR01616…	P5CS1,			AT2G42530
												AT5G14800	147.244	288.933	0.972481	pyrroline-5- carboxylate (P5C) reductase(P5CR)	Arabidopsis thaliana	15602813:NADP levels in transgenic plants in response to heat and drought stress as compared to wild-type plants.,23062072:Expression of P5C reductase (P5CR) is indispensable for embryo development but not needed for pollen or egg cell fertility.,24467670:The biochemical properties of A. thaliana P5CR suggest a complex regulation of enzyme activity by the redox status of the pyridine nucleotide p…	GO:0006561~proline biosynthetic process,GO:0009408~response to heat,GO:0009651~response to salt stress,GO:0055114~oxidation-reduction process,GO:0055129~L-proline biosynthetic process,	IPR000304:Pyrroline-5-carboxylate reductase,IPR008927:6-phosphogluconate dehydrogenase, C-terminal-like,IPR016040:NAD(P)-binding domain,	P5cr,			AT2G42540	3209.15	5801.72	0.854289	cold-regulated 15a(COR15A)	Arabidopsis thaliana	17384167:COR15A encodes a small, plastid-targeted polypeptide that is processed to a mature form called Cor15am which localizes almost exclusively to the chloroplast stroma.,18540080:indicate that Cor15am functions as a protectant against various stresses by preventing protein aggregation,19363684:Data show that increase in expression expression of the cold response genes, COR15A, RD29A, and CBF3…	GO:0006970~response to osmotic stress,GO:0007623~circadian rhythm,GO:0009409~response to cold,GO:0009414~response to water deprivation,GO:0009416~response to light stimulus,GO:0009631~cold acclimation,GO:0009644~response to high light intensity,GO:0009651~response to salt stress,GO:0009667~plastid inner membrane organization,GO:0009737~response to abscisic acid,GO:0009819~drought recovery,GO:0010…	0	COR15A,
												AT3G55610	874.393	1376.62	0.654767	delta 1-pyrroline-5-carboxylate synthase 2(P5CS2)	Arabidopsis thaliana	19627555:P5CS1 and P5CS2 are expressed at similar levels and with the same pattern of expression in vegetative and floral shoot apical meristems as well as in axillary meristems.,	GO:0006561~proline biosynthetic process,GO:0009555~pollen development,GO:0009737~response to abscisic acid,GO:0009793~embryo development ending in seed dormancy,GO:0016310~phosphorylation,GO:0042538~hyperosmotic salinity response,GO:0055114~oxidation-reduction process,GO:0055129~L-proline biosynthetic process,	IPR000965:Gamma-glutamyl phosphate reductase GPR,IPR001048:Aspartate/glutamate/uridylate kinase,IPR001057:Glutamate/acetylglutamate kinase,IPR005715:Glutamate 5-kinase/delta-1-pyrroline-5-carboxylate synthase,IPR005766:Delta l-pyrroline-5-carboxylate synthetase,IPR015590:Aldehyde dehydrogenase domain,IPR016161:Aldehyde/histidinol dehydrogenase,IPR016162:Aldehyde dehydrogenase, N-terminal,IPR01616…	P5CS2,			AT5G25610	2424.58	4826.47	0.993229	BURP domain-containing protein(RD22)	Arabidopsis thaliana	0	GO:0009269~response to desiccation,GO:0009651~response to salt stress,GO:0009737~response to abscisic acid,	IPR004873:BURP domain,	0
																								AT5G52300	9.42928	507.744	5.74931	CAP160 protein(LTI65)	Arabidopsis thaliana	22983672:Data indicate that both RD29A and RD29B promoters were significantly activated in soybean plants subjected to dry-down conditions.,	GO:0009409~response to cold,GO:0009414~response to water deprivation,GO:0009651~response to salt stress,GO:0009737~response to abscisic acid,GO:0009738~abscisic acid-activated signaling pathway,GO:0010150~leaf senescence,	IPR012418:CAP160,	LTI65,
																								AT5G52310
																								AT1G02205	590.575	1805.02	1.61181	Fatty acid hydroxylase superfamily(CER1)	Arabidopsis thaliana	21386033:CER1 controls alkane biosynthesis and is highly linked to responses to biotic and abiotic stresses.,22773744:CER1 interacts with both CER3 and CYTB5 to catalyze the redox-dependent synthesis of very-long-chain (VLC) alkanes from VLC acyl-CoAs.,23117394:Analyses of CER1 transcript levels, and stem cuticular wax load and composition in the cer1-6 (cer22) line indicated that cer1-6 is a wea…	GO:0006629~lipid metabolic process,GO:0006633~fatty acid biosynthetic process,GO:0009414~response to water deprivation,GO:0010025~wax biosynthetic process,GO:0042335~cuticle development,GO:0042742~defense response to bacterium,GO:0043447~alkane biosynthetic process,GO:0046185~aldehyde catabolic process,GO:0050832~defense response to fungus,GO:0055114~oxidation-reduction process,	IPR006694:Fatty acid hydroxylase,IPR021940:Uncharacterised domain Wax2, C-terminal,	CER1,
																								AT1G67730
																								AT2G38530
																								AT1G56650	107.648	326.802	1.602	production of anthocyanin pigment 1(PAP1)	Arabidopsis thaliana	15807784:Two putative glycosyltransferase genes (At5g17050 and At4g14090) induced by PAP1 expression were confirmed to encode flavonoid 3-O-glucosyltransferase and anthocyanin 5-O-glucosyltransferase, respectively.,19192188:High-temperature, low-light (HTLL) treatment of 35S:PAP1 Arabidopsis thaliana over-expressing the PAP1 (Production of Anthocyanin Pigment 1) gene results in reversible reducti…	GO:0006351~transcription, DNA-templated,GO:0006355~regulation of transcription, DNA-templated,GO:0006357~regulation of transcription from RNA polymerase II promoter,GO:0009651~response to salt stress,GO:0009718~anthocyanin-containing compound biosynthetic process,GO:0009723~response to ethylene,GO:0009733~response to auxin,GO:0009745~sucrose mediated signaling,GO:0009753~response to jasmonic acid…	IPR001005:SANT/Myb domain,IPR009057:Homeodomain-like,IPR017930:Myb domain,	PAP1,
																								AT2G22330
																								AT4G39950
																								AT4G34000	67.7215	180.178	1.4116	abscisic acid responsive elements-binding factor 3(ABF3)	Arabidopsis thaliana	15834008:Makes transgenic plants more tolerant to stress conditions.,16247556:The redundancy of function among genes in the families of ABF3 and ABI5 in A. thaliana is reported.,19947981:AREB1, AREB2, and ABF3 are master transcription factors that regulate the ABRE-dependent expression of water-stress responsive genes in ABA signaling in response to water stresses in a cooperative manner.,2010533…	GO:0006351~transcription, DNA-templated,GO:0006355~regulation of transcription, DNA-templated,GO:0009414~response to water deprivation,GO:0009651~response to salt stress,GO:0009737~response to abscisic acid,GO:0009738~abscisic acid-activated signaling pathway,GO:0045893~positive regulation of transcription, DNA-templated,	IPR004827:Basic-leucine zipper domain,	ABF3,
																								AT2G42530
																								AT2G42540	3209.15	5801.72	0.854289	cold-regulated 15a(COR15A)	Arabidopsis thaliana	17384167:COR15A encodes a small, plastid-targeted polypeptide that is processed to a mature form called Cor15am which localizes almost exclusively to the chloroplast stroma.,18540080:indicate that Cor15am functions as a protectant against various stresses by preventing protein aggregation,19363684:Data show that increase in expression expression of the cold response genes, COR15A, RD29A, and CBF3…	GO:0006970~response to osmotic stress,GO:0007623~circadian rhythm,GO:0009409~response to cold,GO:0009414~response to water deprivation,GO:0009416~response to light stimulus,GO:0009631~cold acclimation,GO:0009644~response to high light intensity,GO:0009651~response to salt stress,GO:0009667~plastid inner membrane organization,GO:0009737~response to abscisic acid,GO:0009819~drought recovery,GO:0010…	0	COR15A,
																								AT5G15960	45.8534	378.359	3.04438	stress-responsive protein (KIN1) / stress-induced protein (KIN1)(KIN1)	Arabidopsis thaliana	0	GO:0006970~response to osmotic stress,GO:0009409~response to cold,GO:0009414~response to water deprivation,GO:0009631~cold acclimation,GO:0009737~response to abscisic acid,GO:0010017~red or far-red light signaling pathway,	0	kin1,
																								AT1G29395	459.988	842.188	0.872533	COLD REGULATED 314 INNER MEMBRANE 1(COR413IM1)	Arabidopsis thaliana	18643950:Cor413im1 and Cor413im2 are novel inner envelope membrane proteins of chloroplasts. Cor413im1 provides freezing tolerance. Cor413im2 is expressed at a lower level than Cor413im1. [Cor413im1],	GO:0009631~cold acclimation,GO:0009737~response to abscisic acid,GO:0042631~cellular response to water deprivation,GO:0070417~cellular response to cold,	IPR008892:Cold acclimation WCOR413,	COR413IM1,
																								AT2G02100
																								AT5G52310
																								AT1G01470	443.162	1139.06	1.36192	Late embryogenesis abundant protein(LEA14)	Arabidopsis thaliana	0	GO:0009269~response to desiccation,GO:0009611~response to wounding,GO:0009644~response to high light intensity,GO:0009793~embryo development ending in seed dormancy,GO:0050832~defense response to fungus,	IPR004864:Late embryogenesis abundant protein, LEA-14,IPR013783:Immunoglobulin-like fold,IPR013990:Water stress and hypersensitive response domain,	LEA14,
																								AT2G23120
																								AT5G52300	9.42928	507.744	5.74931	CAP160 protein(LTI65)	Arabidopsis thaliana	22983672:Data indicate that both RD29A and RD29B promoters were significantly activated in soybean plants subjected to dry-down conditions.,	GO:0009409~response to cold,GO:0009414~response to water deprivation,GO:0009651~response to salt stress,GO:0009737~response to abscisic acid,GO:0009738~abscisic acid-activated signaling pathway,GO:0010150~leaf senescence,	IPR012418:CAP160,	LTI65,
																								AT1G69870	227.988	382.992	0.74833	nitrate transporter 1.7(NRT1.7)	Arabidopsis thaliana	19734434:NRT1.7 encodes a low-affinity nitrate transporter, and is involved in nitrate remobilization from source to sink tissues mediated by phloem transport. [NRT1.7],	GO:0006857~oligopeptide transport,GO:0015706~nitrate transport,GO:0042128~nitrate assimilation,GO:0080055~low-affinity nitrate transport,	IPR000109:Proton-dependent oligopeptide transporter family,IPR020846:Major facilitator superfamily domain,	NRT1.7,
																								AT3G53990
[truncated: 11 more columns]

## Sheet: Test Em Cyto GTL1
	cellular response to external stimulus											response to toxic substances										Starch metabolism												Organic acid metabolism											Classical stress response
	AT1G73010	1.07003	22.6176	4.38894	inorganic pyrophosphatase 1(PS2)	Arabidopsis thaliana	21122813:Data show that the tight control of AtPPsPase1 gene expression underlines its important role in the Pi starvation response and suggests that cleavage of pyrophosphate is an immediate metabolic adaptation reaction.,	GO:0016036~cellular response to phosphate starvation,GO:0051262~protein tetramerization,	IPR006383:HAD-superfamily hydrolase, subfamily IB, PSPase-like,IPR006384:Pyridoxal phosphate phosphatase-related,IPR016965:Phosphatase PHOSPHO-type,IPR023214:HAD-like domain,	0		AT4G25100	10.7841	346.575	5.0049	Fe superoxide dismutase 1(FSD1)	Arabidopsis thaliana	20822913:While for roots, based on an increase in FSD1 gene expression, oxidative stress was suggested to be superoxide induced...,23057508:CPN20 silencing decreases iron superoxide dismutases activity in chloroplast.,23455955:Data suggest that iron superoxide dismutase gene FSD1 and SPL7 transcriptional regulator SPL7 may associate withi copper homeostasis.,23835944:Data indicate that cadmium (C…	GO:0006979~response to oxidative stress,GO:0007623~circadian rhythm,GO:0009642~response to light intensity,GO:0010193~response to ozone,GO:0019430~removal of superoxide radicals,GO:0046686~response to cadmium ion,GO:0046688~response to copper ion,GO:0055114~oxidation-reduction process,	IPR001189:Manganese/iron superoxide dismutase,IPR019831:Manganese/iron superoxide dismutase, N-terminal,IPR019832:Manganese/iron superoxide dismutase, C-terminal,IPR019833:Manganese/iron superoxide dismutase, binding site,	FSD1,	AT3G47050	0.326139	23.1371	6.10563	Glycosyl hydrolase family protein(AT3G47050)	Arabidopsis thaliana	0	GO:0005975~carbohydrate metabolic process,GO:0009251~glucan catabolic process,	IPR001764:Glycoside hydrolase, family 3, N-terminal,IPR002772:Glycoside hydrolase family 3 C-terminal domain,IPR017853:Glycoside hydrolase, superfamily,IPR026892:Glycoside hydrolase family 3,	AT3G47050,														AT1G01470	382.305	883.415	1.20835	Late embryogenesis abundant protein(LEA14)
	AT1G69480	19.6964	147.29	2.90202	EXS (ERD1/XPR1/SYG1) family protein(AT1G69480)	Arabidopsis thaliana	0	GO:0006817~phosphate ion transport,	IPR004331:SPX, N-terminal,IPR004342:EXS, C-terminal,	AT1G69480,		AT1G02940	7.94949	89.4614	3.49068	glutathione S-transferase (class phi) 5(GSTF5)	Arabidopsis thaliana	0	GO:0006749~glutathione metabolic process,GO:0009407~toxin catabolic process,GO:0009636~response to toxic substance,	IPR004045:Glutathione S-transferase, N-terminal,IPR004046:Glutathione S-transferase, C-terminal,IPR010987:Glutathione S-transferase, C-terminal-like,IPR012336:Thioredoxin-like fold,	gstf5,	AT4G02280																							AT2G42530	323.665	1554.95	2.26425	cold regulated 15b(COR15B)
	AT3G28270	90.7669	673.736	2.89181	transmembrane protein, putative (DUF677)(AT3G28270)	Arabidopsis thaliana	26240315:At14a-Like1 (AFL1) and its interacting proteins protein disulfide isomerase 5 (PDI5) and NAI2 are positive and negative regulators, respectively, of growth and proline accumulation. AFL1, PDI5, and NAI2 are involved in drought signaling. [AFL1],	GO:0042631~cellular response to water deprivation,	IPR007749:Protein of unknown function DUF677,	AT3G28270,		AT1G02930	2519.04	11199.8	2.15252	glutathione S-transferase 6(GSTF6)	Arabidopsis thaliana	0	GO:0006749~glutathione metabolic process,GO:0006979~response to oxidative stress,GO:0009407~toxin catabolic process,GO:0009414~response to water deprivation,GO:0009636~response to toxic substance,GO:0009651~response to salt stress,GO:0042742~defense response to bacterium,GO:0046686~response to cadmium ion,	IPR004045:Glutathione S-transferase, N-terminal,IPR004046:Glutathione S-transferase, C-terminal,IPR010987:Glutathione S-transferase, C-terminal-like,IPR012336:Thioredoxin-like fold,	GSTF6,	AT2G21590	268.654	1264.25	2.23443	Glucose-1-phosphate adenylyltransferase family protein(APL4)	Arabidopsis thaliana	0	GO:0005978~glycogen biosynthetic process,GO:0019252~starch biosynthetic process,	IPR005835:Nucleotidyl transferase,IPR005836:ADP-glucose pyrophosphorylase, conserved site,IPR011004:Trimeric LpxA-like,IPR011831:Glucose-1-phosphate adenylyltransferase,	apl4,														AT2G42540	648.872	3733.68	2.52457	cold-regulated 15a(COR15A)
	AT3G47340	56.6296	390.934	2.78708	glutamine-dependent asparagine synthase 1(ASN1)	Arabidopsis thaliana	18088315:bZIP11 target processes are identified using transiently increased nuclear bZIP11 levels and genome-wide expression analysis; the effect of bZIP11 on ASN1 and GBF6 are reported.,	GO:0006529~asparagine biosynthetic process,GO:0006541~glutamine metabolic process,GO:0009063~cellular amino acid catabolic process,GO:0009646~response to absence of light,GO:0009744~response to sucrose,GO:0009749~response to glucose,GO:0009750~response to fructose,GO:0043617~cellular response to sucrose starvation,GO:0070981~L-asparagine biosynthetic process,	IPR001962:Asparagine synthase,IPR006426:Asparagine synthase, glutamine-hydrolyzing,IPR014729:Rossmann-like alpha/beta/alpha sandwich fold,IPR017932:Glutamine amidotransferase type 2 domain,	asn1,		AT1G67600	16.1483	52.0071	1.68671	Acid phosphatase/vanadium-dependent haloperoxidase-related protein(AT1G67600)	Arabidopsis thaliana	0	0	IPR003832:Acid phosphatase/vanadium-dependent haloperoxidase-related,	AT1G67600,	AT2G32530	226.578	571.774	1.3354	cellulose synthase-like B3(CSLB03)	Arabidopsis thaliana	0	GO:0000271~polysaccharide biosynthetic process,GO:0009833~plant-type primary cell wall biogenesis,GO:0030244~cellulose biosynthetic process,GO:0071555~cell wall organization,	IPR005150:Cellulose synthase,	CSLB03,														AT5G25610
	AT5G20150	380.412	1271.92	1.74134	SPX domain-containing protein 1(SPX1)	Arabidopsis thaliana	18315545:AtSPX1 and AtSPX3 play positive roles in plant adaptation to phosphate starvation, and AtSPX3 may have a negative feedback regulatory role in AtSPX1 response to phosphate starvation.,25271326:The relative strength of the SPX1/PHR1 interaction is thus directly influenced by phosphate (Pi), providing a link between Pi perception and signaling.,	GO:0016036~cellular response to phosphate starvation,GO:0080040~positive regulation of cellular response to phosphate starvation,	IPR004331:SPX, N-terminal,	0		AT3G17790	420.19	1167.07	1.47376	purple acid phosphatase 17(PAP17)	Arabidopsis thaliana	0	GO:0030643~cellular phosphate ion homeostasis,GO:0042542~response to hydrogen peroxide,GO:0055114~oxidation-reduction process,	IPR004843:Metallophosphoesterase domain,IPR024927:Acid phosphatase, type 5,	PAP17,	AT3G44990	18.6992	71.8126	1.94069	xyloglucan endo-transglycosylase-related 8(XTH31)	Arabidopsis thaliana	23204407:XTH31 affects Al sensitivity by modulating cell wall xyloglucan content and Al binding capacity.,25446234:catalytic capacities of two aluminium-repressed Arabidopsis thaliana xyloglucan endotransglucosylase/hydrolases, XTH15 and XTH31,	GO:0010411~xyloglucan metabolic process,GO:0016998~cell wall macromolecule catabolic process,GO:0042546~cell wall biogenesis,GO:0071555~cell wall organization,	IPR000757:Glycoside hydrolase, family 16,IPR010713:Xyloglucan endo-transglycosylase, C-terminal,IPR013320:Concanavalin A-like lectin/glucanase, subgroup,IPR016455:Xyloglucan endotransglucosylase/hydrolase,	0														AT5G52300	0.326139	55.759	7.37426	CAP160 protein(LTI65)
	AT1G04770	56.6604	184.749	1.70498	Tetratricopeptide repeat (TPR)-like superfamily protein(AT1G04770)	Arabidopsis thaliana	0	GO:0009658~chloroplast organization,GO:0010438~cellular response to sulfur starvation,	IPR011990:Tetratricopeptide-like helical,IPR013026:Tetratricopeptide repeat-containing domain,IPR019734:Tetratricopeptide repeat,	AT1G04770,		AT1G45145	91.2691	251.609	1.46289	thioredoxin H-type 5(TRX5)	Arabidopsis thaliana	17322408:Data show that thioredoxin h5 (ATTRX5), but not ATTRX3, is highly induced in sensitive Arabidopsis following victorin treatment.,18635760:regulation of NPR1 is through the opposing action of S-nitrosoglutathione and thioredoxins; findings suggest a link between pathogen-triggered redox changes and gene regulation in plant immunity,23087001:in LOV1's absence, victorin inhibits TRX-h5, res…	GO:0000103~sulfate assimilation,GO:0006457~protein folding,GO:0006662~glycerol ether metabolic process,GO:0006979~response to oxidative stress,GO:0010188~response to microbial phytotoxin,GO:0034599~cellular response to oxidative stress,GO:0045454~cell redox homeostasis,GO:0046686~response to cadmium ion,GO:0050832~defense response to fungus,GO:0055114~oxidation-reduction process,	IPR005746:Thioredoxin,IPR012336:Thioredoxin-like fold,IPR013766:Thioredoxin domain,IPR017937:Thioredoxin, conserved site,	0	AT1G32900	1938.24	3210.68	0.728125	UDP-Glycosyltransferase superfamily protein(GBSS1)	Arabidopsis thaliana	25630334:AtCCR4a and AtCCR4b are localized to the cytoplasmic foci called the cytoplasmic mRNA processing bodies (P-bodies) and are involved in sucrose and starch metabolism. It was also revealed that AtCCR4a and AtCCR4b are involved in determining the poly(A) length of the Granule-bound starch synthase 1 (GBSS1) transcript. [GBSS1],25710501:PROTEIN TARGETING TO STARCH (PTST) is required for loca…	GO:0019252~starch biosynthetic process,	IPR001296:Glycosyl transferase, family 1,IPR011835:Glycogen/starch synthase, ADP-glucose type,IPR013534:Starch synthase, catalytic domain,	GBSS1,														AT5G52310
	AT1G21400	239.24	675.256	1.49694	Thiamin diphosphate-binding fold (THDP-binding) superfamily protein(AT1G21400)	Arabidopsis thaliana	0	GO:0009646~response to absence of light,GO:0009744~response to sucrose,GO:0043617~cellular response to sucrose starvation,GO:0055114~oxidation-reduction process,	IPR001017:Dehydrogenase, E1 component,	AT1G21400,		AT1G56650	457.736	1018.33	1.15359	production of anthocyanin pigment 1(PAP1)	Arabidopsis thaliana	15807784:Two putative glycosyltransferase genes (At5g17050 and At4g14090) induced by PAP1 expression were confirmed to encode flavonoid 3-O-glucosyltransferase and anthocyanin 5-O-glucosyltransferase, respectively.,19192188:High-temperature, low-light (HTLL) treatment of 35S:PAP1 Arabidopsis thaliana over-expressing the PAP1 (Production of Anthocyanin Pigment 1) gene results in reversible reducti…	GO:0006351~transcription, DNA-templated,GO:0006355~regulation of transcription, DNA-templated,GO:0006357~regulation of transcription from RNA polymerase II promoter,GO:0009651~response to salt stress,GO:0009718~anthocyanin-containing compound biosynthetic process,GO:0009723~response to ethylene,GO:0009733~response to auxin,GO:0009745~sucrose mediated signaling,GO:0009753~response to jasmonic acid…	IPR001005:SANT/Myb domain,IPR009057:Homeodomain-like,IPR017930:Myb domain,	PAP1,	AT1G10760	2839.44	5354.64	0.915182	Pyruvate phosphate dikinase, PEP/pyruvate binding domain-containing protein(SEX1)	Arabidopsis thaliana	15894744:The role of alpha-glucan/water dikinase in the development of cold tolerance in conjunction with SEX1 protein is reported.,21691153:pgm, sex1, mex1, dpe1 and dpe2 starch metabolism mutants grown in three different photoperiods display root growth patterns of all genotypes characteristic modifications in their diurnal kinetics that were also affected by the photoperiod.,	GO:0005983~starch catabolic process,GO:0009610~response to symbiotic fungus,GO:0009631~cold acclimation,GO:0016310~phosphorylation,	IPR002192:Pyruvate phosphate dikinase, PEP/pyruvate-binding,IPR013815:ATP-grasp fold, subdomain 1,IPR013816:ATP-grasp fold, subdomain 2,	0														AT1G02205
	AT1G64660	743.378	1658.98	1.15812	methionine gamma-lyase(MGL)	Arabidopsis thaliana	19571310:MGL makes a significant contribution to methionine degradation, particularly in reproductive tissue, suggests practical applications for silencing the expression of MGL in crop plants.,	GO:0006520~cellular amino acid metabolic process,GO:0009970~cellular response to sulfate starvation,GO:0019343~cysteine biosynthetic process via cystathionine,GO:0019346~transsulfuration,GO:0019458~methionine catabolic process via 2-oxobutanoate,GO:0042631~cellular response to water deprivation,GO:0051289~protein homotetramerization,GO:0071266~'de novo' L-methionine biosynthetic process,	IPR000277:Cys/Met metabolism, pyridoxal phosphate-dependent enzyme,IPR015421:Pyridoxal phosphate-dependent transferase, major region, subdomain 1,IPR015422:Pyridoxal phosphate-dependent transferase, major region, subdomain 2,IPR015424:Pyridoxal phosphate-dependent transferase,	MGL,		AT4G11600	562.12	1216.89	1.11423	glutathione peroxidase 6(GPX6)	Arabidopsis thaliana	0	GO:0006979~response to oxidative stress,GO:0009651~response to salt stress,GO:0046686~response to cadmium ion,GO:0055114~oxidation-reduction process,	IPR000889:Glutathione peroxidase,IPR012336:Thioredoxin-like fold,	GPX6,	AT4G39210	607.289	1301.26	1.09944	Glucose-1-phosphate adenylyltransferase family protein(APL3)	Arabidopsis thaliana	15598655:patterns of expression and sugar regulation of Arabidopsis thaliana ADP-glucose pyrophosphorylase,	GO:0005978~glycogen biosynthetic process,GO:0019252~starch biosynthetic process,	IPR005835:Nucleotidyl transferase,IPR005836:ADP-glucose pyrophosphorylase, conserved site,IPR011004:Trimeric LpxA-like,IPR011831:Glucose-1-phosphate adenylyltransferase,	apl3,														AT1G67730
	AT2G30540	25.9356	54.9911	1.08397	Thioredoxin superfamily protein(AT2G30540)	Arabidopsis thaliana	0	GO:0045454~cell redox homeostasis,	IPR002109:Glutaredoxin,IPR011905:Glutaredoxin-like, plant II,IPR012336:Thioredoxin-like fold,	AT2G30540,		AT5G17220	1447.94	3098.93	1.09777	glutathione S-transferase phi 12(GSTF12)	Arabidopsis thaliana	20180920:TT19 functions in the cytosol to maintain the regular accumulation of proanthocyanidin precursors in the vacuole.,21054438:A tt19 allele with a single amino acid substitution caused reduced accumulation of anthocyanidin and proanthocyanidins.,22201047:TT19 is a carrier protein for sequestering anthocyanins into the vacuole. [TT19],	GO:0006749~glutathione metabolic process,GO:0009407~toxin catabolic process,GO:0009636~response to toxic substance,GO:0046283~anthocyanin-containing compound metabolic process,GO:1900384~regulation of flavonol biosynthetic process,	IPR004045:Glutathione S-transferase, N-terminal,IPR004046:Glutathione S-transferase, C-terminal,IPR010987:Glutathione S-transferase, C-terminal-like,IPR012336:Thioredoxin-like fold,	GSTF12,	AT3G52180	1783.87	3503.05	0.973595	dual specificity protein phosphatase (DsPTP1) family protein(SEX4)	Arabidopsis thaliana	16623901:At3g52180 binds to purified starch through its predicted carbohydrate-binding region, and mutation of key conserved residues reduces this binding.,16772378:DSP4 acts as a bridge between light-induced redox changes and protein phosphorylation in the regulation of starch accumulation [DSP4],19141707:SEX4 is a phosphoglucan phosphatase which dephosphorylates both the starch granule surface …	GO:0005982~starch metabolic process,GO:0005983~starch catabolic process,GO:0006470~protein dephosphorylation,GO:0007623~circadian rhythm,	IPR000340:Dual specificity phosphatase, catalytic domain,IPR000387:Protein-tyrosine/Dual specificity phosphatase,IPR014756:Immunoglobulin E-set,IPR020422:Dual specificity phosphatase, subgroup, catalytic domain,	0														AT2G38530
	AT3G15580	139.383	288.924	1.05158	Ubiquitin-like superfamily protein(APG8H)	Arabidopsis thaliana	0	GO:0006914~autophagy,GO:0006995~cellular response to nitrogen starvation,GO:0015031~protein transport,	IPR004241:Autophagy protein Atg8 ubiquitin-like,	APG8H,		AT2G30860	4493.05	9578.68	1.09213	glutathione S-transferase PHI 9(GSTF9)	Arabidopsis thaliana	16538523:AtGSTF9 and AtGSTU26 are two glutathione S-transferases from A. thaliana. AtGSTF9 is constitutively expressed and AtGSTU26 is induced by cold, stress, safener and herbicide treatments.[GSTF9],20377703:The expression of AtGSTF9 was severely downregulated in flowers of coi1-1 mutant compared with that of WT.,	GO:0006749~glutathione metabolic process,GO:0006952~defense response,GO:0009407~toxin catabolic process,GO:0010043~response to zinc ion,GO:0042742~defense response to bacterium,GO:0046686~response to cadmium ion,GO:0055114~oxidation-reduction process,	IPR004045:Glutathione S-transferase, N-terminal,IPR004046:Glutathione S-transferase, C-terminal,IPR010987:Glutathione S-transferase, C-terminal-like,IPR012336:Thioredoxin-like fold,	GSTF9,	AT5G26570	1461.05	2881.89	0.980007	chloroplastidic phosphoglucan, water dikinase (ATGWD3)(PWD)	Arabidopsis thaliana	15618411:The expression and characterization of this phosphoglucan,water dikinase in A. thaliana.,15686522:An Arabidopsis thaliana gene encoding a homologue of the potato alpha-glucan, water dikinase GWD, previously known as R1, was identified by screening the Arabidopsis genome and named AtGWD3. [GWD3],15894744:The role of alpha-glucan/water dikinase in the development of cold tolerance in conju…	GO:0005975~carbohydrate metabolic process,GO:0005982~starch metabolic process,GO:0005983~starch catabolic process,GO:0016310~phosphorylation,GO:0046777~protein autophosphorylation,	IPR002044:Carbohydrate binding module family 20,IPR002192:Pyruvate phosphate dikinase, PEP/pyruvate-binding,IPR013783:Immunoglobulin-like fold,IPR013784:Carbohydrate-binding-like fold,IPR013815:ATP-grasp fold, subdomain 1,IPR013816:ATP-grasp fold, subdomain 2,	0														AT1G56650	457.736	1018.33	1.15359	production of anthocyanin pigment 1(PAP1)
	AT3G23430	52.9526	88.6291	0.742968	phosphate 1(PHO1)	Arabidopsis thaliana	19934380:Our results demonstrate that WRKY6 and WRKY42 are involved in Arabidopsis responses to low Pi stress by regulation of PHO1 expression.,21288266:Reduction of PHO1 expression leads to wild-type growthof plants in phosphate-deficient media, despite Pi deficiency.,21309867:PHO1 over-expression in the shoot of Arabidopsis thaliana led to a two- to threefold increase in shoot inorganic phospha…	GO:0006799~polyphosphate biosynthetic process,GO:0006817~phosphate ion transport,GO:0016036~cellular response to phosphate starvation,GO:0048016~inositol phosphate-mediated signaling,	IPR004331:SPX, N-terminal,IPR004342:EXS, C-terminal,	0		AT1G59700	159.777	326.801	1.03231	glutathione S-transferase TAU 16(GSTU16)	Arabidopsis thaliana	0	GO:0006749~glutathione metabolic process,GO:0009407~toxin catabolic process,GO:0009636~response to toxic substance,	IPR004045:Glutathione S-transferase, N-terminal,IPR004046:Glutathione S-transferase, C-terminal,IPR010987:Glutathione S-transferase, C-terminal-like,IPR012336:Thioredoxin-like fold,	GSTU16,	AT4G09020	991.2	1904.65	0.942275	isoamylase 3(ISA3)	Arabidopsis thaliana	19074683:Data propose that ISA3 function in normal amylopectin synthesis by promoting amylopectin crystallization but conclude that they are not mandatory for starch granule synthesis.,	GO:0005975~carbohydrate metabolic process,GO:0005983~starch catabolic process,	IPR004193:Glycoside hydrolase, family 13, N-terminal,IPR006047:Glycosyl hydrolase, family 13, catalytic domain,IPR013780:Glycosyl hydrolase, family 13, all-beta,IPR013781:Glycoside hydrolase, catalytic domain,IPR013783:Immunoglobulin-like fold,IPR014756:Immunoglobulin E-set,IPR015902:Glycoside hydrolase, family 13,IPR017853:Glycoside hydrolase, superfamily,	ISA3,														AT2G22330
	AT4G33030	2598.92	4313.27	0.73087	sulfoquinovosyldiacylglycerol 1(SQD1)	Arabidopsis thaliana	0	GO:0009247~glycolipid biosynthetic process,GO:0016036~cellular response to phosphate starvation,GO:0046506~sulfolipid biosynthetic process,	IPR001509:NAD-dependent epimerase/dehydratase,IPR016040:NAD(P)-binding domain,	0		AT2G37240	253.473	494.094	0.962927	Thioredoxin superfamily protein(AT2G37240)	Arabidopsis thaliana	0	GO:0055114~oxidation-reduction process,	IPR012336:Thioredoxin-like fold,	AT2G37240,	AT3G29320	6026.6	8662.07	0.523367	Glycosyl transferase, family 35(PHS1)	Arabidopsis thaliana	0	GO:0005975~carbohydrate metabolic process,GO:0005980~glycogen catabolic process,GO:0007129~synapsis,GO:0009231~riboflavin biosynthetic process,GO:0009266~response to temperature stimulus,GO:0009414~response to water deprivation,GO:0009738~abscisic acid-activated signaling pathway,GO:0055114~oxidation-reduction process,GO:1901135~carbohydrate derivative metabolic process,	IPR000811:Glycosyl transferase, family 35,IPR011833:Glycogen/starch/alpha-glucan phosphorylase,	0														AT4G39950
	AT2G15970	2035.73	3332.92	0.711236	cold regulated 413 plasma membrane 1(COR413-PM1)	Arabidopsis thaliana	0	GO:0009631~cold acclimation,GO:0009737~response to abscisic acid,GO:0042631~cellular response to water deprivation,	IPR008892:Cold acclimation WCOR413,	COR413-PM1,		AT1G35720	6377.18	12384.5	0.957549	annexin 1(ANNAT1)	Arabidopsis thaliana	15161963:results collectively suggest that AnnAt1 and AnnAt4 play important roles in osmotic stress and ABA signaling in a Ca2+-dependent manner,16153598:recombinant annexin 1 has peroxidase activity.,17452342:The pH-sensitive ion channel activity of AnnAt1 may play a role in intracellular ion homeostasis.,19482919:AnnAt1 has a role in oxidative protection.,20656895:AnnAt1 and AnnAt4 interact wit…	GO:0006970~response to osmotic stress,GO:0006979~response to oxidative stress,GO:0009408~response to heat,GO:0009409~response to cold,GO:0009414~response to water deprivation,GO:0009651~response to salt stress,GO:0009737~response to abscisic acid,GO:0046686~response to cadmium ion,GO:0070588~calcium ion transmembrane transport,GO:0071435~potassium ion export,	IPR001464:Annexin,IPR009118:Annexin, plant,IPR018252:Annexin repeat, conserved site,IPR018502:Annexin repeat,	ANNAT1,	AT1G64390																							AT4G34000	161.885	458.86	1.50302	abscisic acid responsive elements-binding factor 3(ABF3)
	AT4G04620	209.447	342.435	0.709215	Ubiquitin-like superfamily protein(ATG8B)	Arabidopsis thaliana	0	GO:0006914~autophagy,GO:0006995~cellular response to nitrogen starvation,GO:0015031~protein transport,	IPR004241:Autophagy protein Atg8 ubiquitin-like,	Atg8b,		AT4G23600	2231.78	4026.8	0.851436	Tyrosine transaminase family protein(CORI3)	Arabidopsis thaliana	21559970:The CORI3 promoter needs two regions for transcriptional activity in companion cells.,	GO:0006520~cellular amino acid metabolic process,GO:0009058~biosynthetic process,GO:0009611~response to wounding,GO:0009737~response to abscisic acid,GO:0009753~response to jasmonic acid,GO:0010188~response to microbial phytotoxin,GO:0042538~hyperosmotic salinity response,	IPR004839:Aminotransferase, class I/classII,IPR005958:Tyrosine/nicotianamine aminotransferase,IPR015421:Pyridoxal phosphate-dependent transferase, major region, subdomain 1,IPR015422:Pyridoxal phosphate-dependent transferase, major region, subdomain 2,IPR015424:Pyridoxal phosphate-dependent transferase,	CORI3,	AT5G64860	1060.36	1676.54	0.660923	disproportionating enzyme(DPE1)	Arabidopsis thaliana	21691153:pgm, sex1, mex1, dpe1 and dpe2 starch metabolism mutants grown in three different photoperiods display root growth patterns of all genotypes characteristic modifications in their diurnal kinetics that were also affected by the photoperiod.,26504082:AtDPE1 forms a homodimer with a deep, long, and open-ended active site canyon contained within each subunit,	GO:0000025~maltose catabolic process,GO:0005983~starch catabolic process,GO:0006006~glucose metabolic process,	IPR003385:Glycoside hydrolase, family 77,IPR013781:Glycoside hydrolase, catalytic domain,IPR017853:Glycoside hydrolase, superfamily,	DPE1,														AT2G42530	323.665	1554.95	2.26425	cold regulated 15b(COR15B)
	AT5G01220	816.708	1309.64	0.68127	sulfoquinovosyldiacylglycerol 2(SQD2)	Arabidopsis thaliana	0	GO:0009247~glycolipid biosynthetic process,GO:0016036~cellular response to phosphate starvation,GO:0046506~sulfolipid biosynthetic process,	IPR001296:Glycosyl transferase, family 1,	0		AT2G02390	237.095	400.231	0.755342	glutathione S-transferase zeta 1(GSTZ1)	Arabidopsis thaliana	20331431:The mutants W15R, C19Y, R22H/K83E, P61S, S73P, S109P, and Q112R were found to have activity lower than 1% of the wild-type.,20622445:the specific shape of the active site in AtGSTZ-1 is essential to its activity,	GO:0006749~glutathione metabolic process,GO:0009072~aromatic amino acid family metabolic process,GO:0009407~toxin catabolic process,GO:0055114~oxidation-reduction process,GO:1902000~homogentisate catabolic process,	IPR004045:Glutathione S-transferase, N-terminal,IPR004046:Glutathione S-transferase, C-terminal,IPR005955:Maleylacetoacetate isomerase,IPR010987:Glutathione S-transferase, C-terminal-like,IPR012336:Thioredoxin-like fold,	GSTZ1,	AT3G01510																							AT2G42540	648.872	3733.68	2.52457	cold-regulated 15a(COR15A)
	AT2G05630	243.577	388.794	0.674604	Ubiquitin-like superfamily protein(ATG8D)	Arabidopsis thaliana	0	GO:0006914~autophagy,GO:0006995~cellular response to nitrogen starvation,GO:0015031~protein transport,	IPR004241:Autophagy protein Atg8 ubiquitin-like,	Atg8d,		AT5G65840	640.057	1075.16	0.748273	Thioredoxin superfamily protein(AT5G65840)	Arabidopsis thaliana	0	GO:0055114~oxidation-reduction process,	IPR012336:Thioredoxin-like fold,	AT5G65840,	AT5G51820	1549.69	2261.89	0.54555	phosphoglucomutase(PGM)	Arabidopsis thaliana	16463203:Sucrose-inducible genes are upregulated in pgm leaves at the end of a light treatment, when soluble sugars levels are higher than in the wild type.,21143486:pgm-1 roots respond to gravity at one-third the rate of wild-type (WT) roots.,21921698:The focus of this report is the analysis of gravitropic responses in lateral roots of wild-type background and pgm-1 mutants.,24004104:Gravitropic…	GO:0005975~carbohydrate metabolic process,GO:0005978~glycogen biosynthetic process,GO:0005992~trehalose biosynthetic process,GO:0006006~glucose metabolic process,GO:0006874~cellular calcium ion homeostasis,GO:0009409~response to cold,GO:0009590~detection of gravity,GO:0019252~starch biosynthetic process,GO:0019255~glucose 1-phosphate metabolic process,GO:0019388~galactose catabolic process,	IPR005841:Alpha-D-phosphohexomutase superfamily,IPR005843:Alpha-D-phosphohexomutase, C-terminal,IPR005844:Alpha-D-phosphohexomutase, alpha/beta/alpha domain I,IPR005845:Alpha-D-phosphohexomutase, alpha/beta/alpha domain II,IPR005846:Alpha-D-phosphohexomutase, alpha/beta/alpha domain III,IPR016055:Alpha-D-phosphohexomutase, alpha/beta/alpha I/II/III,IPR016066:Alpha-D-phosphohexomutase, conserved s…	pgm,														AT5G15960	33.3413	930.713	4.80254	stress-responsive protein (KIN1) / stress-induced protein (KIN1)(KIN1)
	AT2G33770	1110.99	1738.84	0.646267	phosphate 2(PHO2)	Arabidopsis thaliana	16679417:A previously identified Pi overaccumulator, pho2, is caused by a single nucleotide mutation resulting in early termination within the UBC24 gene.,16679424:Map-based cloning identified PHO2 as At2g33770. miR399 and PHO2 are in a branch of the Pi-signaling network downstream of PHR1.,17643101:IPS1 overexpression results in increased accumulation of the miR-399 target PHO2 mRNA and, concomi…	GO:0006817~phosphate ion transport,GO:0016036~cellular response to phosphate starvation,GO:0016567~protein ubiquitination,GO:0044257~cellular protein catabolic process,GO:0055062~phosphate ion homeostasis,GO:2000185~regulation of phosphate transmembrane transport,	IPR000608:Ubiquitin-conjugating enzyme, E2,IPR016135:Ubiquitin-conjugating enzyme/RWD-like,	0		AT5G41210	1063.77	1760.53	0.72682	glutathione S-transferase THETA 1(GSTT1)	Arabidopsis thaliana	0	GO:0006749~glutathione metabolic process,GO:0009407~toxin catabolic process,GO:0055114~oxidation-reduction process,	IPR004045:Glutathione S-transferase, N-terminal,IPR010987:Glutathione S-transferase, C-terminal-like,IPR012336:Thioredoxin-like fold,	GstT1,	AT2G40840	4310.16	6375.18	0.564722	disproportionating enzyme 2(DPE2)	Arabidopsis thaliana	16596410:DPE2 is not associated with the chloroplast in Arabidopsis thaliana.,16980562:A comparison of ATPHS2 and DPE2 from A. thaliana with MalP and MalQ from E. coli is presented.,21691153:pgm, sex1, mex1, dpe1 and dpe2 starch metabolism mutants grown in three different photoperiods display root growth patterns of all genotypes characteristic modifications in their diurnal kinetics that were al…	GO:0000023~maltose metabolic process,GO:0000025~maltose catabolic process,GO:0005976~polysaccharide metabolic process,GO:0005983~starch catabolic process,	IPR002044:Carbohydrate binding module family 20,IPR003385:Glycoside hydrolase, family 77,IPR013781:Glycoside hydrolase, catalytic domain,IPR013783:Immunoglobulin-like fold,IPR013784:Carbohydrate-binding-like fold,IPR017853:Glycoside hydrolase, superfamily,	DPE2,														AT1G29395
	AT5G12140	1508.4	2333.36	0.629384	cystatin-1(CYS1)	Arabidopsis thaliana	20526604:High temperature and wounding stress enhanced the expression of both AtCYS1 and AtCYS2, but the temporal and spatial patterns of induction differed.,	GO:0006952~defense response,GO:0009611~response to wounding,GO:0034605~cellular response to heat,GO:0042631~cellular response to water deprivation,GO:0070417~cellular response to cold,GO:2000117~negative regulation of cysteine-type endopeptidase activity,	IPR000010:Proteinase inhibitor I25, cystatin,IPR018073:Proteinase inhibitor I25, cystatin, conserved site,IPR020381:Proteinase inhibitor I25, cystatin, conserved region,IPR027214:Cystatin,	cys1,		AT1G19570	4633.79	7614.87	0.716626	dehydroascorbate reductase(DHAR1)	Arabidopsis thaliana	17267397:DHAR1 generates an ion conductance in heterologous systems through a CLIC-like channel activity. [AtDHAR1],19386380:MDAR2 and DHAR5 are crucial for producing sufficient ascorbate to maintain the interaction between Piriformospora indica and Arabidopsis in a mutualistic state. [DHAR5],	GO:0006952~defense response,GO:0009610~response to symbiotic fungus,GO:0009753~response to jasmonic acid,GO:0010043~response to zinc ion,GO:0010193~response to ozone,GO:0010731~protein glutathionylation,GO:0043903~regulation of symbiosis, encompassing mutualism through parasitism,	IPR004045:Glutathione S-transferase, N-terminal,IPR010987:Glutathione S-transferase, C-terminal-like,IPR012336:Thioredoxin-like fold,	DHAR1,	AT3G46970	2403.56	4101.13	0.770846	alpha-glucan phosphorylase 2(PHS2)	Arabidopsis thaliana	16980562:A comparison of ATPHS2 and DPE2 from A. thaliana with MalP and MalQ from E. coli is presented.,24888726:PHS2 activity is important in the adult stage during low-light conditions and senescence, as well as during prolonged seedling development when carbohydrate levels are unbalanced.,	GO:0005975~carbohydrate metabolic process,GO:0005980~glycogen catabolic process,GO:0009414~response to water deprivation,GO:0046686~response to cadmium ion,	IPR000811:Glycosyl transferase, family 35,IPR011833:Glycogen/starch/alpha-glucan phosphorylase,	0														AT2G02100
	AT1G32080	2423.64	3745.67	0.628048	membrane protein(LrgB)	Arabidopsis thaliana	21916894:AtLrgB is a new player in chloroplast development, carbon partitioning and leaf senescence, although its molecular mechanism remains to be established. [LrgB],22180599:AtLrgB functions against cell death, similar to the bacterial Lrg system.[AtLrgB],	GO:0009658~chloroplast organization,GO:0009853~photorespiration,GO:0097339~glycolate transmembrane transport,GO:1901975~glycerate transmembrane transport,	IPR007300:LrgB-like protein,	lrgB,		AT3G06050										AT2G36390	1559.98	2324.22	0.575217	starch branching enzyme 2.1(SBE2.1)	Arabidopsis thaliana	17698298:SBE2.1 of Arabidopsis is different from other SBE gene families.,	GO:0005978~glycogen biosynthetic process,GO:0005982~starch metabolic process,GO:0010021~amylopectin biosynthetic process,GO:0019252~starch biosynthetic process,GO:0071329~cellular response to sucrose stimulus,GO:0071332~cellular response to fructose stimulus,GO:0071333~cellular response to glucose stimulus,GO:0071482~cellular response to light stimulus,	IPR004193:Glycoside hydrolase, family 13, N-terminal,IPR006047:Glycosyl hydrolase, family 13, catalytic domain,IPR006048:Alpha-amylase, C-terminal all beta,IPR006407:1,4-alpha-glucan-branching enzyme,IPR013780:Glycosyl hydrolase, family 13, all-beta,IPR013781:Glycoside hydrolase, catalytic domain,IPR013783:Immunoglobulin-like fold,IPR014756:Immunoglobulin E-set,IPR015902:Glycoside hydrolase, fami…	0														AT5G52310
	AT1G62040	628.907	954.447	0.601809	Ubiquitin-like superfamily protein(ATG8C)	Arabidopsis thaliana	0	GO:0006914~autophagy,GO:0006995~cellular response to nitrogen starvation,GO:0015031~protein transport,	IPR004241:Autophagy protein Atg8 ubiquitin-like,	Atg8c,		AT5G41210	1063.77									AT1G03310																							AT1G01470	382.305	883.415	1.20835	Late embryogenesis abundant protein(LEA14)
	Col-0											AT5G18100	298.33									AT5G04360																							AT2G23120
The blank spaces in the nex	AT1G73010	0.844321										AT4G39730	914.908									AT5G22510																							AT5G52300	0.326139	55.759	7.37426	CAP160 protein(LTI65)
	AT1G69480	9.83527										AT1G19570	4633.79									AT1G43670	1054.47	1501.49	0.509871	Inositol monophosphatase family protein(FBP)	Arabidopsis thaliana	21253566:FRUCTOSE INSENSITIVE 1 is an indispensable regulatory factor in the signaling pathway; its function in fructose signaling appears to be independent of its catalytic activity in sugar metabolism. [FRUCTOSE INSENSITIVE 1] [FINS1],	GO:0005983~starch catabolic process,GO:0005986~sucrose biosynthetic process,GO:0006000~fructose metabolic process,GO:0006001~fructose catabolic process,GO:0006002~fructose 6-phosphate metabolic process,GO:0006094~gluconeogenesis,GO:0009737~response to abscisic acid,GO:0009750~response to fructose,GO:0015979~photosynthesis,GO:0016311~dephosphorylation,GO:0030388~fructose 1,6-bisphosphate metabolic…	IPR000146:Fructose-1,6-bisphosphatase class 1/Sedoheputulose-1,7-bisphosphatase,IPR020548:Fructose-1,6-bisphosphatase, active site,	fbp,														AT1G69870
	AT3G28270	86.7061										AT5G65840	640.057									AT3G16000																							AT3G53990	327.75	618.25	0.915574	Adenine nucleotide alpha hydrolases-like superfamily protein(AT3G53990)
	AT3G47340	54.5641										AT1G77370										AT5G66460	417.207	1060.28	1.34559	Glycosyl hydrolase superfamily protein(MAN7)	Arabidopsis thaliana	20878180:AtMAN7, AtMAN5 and specially AtMAN6 are important for the germination of A. thaliana seeds by facilitating the hydrolysis of the mannan-rich endosperm cell walls. [AtMAN7],23461773:Data indicate that the expression of AtMAN7 gene (At5g66460) gene drastically reduced in the knock-out lines of AtbZIP44 (At1g75390).,	GO:0005975~carbohydrate metabolic process,GO:0009845~seed germination,GO:0046355~mannan catabolic process,	IPR001547:Glycoside hydrolase, family 5,IPR013781:Glycoside hydrolase, catalytic domain,IPR017853:Glycoside hydrolase, superfamily,	MAN7,
	AT5G20150	466.311										AT1G56650	457.736
	AT1G04770	59.0635										AT2G37240	253.473
	AT1G21400	151.022										AT4G11600	562.12									AT3G47050	2.72558	31.1887	3.51157	Glycosyl hydrolase family protein(AT3G47050)	Arabidopsis thaliana	0	GO:0005975~carbohydrate metabolic process,GO:0009251~glucan catabolic process,	IPR001764:Glycoside hydrolase, family 3, N-terminal,IPR002772:Glycoside hydrolase family 3 C-terminal domain,IPR017853:Glycoside hydrolase, superfamily,IPR026892:Glycoside hydrolase family 3,	AT3G47050,			AT3G47340	54.5641	470.283	3.10727	glutamine-dependent asparagine synthase 1(ASN1)	Arabidopsis thaliana	18088315:bZIP11 target processes are identified using transiently increased nuclear bZIP11 levels and genome-wide expression analysis; the effect of bZIP11 on ASN1 and GBF6 are reported.,	GO:0006529~asparagine biosynthetic process,GO:0006541~glutamine metabolic process,GO:0009063~cellular amino acid catabolic process,GO:0009646~response to absence of light,GO:0009744~response to sucrose,GO:0009749~response to glucose,GO:0009750~response to fructose,GO:0043617~cellular response to sucrose starvation,GO:0070981~L-asparagine biosynthetic process,	IPR001962:Asparagine synthase,IPR006426:Asparagine synthase, glutamine-hydrolyzing,IPR014729:Rossmann-like alpha/beta/alpha sandwich fold,IPR017932:Glutamine amidotransferase type 2 domain,	asn1,		AT1G01470
	AT1G64660	577.104										AT2G30860	4493.05									AT4G02280	39.3825	210.294	2.41648	sucrose synthase 3(SUS3)	Arabidopsis thaliana	22228409:Role and expression pattern of SUS3 in seed development.LEC2 is required for cotyledon-specific expression of SUS2 and SUS3 genes but it is not responsible for expression in the radicle tip during embryo development.,	GO:0005982~starch metabolic process,GO:0005985~sucrose metabolic process,GO:0005986~sucrose biosynthetic process,GO:0009414~response to water deprivation,GO:0010431~seed maturation,GO:0010555~response to mannitol,	IPR000368:Sucrose synthase,IPR001296:Glycosyl transferase, family 1,IPR012820:Sucrose synthase, plant/cyanobacteria,	0			AT1G08630	23.0401	109.009	2.24173	threonine aldolase 1(THA1)	Arabidopsis thaliana	17172352:Seed-specific expression of feedback-insensitive Thr deaminase in both tha1 and tha2 Thr aldolase mutants greatly increases seed Ile content, suggesting that these two Thr catabolic enzymes compete for a common substrate pool.[THA1],	GO:0006545~glycine biosynthetic process,GO:0006567~threonine catabolic process,	IPR001597:Aromatic amino acid beta-eliminating lyase/threonine aldolase,IPR015421:Pyridoxal phosphate-dependent transferase, major region, subdomain 1,IPR015422:Pyridoxal phosphate-dependent transferase, major region, subdomain 2,IPR015424:Pyridoxal phosphate-dependent transferase,IPR023603:Threonine aldolase,	0		AT2G42530	374.474	1452.83	1.9559	cold regulated 15b(COR15B)
	AT2G30540											AT1G73680										AT2G21590	212.415	1028.4	2.27539	Glucose-1-phosphate adenylyltransferase family protein(APL4)	Arabidopsis thaliana	0	GO:0005978~glycogen biosynthetic process,GO:0019252~starch biosynthetic process,	IPR005835:Nucleotidyl transferase,IPR005836:ADP-glucose pyrophosphorylase, conserved site,IPR011004:Trimeric LpxA-like,IPR011831:Glucose-1-phosphate adenylyltransferase,	apl4,			AT1G21400	151.022	531.551	1.81538	Thiamin diphosphate-binding fold (THDP-binding) superfamily protein(AT1G21400)	Arabidopsis thaliana	0	GO:0009646~response to absence of light,GO:0009744~response to sucrose,GO:0043617~cellular response to sucrose starvation,GO:0055114~oxidation-reduction process,	IPR001017:Dehydrogenase, E1 component,	AT1G21400,		AT2G42540	806.055	3891.2	2.27125	cold-regulated 15a(COR15A)
	AT3G15580	147.939										AT4G25100	10.7841									AT2G32530	233.12	585.947	1.32966	cellulose synthase-like B3(CSLB03)	Arabidopsis thaliana	0	GO:0000271~polysaccharide biosynthetic process,GO:0009833~plant-type primary cell wall biogenesis,GO:0030244~cellulose biosynthetic process,GO:0071555~cell wall organization,	IPR005150:Cellulose synthase,	CSLB03,			AT4G34710	1813.19	4864.98	1.4239	arginine decarboxylase 2(ADC2)	Arabidopsis thaliana	15733873:Arginine decarboxylase genes are required for production of polyamines that are essential for normal seed development in Arabidopsis,20206537:a reduction in transpiration rate and stomata conductance was observed in the ADC2 over-expressor lines.,25409942:ADC2 had a major contribution of to total arginine decarboxylase (ADC) activity and the specific induction of ADC1 in response to infe…	GO:0006527~arginine catabolic process,GO:0006596~polyamine biosynthetic process,GO:0006970~response to osmotic stress,GO:0006979~response to oxidative stress,GO:0008295~spermidine biosynthetic process,GO:0009409~response to cold,GO:0009446~putrescine biosynthetic process,GO:0009611~response to wounding,GO:0009651~response to salt stress,GO:0009737~response to abscisic acid,GO:0009753~response to …	IPR000183:Ornithine/DAP/Arg decarboxylase,IPR002985:Arginine decarboxylase,IPR022643:Orn/DAP/Arg decarboxylase 2, C-terminal,IPR022644:Orn/DAP/Arg decarboxylase 2, N-terminal,IPR022653:Orn/DAP/Arg decarboxylase 2, pyridoxal-phosphate binding site,IPR022657:Orn/DAP/Arg decarboxylase 2, conserved site,	ADC2,		AT5G25610	1769.43	3932.27	1.15207	BURP domain-containing protein(RD22)
	AT3G23430																					AT3G44990	24.5495	56.0444	1.19055	xyloglucan endo-transglycosylase-related 8(XTH31)	Arabidopsis thaliana	23204407:XTH31 affects Al sensitivity by modulating cell wall xyloglucan content and Al binding capacity.,25446234:catalytic capacities of two aluminium-repressed Arabidopsis thaliana xyloglucan endotransglucosylase/hydrolases, XTH15 and XTH31,	GO:0010411~xyloglucan metabolic process,GO:0016998~cell wall macromolecule catabolic process,GO:0042546~cell wall biogenesis,GO:0071555~cell wall organization,	IPR000757:Glycoside hydrolase, family 16,IPR010713:Xyloglucan endo-transglycosylase, C-terminal,IPR013320:Concanavalin A-like lectin/glucanase, subgroup,IPR016455:Xyloglucan endotransglucosylase/hydrolase,	0			AT1G64660	577.104	1512.87	1.39037	methionine gamma-lyase(MGL)	Arabidopsis thaliana	19571310:MGL makes a significant contribution to methionine degradation, particularly in reproductive tissue, suggests practical applications for silencing the expression of MGL in crop plants.,	GO:0006520~cellular amino acid metabolic process,GO:0009970~cellular response to sulfate starvation,GO:0019343~cysteine biosynthetic process via cystathionine,GO:0019346~transsulfuration,GO:0019458~methionine catabolic process via 2-oxobutanoate,GO:0042631~cellular response to water deprivation,GO:0051289~protein homotetramerization,GO:0071266~'de novo' L-methionine biosynthetic process,	IPR000277:Cys/Met metabolism, pyridoxal phosphate-dependent enzyme,IPR015421:Pyridoxal phosphate-dependent transferase, major region, subdomain 1,IPR015422:Pyridoxal phosphate-dependent transferase, major region, subdomain 2,IPR015424:Pyridoxal phosphate-dependent transferase,	MGL,		AT5G52300
	AT4G33030																					AT1G32900	1473.07	3073.87	1.06122	UDP-Glycosyltransferase superfamily protein(GBSS1)	Arabidopsis thaliana	25630334:AtCCR4a and AtCCR4b are localized to the cytoplasmic foci called the cytoplasmic mRNA processing bodies (P-bodies) and are involved in sucrose and starch metabolism. It was also revealed that AtCCR4a and AtCCR4b are involved in determining the poly(A) length of the Granule-bound starch synthase 1 (GBSS1) transcript. [GBSS1],25710501:PROTEIN TARGETING TO STARCH (PTST) is required for loca…	GO:0019252~starch biosynthetic process,	IPR001296:Glycosyl transferase, family 1,IPR011835:Glycogen/starch synthase, ADP-glucose type,IPR013534:Starch synthase, catalytic domain,	GBSS1,			AT1G70580	504.591	1165.17	1.20734	alanine-2-oxoglutarate aminotransferase 2(AOAT2)	Arabidopsis thaliana	17316175:These observations suggest that GGT1 is important in preventing oxidative stress by metabolizing extracellular glutathione disulfide, while GGT2 might be important in transporting glutathione into developing seeds.,	GO:0009058~biosynthetic process,GO:0009853~photorespiration,GO:0042853~L-alanine catabolic process,	IPR004839:Aminotransferase, class I/classII,IPR015421:Pyridoxal phosphate-dependent transferase, major region, subdomain 1,IPR015422:Pyridoxal phosphate-dependent transferase, major region, subdomain 2,IPR015424:Pyridoxal phosphate-dependent transferase,	AOAT2,		AT5G52310	1127.32	2288.67	1.0216	low-temperature-responsive protein 78 (LTI78) / desiccation-responsive protein 29A (RD29A)(LTI78)
	AT2G15970	1837.26																				AT1G10760	2344.15	4803.58	1.03505	Pyruvate phosphate dikinase, PEP/pyruvate binding domain-containing protein(SEX1)	Arabidopsis thaliana	15894744:The role of alpha-glucan/water dikinase in the development of cold tolerance in conjunction with SEX1 protein is reported.,21691153:pgm, sex1, mex1, dpe1 and dpe2 starch metabolism mutants grown in three different photoperiods display root growth patterns of all genotypes characteristic modifications in their diurnal kinetics that were also affected by the photoperiod.,	GO:0005983~starch catabolic process,GO:0009610~response to symbiotic fungus,GO:0009631~cold acclimation,GO:0016310~phosphorylation,	IPR002192:Pyruvate phosphate dikinase, PEP/pyruvate-binding,IPR013815:ATP-grasp fold, subdomain 1,IPR013816:ATP-grasp fold, subdomain 2,	0			AT2G37040	1753.12	3716.85	1.08415	PHE ammonia lyase 1(PAL1)	Arabidopsis thaliana	18242769:PAL1 and PAL2 also have functional specialization in abiotic environmental-triggered flavonoid synthesis.,18251883:Data show rapid upregulation of PAL1, suggesting that an early induced, cell wall-based defence mechanism occurs in response to non-adapted bacteria and knockout of PAL1 permits increased leaf survival of non-host bacteria.,	GO:0006559~L-phenylalanine catabolic process,GO:0006952~defense response,GO:0006979~response to oxidative stress,GO:0009555~pollen development,GO:0009611~response to wounding,GO:0009698~phenylpropanoid metabolic process,GO:0009699~phenylpropanoid biosynthetic process,GO:0009800~cinnamic acid biosynthetic process,GO:0009819~drought recovery,GO:0010224~response to UV-B,GO:0046244~salicylic acid cat…	IPR001106:Aromatic amino acid lyase,IPR005922:Phenylalanine ammonia-lyase,IPR008948:L-Aspartase-like,IPR022313:Phenylalanine/histidine ammonia-lyases, active site,IPR023144:Phenylalanine ammonia-lyase, shielding domain,IPR024083:Fumarase/histidase, N-terminal,	PAL1,		AT1G02205
	AT4G04620	201.266																				AT4G39210	570.233	1164.17	1.02967	Glucose-1-phosphate adenylyltransferase family protein(APL3)	Arabidopsis thaliana	15598655:patterns of expression and sugar regulation of Arabidopsis thaliana ADP-glucose pyrophosphorylase,	GO:0005978~glycogen biosynthetic process,GO:0019252~starch biosynthetic process,	IPR005835:Nucleotidyl transferase,IPR005836:ADP-glucose pyrophosphorylase, conserved site,IPR011004:Trimeric LpxA-like,IPR011831:Glucose-1-phosphate adenylyltransferase,	apl3,			AT2G42790	427.438	826.733	0.951688	citrate synthase 3(CSY3)	Arabidopsis thaliana	24944109:Reduced peroxisomal citrate synthase activity in a peroxisomal polyhydroxyalkanoate (PHA)-producing Arabidopsis line increases PHA accumulation,	GO:0006099~tricarboxylic acid cycle,GO:0006635~fatty acid beta-oxidation,	IPR002020:Citrate synthase-like,IPR016142:Citrate synthase-like, large alpha subdomain,IPR016143:Citrate synthase-like, small alpha subdomain,IPR019810:Citrate synthase active site,	CSY3,		AT1G67730
	AT5G01220	745.892																				AT3G52180	1694.11	3275.83	0.951331	dual specificity protein phosphatase (DsPTP1) family protein(SEX4)	Arabidopsis thaliana	16623901:At3g52180 binds to purified starch through its predicted carbohydrate-binding region, and mutation of key conserved residues reduces this binding.,16772378:DSP4 acts as a bridge between light-induced redox changes and protein phosphorylation in the regulation of starch accumulation [DSP4],19141707:SEX4 is a phosphoglucan phosphatase which dephosphorylates both the starch granule surface …	GO:0005982~starch metabolic process,GO:0005983~starch catabolic process,GO:0006470~protein dephosphorylation,GO:0007623~circadian rhythm,	IPR000340:Dual specificity phosphatase, catalytic domain,IPR000387:Protein-tyrosine/Dual specificity phosphatase,IPR014756:Immunoglobulin E-set,IPR020422:Dual specificity phosphatase, subgroup, catalytic domain,	0			AT5G48880	1535.05	2538.78	0.725845	peroxisomal 3-keto-acyl-CoA thiolase 2(KAT5)	Arabidopsis thaliana	20463027:Peroxisomal plant 3-ketoacyl-CoA thiolase structure and activity are regulated by a sensitive redox swit,25297549:Peroxisomal KAT2 and KAT5 have partially redundant functions and operate downstream of AIM1 to provide beta-oxidation functions essential for inflorescence development and fertility.,	GO:0006633~fatty acid biosynthetic process,GO:0006635~fatty acid beta-oxidation,GO:0008152~metabolic process,GO:0019395~fatty acid oxidation,GO:0031408~oxylipin biosynthetic process,	IPR002155:Thiolase,IPR016039:Thiolase-like,IPR020610:Thiolase, active site,IPR020613:Thiolase, conserved site,IPR020615:Thiolase, acyl-enzyme intermediate active site,IPR020616:Thiolase, N-terminal,IPR020617:Thiolase, C-terminal,	KAT5,		AT2G38530	132.753	821.604	2.62961	lipid transfer protein 2(LTP2)
	AT2G05630											AT4G25100	82.6367	1267.77	3.9392	Fe superoxide dismutase 1(FSD1)	Arabidopsis thaliana	20822913:While for roots, based on an increase in FSD1 gene expression, oxidative stress was suggested to be superoxide induced...,23057508:CPN20 silencing decreases iron superoxide dismutases activity in chloroplast.,23455955:Data suggest that iron superoxide dismutase gene FSD1 and SPL7 transcriptional regulator SPL7 may associate withi copper homeostasis.,23835944:Data indicate that cadmium (C…	GO:0006979~response to oxidative stress,GO:0007623~circadian rhythm,GO:0009642~response to light intensity,GO:0010193~response to ozone,GO:0019430~removal of superoxide radicals,GO:0046686~response to cadmium ion,GO:0046688~response to copper ion,GO:0055114~oxidation-reduction process,	IPR001189:Manganese/iron superoxide dismutase,IPR019831:Manganese/iron superoxide dismutase, N-terminal,IPR019832:Manganese/iron superoxide dismutase, C-terminal,IPR019833:Manganese/iron superoxide dismutase, binding site,	FSD1,	AT5G26570	1361.18	2572.65	0.91839	chloroplastidic phosphoglucan, water dikinase (ATGWD3)(PWD)	Arabidopsis thaliana	15618411:The expression and characterization of this phosphoglucan,water dikinase in A. thaliana.,15686522:An Arabidopsis thaliana gene encoding a homologue of the potato alpha-glucan, water dikinase GWD, previously known as R1, was identified by screening the Arabidopsis genome and named AtGWD3. [GWD3],15894744:The role of alpha-glucan/water dikinase in the development of cold tolerance in conju…	GO:0005975~carbohydrate metabolic process,GO:0005982~starch metabolic process,GO:0005983~starch catabolic process,GO:0016310~phosphorylation,GO:0046777~protein autophosphorylation,	IPR002044:Carbohydrate binding module family 20,IPR002192:Pyruvate phosphate dikinase, PEP/pyruvate-binding,IPR013783:Immunoglobulin-like fold,IPR013784:Carbohydrate-binding-like fold,IPR013815:ATP-grasp fold, subdomain 1,IPR013816:ATP-grasp fold, subdomain 2,	0			AT3G53260	2284.97	3758.58	0.718008	phenylalanine ammonia-lyase 2(PAL2)	Arabidopsis thaliana	18242769:PAL1 and PAL2 also have functional specialization in abiotic environmental-triggered flavonoid synthesis.,21874349:The PAL2 promoter was active throughout the course of the plant development particularly in the root, rosette leaf, and inflorescence stem. PAL2 is primarily involved in structural development and adaptation of Arabidopsis thaliana.,	GO:0006559~L-phenylalanine catabolic process,GO:0006952~defense response,GO:0006979~response to oxidative stress,GO:0009611~response to wounding,GO:0009699~phenylpropanoid biosynthetic process,GO:0009800~cinnamic acid biosynthetic process,GO:0080167~response to karrikin,	IPR001106:Aromatic amino acid lyase,IPR005922:Phenylalanine ammonia-lyase,IPR008948:L-Aspartase-like,IPR022313:Phenylalanine/histidine ammonia-lyases, active site,IPR023144:Phenylalanine ammonia-lyase, shielding domain,IPR024083:Fumarase/histidase, N-terminal,	PAL2,		AT1G56650	408.025	751.367	0.880844	production of anthocyanin pigment 1(PAP1)
	AT2G33770	925.919										AT1G02940	7.84953	57.5584	2.87276	glutathione S-transferase (class phi) 5(GSTF5)	Arabidopsis thaliana	0	GO:0006749~glutathione metabolic process,GO:0009407~toxin catabolic process,GO:0009636~response to toxic substance,	IPR004045:Glutathione S-transferase, N-terminal,IPR004046:Glutathione S-transferase, C-terminal,IPR010987:Glutathione S-transferase, C-terminal-like,IPR012336:Thioredoxin-like fold,	gstf5,	AT4G09020	866.477	1623.63	0.905977	isoamylase 3(ISA3)	Arabidopsis thaliana	19074683:Data propose that ISA3 function in normal amylopectin synthesis by promoting amylopectin crystallization but conclude that they are not mandatory for starch granule synthesis.,	GO:0005975~carbohydrate metabolic process,GO:0005983~starch catabolic process,	IPR004193:Glycoside hydrolase, family 13, N-terminal,IPR006047:Glycosyl hydrolase, family 13, catalytic domain,IPR013780:Glycosyl hydrolase, family 13, all-beta,IPR013781:Glycoside hydrolase, catalytic domain,IPR013783:Immunoglobulin-like fold,IPR014756:Immunoglobulin E-set,IPR015902:Glycoside hydrolase, family 13,IPR017853:Glycoside hydrolase, superfamily,	ISA3,			AT1G48420	594.752	973.86	0.711416	D-cysteine desulfhydrase(D-CDES)	Arabidopsis thaliana	19508369:AtACD1 can act as a regulator of ACC levels which also regulates ethylene levels.,	GO:0009693~ethylene biosynthetic process,GO:0019447~D-cysteine catabolic process,GO:0046686~response to cadmium ion,	IPR001926:Tryptophan synthase beta subunit-like PLP-dependent enzymes superfamily,IPR005966:D-cysteine desulfhydrase,IPR027278:1-aminocyclopropane-1-carboxylate deaminase/D-cysteine desulfhydrase,	D-CDES,		AT2G22330
	AT5G12140											AT1G02930	2147.33	10346.7	2.26856	glutathione S-transferase 6(GSTF6)	Arabidopsis thaliana	0	GO:0006749~glutathione metabolic process,GO:0006979~response to oxidative stress,GO:0009407~toxin catabolic process,GO:0009414~response to water deprivation,GO:0009636~response to toxic substance,GO:0009651~response to salt stress,GO:0042742~defense response to bacterium,GO:0046686~response to cadmium ion,	IPR004045:Glutathione S-transferase, N-terminal,IPR004046:Glutathione S-transferase, C-terminal,IPR010987:Glutathione S-transferase, C-terminal-like,IPR012336:Thioredoxin-like fold,	GSTF6,	AT3G29320	4971.02	8424.41	0.761032	Glycosyl transferase, family 35(PHS1)	Arabidopsis thaliana	0	GO:0005975~carbohydrate metabolic process,GO:0005980~glycogen catabolic process,GO:0007129~synapsis,GO:0009231~riboflavin biosynthetic process,GO:0009266~response to temperature stimulus,GO:0009414~response to water deprivation,GO:0009738~abscisic acid-activated signaling pathway,GO:0055114~oxidation-reduction process,GO:1901135~carbohydrate derivative metabolic process,	IPR000811:Glycosyl transferase, family 35,IPR011833:Glycogen/starch/alpha-glucan phosphorylase,	0			AT5G53970	511.346	826.995	0.693568	Tyrosine transaminase family protein(TAT7)	Arabidopsis thaliana	22540282:encodes a tyrosine aminotransferase important for the synthesis of tocopherols,	GO:0006520~cellular amino acid metabolic process,GO:0009058~biosynthetic process,GO:0010189~vitamin E biosynthetic process,	IPR004839:Aminotransferase, class I/classII,IPR005958:Tyrosine/nicotianamine aminotransferase,IPR015421:Pyridoxal phosphate-dependent transferase, major region, subdomain 1,IPR015422:Pyridoxal phosphate-dependent transferase, major region, subdomain 2,IPR015424:Pyridoxal phosphate-dependent transferase,	0		AT4G39950
	AT1G32080											AT1G67600										AT1G64390	1763.36	2966.49	0.750423	glycosyl hydrolase 9C2(GH9C2)	Arabidopsis thaliana	0	GO:0030245~cellulose catabolic process,GO:0071555~cell wall organization,	IPR001701:Glycoside hydrolase, family 9,IPR008928:Six-hairpin glycosidase-like,IPR012341:Six-hairpin glycosidase,IPR018221:Glycoside hydrolase, family 9, active site,IPR019028:Carbohydrate binding domain CBM49,	GH9C2,			AT3G02360	1018.43	1631.18	0.679563	6-phosphogluconate dehydrogenase family protein(AT3G02360)	Arabidopsis thaliana	0	GO:0006098~pentose-phosphate shunt,GO:0009651~response to salt stress,GO:0019521~D-gluconate metabolic process,GO:0055114~oxidation-reduction process,GO:0080173~male-female gamete recognition during double fertilization,	IPR006113:6-phosphogluconate dehydrogenase, decarboxylating,IPR006114:6-phosphogluconate dehydrogenase, C-terminal,IPR006115:6-phosphogluconate dehydrogenase, NADP-binding,IPR008927:6-phosphogluconate dehydrogenase, C-terminal-like,IPR012284:Fibritin/6-phosphogluconate dehydrogenase, C-terminal extension,IPR013328:Dehydrogenase, multihelical,IPR016040:NAD(P)-binding domain,	AT3G02360,		AT4G34000	129.243	368.649	1.51209	abscisic acid responsive elements-binding factor 3(ABF3)
	AT1G62040											AT3G17790	398.924	1179.85	1.56439	purple acid phosphatase 17(PAP17)	Arabidopsis thaliana	0	GO:0030643~cellular phosphate ion homeostasis,GO:0042542~response to hydrogen peroxide,GO:0055114~oxidation-reduction process,	IPR004843:Metallophosphoesterase domain,IPR024927:Acid phosphatase, type 5,	PAP17,	AT5G64860	903.174	1495.73	0.727771	disproportionating enzyme(DPE1)	Arabidopsis thaliana	21691153:pgm, sex1, mex1, dpe1 and dpe2 starch metabolism mutants grown in three different photoperiods display root growth patterns of all genotypes characteristic modifications in their diurnal kinetics that were also affected by the photoperiod.,26504082:AtDPE1 forms a homodimer with a deep, long, and open-ended active site canyon contained within each subunit,	GO:0000025~maltose catabolic process,GO:0005983~starch catabolic process,GO:0006006~glucose metabolic process,	IPR003385:Glycoside hydrolase, family 77,IPR013781:Glycoside hydrolase, catalytic domain,IPR017853:Glycoside hydrolase, superfamily,	DPE1,			AT5G18170	254.778	405.873	0.671763	glutamate dehydrogenase 1(GDH1)	Arabidopsis thaliana	16418233:In leaves and stems of arabidopsis and tobacco, both the alpha- and beta-subunits of Glutamate dehydrogenase are targeted to the mitochondria of the companion cells.,18296429:role in amino acid breakdown under C-deficient conditions,25180813:the carboxyl terminus of the GDH subunit is involved in the stabilization of the oligomeric structure of the enzyme.,	GO:0006520~cellular amino acid metabolic process,GO:0006807~nitrogen compound metabolic process,GO:0009646~response to absence of light,GO:0009651~response to salt stress,GO:0046686~response to cadmium ion,GO:0055114~oxidation-reduction process,	IPR006095:Glutamate/phenylalanine/leucine/valine dehydrogenase,IPR006096:Glutamate/phenylalanine/leucine/valine dehydrogenase, C-terminal,IPR006097:Glutamate/phenylalanine/leucine/valine dehydrogenase, dimerisation domain,IPR014362:Glutamate dehydrogenase,IPR016040:NAD(P)-binding domain,	gdh1,		AT2G42530	374.474	1452.83	1.9559	cold regulated 15b(COR15B)
												AT1G45145										AT3G01510	340.027	556.524	0.710779	like SEX4 1(LSF1)	Arabidopsis thaliana	20018601:LSF1 is a chloroplastic protein essential for normal starch degradation.,	GO:0005983~starch catabolic process,GO:0006470~protein dephosphorylation,	IPR000340:Dual specificity phosphatase, catalytic domain,IPR001478:PDZ domain,IPR014756:Immunoglobulin E-set,IPR020422:Dual specificity phosphatase, subgroup, catalytic domain,	LSF1,			AT1G06570	301.945	477.633	0.661598	4-hydroxyphenylpyruvate dioxygenase(PDS1)	Arabidopsis thaliana	0	GO:0006559~L-phenylalanine catabolic process,GO:0006572~tyrosine catabolic process,GO:0009072~aromatic amino acid family metabolic process,GO:0010189~vitamin E biosynthetic process,GO:0010236~plastoquinone biosynthetic process,GO:0016117~carotenoid biosynthetic process,	IPR004360:Glyoxalase/fosfomycin resistance/dioxygenase domain,IPR005956:4-hydroxyphenylpyruvate dioxygenase,	PDS1,		AT2G42540	806.055	3891.2	2.27125	cold-regulated 15a(COR15A)
												AT1G56650	408.025	751.367	0.880844	production of anthocyanin pigment 1(PAP1)	Arabidopsis thaliana	15807784:Two putative glycosyltransferase genes (At5g17050 and At4g14090) induced by PAP1 expression were confirmed to encode flavonoid 3-O-glucosyltransferase and anthocyanin 5-O-glucosyltransferase, respectively.,19192188:High-temperature, low-light (HTLL) treatment of 35S:PAP1 Arabidopsis thaliana over-expressing the PAP1 (Production of Anthocyanin Pigment 1) gene results in reversible reducti…	GO:0006351~transcription, DNA-templated,GO:0006355~regulation of transcription, DNA-templated,GO:0006357~regulation of transcription from RNA polymerase II promoter,GO:0009651~response to salt stress,GO:0009718~anthocyanin-containing compound biosynthetic process,GO:0009723~response to ethylene,GO:0009733~response to auxin,GO:0009745~sucrose mediated signaling,GO:0009753~response to jasmonic acid…	IPR001005:SANT/Myb domain,IPR009057:Homeodomain-like,IPR017930:Myb domain,	PAP1,	AT5G51820	1370.23	2233.19	0.704683	phosphoglucomutase(PGM)	Arabidopsis thaliana	16463203:Sucrose-inducible genes are upregulated in pgm leaves at the end of a light treatment, when soluble sugars levels are higher than in the wild type.,21143486:pgm-1 roots respond to gravity at one-third the rate of wild-type (WT) roots.,21921698:The focus of this report is the analysis of gravitropic responses in lateral roots of wild-type background and pgm-1 mutants.,24004104:Gravitropic…	GO:0005975~carbohydrate metabolic process,GO:0005978~glycogen biosynthetic process,GO:0005992~trehalose biosynthetic process,GO:0006006~glucose metabolic process,GO:0006874~cellular calcium ion homeostasis,GO:0009409~response to cold,GO:0009590~detection of gravity,GO:0019252~starch biosynthetic process,GO:0019255~glucose 1-phosphate metabolic process,GO:0019388~galactose catabolic process,	IPR005841:Alpha-D-phosphohexomutase superfamily,IPR005843:Alpha-D-phosphohexomutase, C-terminal,IPR005844:Alpha-D-phosphohexomutase, alpha/beta/alpha domain I,IPR005845:Alpha-D-phosphohexomutase, alpha/beta/alpha domain II,IPR005846:Alpha-D-phosphohexomutase, alpha/beta/alpha domain III,IPR016055:Alpha-D-phosphohexomutase, alpha/beta/alpha I/II/III,IPR016066:Alpha-D-phosphohexomutase, conserved s…	pgm,			AT4G34180	387.257	596.406	0.622989	Cyclase family protein(AT4G34180)	Arabidopsis thaliana	0	GO:0009651~response to salt stress,GO:0019441~tryptophan catabolic process to kynurenine,GO:0043069~negative regulation of programmed cell death,	IPR007325:Putative cyclase,	AT4G34180,		AT5G15960	34.3731	561.515	4.02958	stress-responsive protein (KIN1) / stress-induced protein (KIN1)(KIN1)
												AT4G11600	490.992	1015.71	1.04871	glutathione peroxidase 6(GPX6)	Arabidopsis thaliana	0	GO:0006979~response to oxidative stress,GO:0009651~response to salt stress,GO:0046686~response to cadmium ion,GO:0055114~oxidation-reduction process,	IPR000889:Glutathione peroxidase,IPR012336:Thioredoxin-like fold,	GPX6,	AT2G40840	3796.13	6093.85	0.682821	disproportionating enzyme 2(DPE2)	Arabidopsis thaliana	16596410:DPE2 is not associated with the chloroplast in Arabidopsis thaliana.,16980562:A comparison of ATPHS2 and DPE2 from A. thaliana with MalP and MalQ from E. coli is presented.,21691153:pgm, sex1, mex1, dpe1 and dpe2 starch metabolism mutants grown in three different photoperiods display root growth patterns of all genotypes characteristic modifications in their diurnal kinetics that were al…	GO:0000023~maltose metabolic process,GO:0000025~maltose catabolic process,GO:0005976~polysaccharide metabolic process,GO:0005983~starch catabolic process,	IPR002044:Carbohydrate binding module family 20,IPR003385:Glycoside hydrolase, family 77,IPR013781:Glycoside hydrolase, catalytic domain,IPR013783:Immunoglobulin-like fold,IPR013784:Carbohydrate-binding-like fold,IPR017853:Glycoside hydrolase, superfamily,	DPE2,			AT5G62530	1089.59	1677.53	0.622557	aldehyde dehydrogenase 12A1(ALDH12A1)	Arabidopsis thaliana	15548746:Accordingly, overexpression of AtP5CDH resulted in decreased sensitivity to externally supplied Pro. Thus, Pro and P5C/Glu semialdehyde may serve as a link between stress responses and cell death.,16377568:It was found that the antisense overlapping gene pair of P5CDH and SR05 generates 2 types of siRNAs.,19635803:Data show that normal oxidation of P5C to Glu by P5CDH is key to prevent P…	GO:0006560~proline metabolic process,GO:0009651~response to salt stress,GO:0010133~proline catabolic process to glutamate,GO:0055114~oxidation-reduction process,GO:0072593~reactive oxygen species metabolic process,	IPR015590:Aldehyde dehydrogenase domain,IPR016160:Aldehyde dehydrogenase, conserved site,IPR016161:Aldehyde/histidinol dehydrogenase,IPR016162:Aldehyde dehydrogenase, N-terminal,IPR016163:Aldehyde dehydrogenase, C-terminal,	ALDH12A1,		AT1G29395
												AT5G17220	1136.95	2665.78	1.22937	glutathione S-transferase phi 12(GSTF12)	Arabidopsis thaliana	20180920:TT19 functions in the cytosol to maintain the regular accumulation of proanthocyanidin precursors in the vacuole.,21054438:A tt19 allele with a single amino acid substitution caused reduced accumulation of anthocyanidin and proanthocyanidins.,22201047:TT19 is a carrier protein for sequestering anthocyanins into the vacuole. [TT19],	GO:0006749~glutathione metabolic process,GO:0009407~toxin catabolic process,GO:0009636~response to toxic substance,GO:0046283~anthocyanin-containing compound metabolic process,GO:1900384~regulation of flavonol biosynthetic process,	IPR004045:Glutathione S-transferase, N-terminal,IPR004046:Glutathione S-transferase, C-terminal,IPR010987:Glutathione S-transferase, C-terminal-like,IPR012336:Thioredoxin-like fold,	GSTF12,	AT3G46970	2256.39	3606.62	0.676629	alpha-glucan phosphorylase 2(PHS2)	Arabidopsis thaliana	16980562:A comparison of ATPHS2 and DPE2 from A. thaliana with MalP and MalQ from E. coli is presented.,24888726:PHS2 activity is important in the adult stage during low-light conditions and senescence, as well as during prolonged seedling development when carbohydrate levels are unbalanced.,	GO:0005975~carbohydrate metabolic process,GO:0005980~glycogen catabolic process,GO:0009414~response to water deprivation,GO:0046686~response to cadmium ion,	IPR000811:Glycosyl transferase, family 35,IPR011833:Glycogen/starch/alpha-glucan phosphorylase,	0			AT1G06550	441.844	677.476	0.616621	ATP-dependent caseinolytic (Clp) protease/crotonase family protein(AT1G06550)	Arabidopsis thaliana	0	GO:0006635~fatty acid beta-oxidation,GO:0080167~response to karrikin,	0	AT1G06550,		AT2G02100
												AT2G30860	3636.66	7714.68	1.08499	glutathione S-transferase PHI 9(GSTF9)	Arabidopsis thaliana	16538523:AtGSTF9 and AtGSTU26 are two glutathione S-transferases from A. thaliana. AtGSTF9 is constitutively expressed and AtGSTU26 is induced by cold, stress, safener and herbicide treatments.[GSTF9],20377703:The expression of AtGSTF9 was severely downregulated in flowers of coi1-1 mutant compared with that of WT.,	GO:0006749~glutathione metabolic process,GO:0006952~defense response,GO:0009407~toxin catabolic process,GO:0010043~response to zinc ion,GO:0042742~defense response to bacterium,GO:0046686~response to cadmium ion,GO:0055114~oxidation-reduction process,	IPR004045:Glutathione S-transferase, N-terminal,IPR004046:Glutathione S-transferase, C-terminal,IPR010987:Glutathione S-transferase, C-terminal-like,IPR012336:Thioredoxin-like fold,	GSTF9,	AT2G36390	1357.26	2164.71	0.67347	starch branching enzyme 2.1(SBE2.1)	Arabidopsis thaliana	17698298:SBE2.1 of Arabidopsis is different from other SBE gene families.,	GO:0005978~glycogen biosynthetic process,GO:0005982~starch metabolic process,GO:0010021~amylopectin biosynthetic process,GO:0019252~starch biosynthetic process,GO:0071329~cellular response to sucrose stimulus,GO:0071332~cellular response to fructose stimulus,GO:0071333~cellular response to glucose stimulus,GO:0071482~cellular response to light stimulus,	IPR004193:Glycoside hydrolase, family 13, N-terminal,IPR006047:Glycosyl hydrolase, family 13, catalytic domain,IPR006048:Alpha-amylase, C-terminal all beta,IPR006407:1,4-alpha-glucan-branching enzyme,IPR013780:Glycosyl hydrolase, family 13, all-beta,IPR013781:Glycoside hydrolase, catalytic domain,IPR013783:Immunoglobulin-like fold,IPR014756:Immunoglobulin E-set,IPR015902:Glycoside hydrolase, fami…	0			AT4G13360	591.542	883.525	0.578782	ATP-dependent caseinolytic (Clp) protease/crotonase family protein(AT4G13360)	Arabidopsis thaliana	0	GO:0006635~fatty acid beta-oxidation,	0	AT4G13360,		AT5G52310	1127.32	2288.67	1.0216	low-temperature-responsive protein 78 (LTI78) / desiccation-responsive protein 29A (RD29A)(LTI78)
												AT1G59700										AT1G03310	1360.59	2134.84	0.649892	debranching enzyme 1(DBE1)	Arabidopsis thaliana	19074683:Data propose that ISA2 function in normal amylopectin synthesis by promoting amylopectin crystallization but conclude that they are not mandatory for starch granule synthesis.,24027240:Data indicate that analysis of recombinant enzymes showed that Data iindicate that Arabidopsis ISA1 requires ISA2 as a partner for enzymatic function, whereas maize ISA1 was active by itself.,24098685:The …	GO:0005975~carbohydrate metabolic process,GO:0005977~glycogen metabolic process,GO:0010021~amylopectin biosynthetic process,GO:0019252~starch biosynthetic process,	IPR004193:Glycoside hydrolase, family 13, N-terminal,IPR006047:Glycosyl hydrolase, family 13, catalytic domain,IPR013780:Glycosyl hydrolase, family 13, all-beta,IPR013781:Glycoside hydrolase, catalytic domain,IPR013783:Immunoglobulin-like fold,IPR014756:Immunoglobulin E-set,IPR015902:Glycoside hydrolase, family 13,IPR017853:Glycoside hydrolase, superfamily,	DBE1,			AT2G01350	266.668	397.969	0.577594	quinolinate phoshoribosyltransferase(QPT)	Arabidopsis thaliana	0	GO:0009435~NAD biosynthetic process,GO:0034213~quinolinate catabolic process,	IPR002638:Quinolinate phosphoribosyl transferase, C-terminal,IPR004393:Nicotinate-nucleotide pyrophosphorylase,IPR013785:Aldolase-type TIM barrel,IPR022412:Quinolinate phosphoribosyl transferase, N-terminal,IPR027277:Nicotinate-nucleotide pyrophosphorylase/Putative pyrophosphorylase ModD,	0		AT1G01470
												AT2G37240	235.512	449.736	0.933245	Thioredoxin superfamily protein(AT2G37240)	Arabidopsis thaliana	0	GO:0055114~oxidation-reduction process,	IPR012336:Thioredoxin-like fold,	AT2G37240,	AT5G04360	589.393	877.9	0.574819	limit dextrinase(LDA)	Arabidopsis thaliana	0	GO:0005975~carbohydrate metabolic process,GO:0005983~starch catabolic process,GO:0019252~starch biosynthetic process,	IPR004193:Glycoside hydrolase, family 13, N-terminal,IPR011839:Alpha-1,6-glucosidases, pullulanase-type,IPR013781:Glycoside hydrolase, catalytic domain,IPR013783:Immunoglobulin-like fold,IPR014756:Immunoglobulin E-set,IPR015902:Glycoside hydrolase, family 13,IPR017853:Glycoside hydrolase, superfamily,IPR024561:Alpha-1,6-glucosidases, pullulanase-type, C-terminal,	LDA,			AT1G36370	697.553	1032.58	0.565871	serine hydroxymethyltransferase 7(SHM7)	Arabidopsis thaliana	0	GO:0006544~glycine metabolic process,GO:0006563~L-serine metabolic process,GO:0006730~one-carbon metabolic process,GO:0035999~tetrahydrofolate interconversion,GO:0044030~regulation of DNA methylation,GO:0046500~S-adenosylmethionine metabolic process,GO:0046686~response to cadmium ion,GO:0055063~sulfate ion homeostasis,	IPR001085:Serine hydroxymethyltransferase,IPR015421:Pyridoxal phosphate-dependent transferase, major region, subdomain 1,IPR015422:Pyridoxal phosphate-dependent transferase, major region, subdomain 2,IPR015424:Pyridoxal phosphate-dependent transferase,IPR019798:Serine hydroxymethyltransferase, pyridoxal phosphate binding site,	0		AT2G23120
												AT1G35720										AT5G22510	869.529	1281.4	0.559415	alkaline/neutral invertase(INV-E)	Arabidopsis thaliana	21441406:Absence of either A/N-Inv was associated with higher oxidative stress defence gene expression; transient overexpression of either in leaf mesophyll protoplasts down-regulated the oxidative stress-responsive ascorbate peroxidase 2 (APX2) promoter.,	GO:0005982~starch metabolic process,GO:0005987~sucrose catabolic process,GO:0048825~cotyledon development,	IPR008928:Six-hairpin glycosidase-like,IPR024746:Glycosyl hydrolase family 100,	INV-E,			AT5G52810	99.9264	145.267	0.539721	NAD(P)-binding Rossmann-fold superfamily protein(AT5G52810)	Arabidopsis thaliana	24237637:The Arabidopsis OCD-like protein (AtOCD) may not catalyze ornithine to proline conversion and this is consistent with observation that three residues critical for activity of bacterial OCDs are not conserved in AtOCD.[AtOCD],	0	IPR003462:Ornithine cyclodeaminase/mu-crystallin,IPR016040:NAD(P)-binding domain,IPR023401:Ornithine cyclodeaminase, N-terminal,	AT5G52810,		AT5G52300
												AT4G23600	1726.33	3499.24	1.01933	Tyrosine transaminase family protein(CORI3)	Arabidopsis thaliana	21559970:The CORI3 promoter needs two regions for transcriptional activity in companion cells.,	GO:0006520~cellular amino acid metabolic process,GO:0009058~biosynthetic process,GO:0009611~response to wounding,GO:0009737~response to abscisic acid,GO:0009753~response to jasmonic acid,GO:0010188~response to microbial phytotoxin,GO:0042538~hyperosmotic salinity response,	IPR004839:Aminotransferase, class I/classII,IPR005958:Tyrosine/nicotianamine aminotransferase,IPR015421:Pyridoxal phosphate-dependent transferase, major region, subdomain 1,IPR015422:Pyridoxal phosphate-dependent transferase, major region, subdomain 2,IPR015424:Pyridoxal phosphate-dependent transferase,	CORI3,	AT1G43670	984.716	1427.74	0.535944	Inositol monophosphatase family protein(FBP)	Arabidopsis thaliana	21253566:FRUCTOSE INSENSITIVE 1 is an indispensable regulatory factor in the signaling pathway; its function in fructose signaling appears to be independent of its catalytic activity in sugar metabolism. [FRUCTOSE INSENSITIVE 1] [FINS1],	GO:0005983~starch catabolic process,GO:0005986~sucrose biosynthetic process,GO:0006000~fructose metabolic process,GO:0006001~fructose catabolic process,GO:0006002~fructose 6-phosphate metabolic process,GO:0006094~gluconeogenesis,GO:0009737~response to abscisic acid,GO:0009750~response to fructose,GO:0015979~photosynthesis,GO:0016311~dephosphorylation,GO:0030388~fructose 1,6-bisphosphate metabolic…	IPR000146:Fructose-1,6-bisphosphatase class 1/Sedoheputulose-1,7-bisphosphatase,IPR020548:Fructose-1,6-bisphosphatase, active site,	fbp,			AT2G39800	3537.49	19465.4	2.46011	delta1-pyrroline-5-carboxylate synthase 1(P5CS1)	Arabidopsis thaliana	18060533:Results show that down-regulation of P5CS1 occurred in 35S-P5CS1 leaves, leading to proline reduction, and, in turn, impaired bolting and stunted growth.,19627555:P5CS1 and P5CS2 are expressed at similar levels and with the same pattern of expression in vegetative and floral shoot apical meristems as well as in axillary meristems.,22615385:Intron-mediated alternative splicing of Arabidop…	GO:0006561~proline biosynthetic process,GO:0006979~response to oxidative stress,GO:0009269~response to desiccation,GO:0009414~response to water deprivation,GO:0009555~pollen development,GO:0009651~response to salt stress,GO:0009737~response to abscisic acid,GO:0016310~phosphorylation,GO:0042538~hyperosmotic salinity response,GO:0048364~root development,GO:0055114~oxidation-reduction process,GO:00…	IPR000965:Gamma-glutamyl phosphate reductase GPR,IPR001048:Aspartate/glutamate/uridylate kinase,IPR001057:Glutamate/acetylglutamate kinase,IPR005715:Glutamate 5-kinase/delta-1-pyrroline-5-carboxylate synthase,IPR005766:Delta l-pyrroline-5-carboxylate synthetase,IPR015590:Aldehyde dehydrogenase domain,IPR016161:Aldehyde/histidinol dehydrogenase,IPR016162:Aldehyde dehydrogenase, N-terminal,IPR01616…	P5CS1,		AT1G69870
												AT2G02390										AT3G16000	4166.44	5962.29	0.51705	MAR binding filament-like protein 1(MFP1)	Arabidopsis thaliana	16331467:MFP1 is expressed in both nuclei and chloroplasts.,	0	0	MFP1,			AT4G20320	350.114	1374.05	1.97251	CTP synthase family protein(AT4G20320)	Arabidopsis thaliana	0	GO:0006541~glutamine metabolic process,GO:0044210~'de novo' CTP biosynthetic process,	IPR004468:CTP synthase,IPR017456:CTP synthase, N-terminal,IPR017926:Glutamine amidotransferase,IPR027417:P-loop containing nucleoside triphosphate hydrolase,	AT4G20320,		AT3G53990	302.954	585.136	0.949653	Adenine nucleotide alpha hydrolases-like superfamily protein(AT3G53990)
												AT5G65840	567.6	993.462	0.807579	Thioredoxin superfamily protein(AT5G65840)	Arabidopsis thaliana	0	GO:0055114~oxidation-reduction process,	IPR012336:Thioredoxin-like fold,	AT5G65840,	AT5G66460	305.496	680.394	1.15519	Glycosyl hydrolase superfamily protein(MAN7)	Arabidopsis thaliana	20878180:AtMAN7, AtMAN5 and specially AtMAN6 are important for the germination of A. thaliana seeds by facilitating the hydrolysis of the mannan-rich endosperm cell walls. [AtMAN7],23461773:Data indicate that the expression of AtMAN7 gene (At5g66460) gene drastically reduced in the knock-out lines of AtbZIP44 (At1g75390).,	GO:0005975~carbohydrate metabolic process,GO:0009845~seed germination,GO:0046355~mannan catabolic process,	IPR001547:Glycoside hydrolase, family 5,IPR013781:Glycoside hydrolase, catalytic domain,IPR017853:Glycoside hydrolase, superfamily,	MAN7,			AT4G04610	112.79	414.007	1.87592	APS reductase 1(APR1)	Arabidopsis thaliana	18218969:extensive posttranscriptional regulation,21623972:HY5 plays an important role in regulation of APR1 and APR2 gene expression and plant sulfate assimilation,25195893:structure-based functional studies of APR1C would extend knowledge of the molecular mechanism and regulation of APR,	GO:0000103~sulfate assimilation,GO:0008652~cellular amino acid biosynthetic process,GO:0019344~cysteine biosynthetic process,GO:0019419~sulfate reduction,GO:0045454~cell redox homeostasis,	IPR002500:Phosphoadenosine phosphosulphate reductase,IPR004508:Thioredoxin-independent 5'-adenylylsulphate reductase,IPR012336:Thioredoxin-like fold,IPR013766:Thioredoxin domain,IPR014729:Rossmann-like alpha/beta/alpha sandwich fold,	APR1,
												AT5G41210	928.439	1386.82	0.578894	glutathione S-transferase THETA 1(GSTT1)	Arabidopsis thaliana	0	GO:0006749~glutathione metabolic process,GO:0009407~toxin catabolic process,GO:0055114~oxidation-reduction process,	IPR004045:Glutathione S-transferase, N-terminal,IPR010987:Glutathione S-transferase, C-terminal-like,IPR012336:Thioredoxin-like fold,	GstT1,													AT4G21990	144.462	438.781	1.60274	APS reductase 3(APR3)	Arabidopsis thaliana	0	GO:0000103~sulfate assimilation,GO:0008652~cellular amino acid biosynthetic process,GO:0019344~cysteine biosynthetic process,GO:0019419~sulfate reduction,GO:0045454~cell redox homeostasis,	IPR002500:Phosphoadenosine phosphosulphate reductase,IPR004508:Thioredoxin-independent 5'-adenylylsulphate reductase,IPR012336:Thioredoxin-like fold,IPR013766:Thioredoxin domain,IPR014729:Rossmann-like alpha/beta/alpha sandwich fold,	apr3,
												AT1G19570	3753.53	6416.17	0.773463	dehydroascorbate reductase(DHAR1)	Arabidopsis thaliana	17267397:DHAR1 generates an ion conductance in heterologous systems through a CLIC-like channel activity. [AtDHAR1],19386380:MDAR2 and DHAR5 are crucial for producing sufficient ascorbate to maintain the interaction between Piriformospora indica and Arabidopsis in a mutualistic state. [DHAR5],	GO:0006952~defense response,GO:0009610~response to symbiotic fungus,GO:0009753~response to jasmonic acid,GO:0010043~response to zinc ion,GO:0010193~response to ozone,GO:0010731~protein glutathionylation,GO:0043903~regulation of symbiosis, encompassing mutualism through parasitism,	IPR004045:Glutathione S-transferase, N-terminal,IPR010987:Glutathione S-transferase, C-terminal-like,IPR012336:Thioredoxin-like fold,	DHAR1,													AT5G16600	34.6292	82.6818	1.25534	myb domain protein 43(MYB43)	Arabidopsis thaliana	0	GO:0006355~regulation of transcription, DNA-templated,GO:0006357~regulation of transcription from RNA polymerase II promoter,GO:0009737~response to abscisic acid,GO:0030154~cell differentiation,GO:2000652~regulation of secondary cell wall biogenesis,	IPR001005:SANT/Myb domain,IPR009057:Homeodomain-like,IPR017930:Myb domain,	MYB43,
												AT3G06050	597.272	889.644	0.574832	peroxiredoxin IIF(PRXIIF)	Arabidopsis thaliana	15632145:PrxII F has a role in antioxidant defense and possibly in redox signaling in plant cells [AtPrxII F (Peroxiredoxin II F)],	GO:0006979~response to oxidative stress,GO:0045454~cell redox homeostasis,GO:0046686~response to cadmium ion,GO:0055114~oxidation-reduction process,	IPR012336:Thioredoxin-like fold,IPR013740:Redoxin,IPR013766:Thioredoxin domain,	0													AT5G17460	108.459	206.284	0.927425	glutamyl-tRNA (Gln) amidotransferase subunit C(AT5G17460)	Arabidopsis thaliana	0	0	0	AT5G17460,
												AT5G41210	928.439	1386.82	0.578894	glutathione S-transferase THETA 1(GSTT1)	Arabidopsis thaliana	0	GO:0006749~glutathione metabolic process,GO:0009407~toxin catabolic process,GO:0055114~oxidation-reduction process,	IPR004045:Glutathione S-transferase, N-terminal,IPR010987:Glutathione S-transferase, C-terminal-like,IPR012336:Thioredoxin-like fold,	GstT1,													AT5G43850	563.862	890.076	0.658578	RmlC-like cupins superfamily protein(ARD4)	Arabidopsis thaliana	0	GO:0006555~methionine metabolic process,GO:0019509~L-methionine biosynthetic process from methylthioadenosine,GO:0055114~oxidation-reduction process,	IPR004313:Acireductone dioxygenase ARD family,IPR011051:RmlC-like cupin domain,IPR014710:RmlC-like jelly roll fold,IPR027496:1,2-dihydroxy-3-keto-5-methylthiopentene dioxygenase, eukaryotes,	ARD4,
												AT5G18100	248.83	385.075	0.62996	copper/zinc superoxide dismutase 3(CSD3)	Arabidopsis thaliana	25428993:Peroxynitrite inhibited mitochondrial manganese superoxide dismutase (SOD1; MSD1), peroxisomal copper/zinc SOD3 (CSD3), and chloroplastic iron SOD3 (FSD3), but no other SODs. MSD1 was inhibited by up to 90% but CSD3 and FSD3 only by a maximum of 30%.,	GO:0006979~response to oxidative stress,GO:0019430~removal of superoxide radicals,GO:0055114~oxidation-reduction process,GO:0071457~cellular response to ozone,GO:0071472~cellular response to salt stress,GO:0071484~cellular response to light intensity,GO:0071486~cellular response to high light intensity,GO:0071493~cellular response to UV-B,	IPR001424:Superoxide dismutase, copper/zinc binding domain,IPR018152:Superoxide dismutase, copper/zinc, binding site,IPR024134:Superoxide dismutase (Cu/Zn) / chaperones,	CSD3,													AT1G53280	315.215	484.458	0.620018	Class I glutamine amidotransferase-like superfamily protein(DJ1B)	Arabidopsis thaliana	0	GO:0006357~regulation of transcription from RNA polymerase II promoter,GO:0019243~methylglyoxal catabolic process to D-lactate via S-lactoyl-glutathione,GO:0019249~lactate biosynthetic process,GO:0061727~methylglyoxal catabolic process to lactate,GO:0070301~cellular response to hydrogen peroxide,	IPR002818:ThiJ/PfpI,IPR006287:DJ-1,	DJ1B,
												AT4G39730	705.371	1202.26	0.769288	Lipase/lipooxygenase, PLAT/LH2 family protein(PLAT1)	Arabidopsis thaliana	0	GO:0040008~regulation of growth,	IPR001024:Lipoxygenase, LH2,	0													AT4G29210	339.452	506.602	0.577629	gamma-glutamyl transpeptidase 4(GGT4)	Arabidopsis thaliana	17316176:This study identifies gamma-glutamyltransferase 3 as catalyzing the obligate initial step in glutathione conjugate metabolism, and suggests that it has an important role in protecting plants from some xenobiotic chemicals.,17561001:study identifies gamma-glutamyl transpeptidase 4 (At4g29210, GGT4) as the first step of vacuolar degradation of glutathione conjugates [GGT4],	GO:0006749~glutathione metabolic process,GO:0006751~glutathione catabolic process,GO:0006805~xenobiotic metabolic process,GO:0009636~response to toxic substance,	IPR000101:Gamma-glutamyltranspeptidase,	GGT4,
												AT1G19570	3753.53	6416.17	0.773463	dehydroascorbate reductase(DHAR1)	Arabidopsis thaliana	17267397:DHAR1 generates an ion conductance in heterologous systems through a CLIC-like channel activity. [AtDHAR1],19386380:MDAR2 and DHAR5 are crucial for producing sufficient ascorbate to maintain the interaction between Piriformospora indica and Arabidopsis in a mutualistic state. [DHAR5],	GO:0006952~defense response,GO:0009610~response to symbiotic fungus,GO:0009753~response to jasmonic acid,GO:0010043~response to zinc ion,GO:0010193~response to ozone,GO:0010731~protein glutathionylation,GO:0043903~regulation of symbiosis, encompassing mutualism through parasitism,	IPR004045:Glutathione S-transferase, N-terminal,IPR010987:Glutathione S-transferase, C-terminal-like,IPR012336:Thioredoxin-like fold,	DHAR1,													AT5G17990	448.936	650.991	0.536117	tryptophan biosynthesis 1(TRP1)	Arabidopsis thaliana	0	GO:0000162~tryptophan biosynthetic process,GO:0008652~cellular amino acid biosynthetic process,	IPR000312:Glycosyl transferase, family 3,IPR005940:Anthranilate phosphoribosyl transferase,IPR017459:Glycosyl transferase family 3, N-terminal domain,	0
												AT5G65840	567.6	993.462	0.807579	Thioredoxin superfamily protein(AT5G65840)	Arabidopsis thaliana	0	GO:0055114~oxidation-reduction process,	IPR012336:Thioredoxin-like fold,	AT5G65840,
												AT1G77370	203.022	365.85	0.849582	Glutaredoxin family protein(AT1G77370)	Arabidopsis thaliana	0	GO:0045454~cell redox homeostasis,GO:0055114~oxidation-reduction process,	IPR002109:Glutaredoxin,IPR011899:Glutaredoxin, eukaryotic/virial,IPR012336:Thioredoxin-like fold,IPR014025:Glutaredoxin subgroup,	AT1G77370,
												AT1G56650	408.025	751.367	0.880844	production of anthocyanin pigment 1(PAP1)	Arabidopsis thaliana	15807784:Two putative glycosyltransferase genes (At5g17050 and At4g14090) induced by PAP1 expression were confirmed to encode flavonoid 3-O-glucosyltransferase and anthocyanin 5-O-glucosyltransferase, respectively.,19192188:High-temperature, low-light (HTLL) treatment of 35S:PAP1 Arabidopsis thaliana over-expressing the PAP1 (Production of Anthocyanin Pigment 1) gene results in reversible reducti…	GO:0006351~transcription, DNA-templated,GO:0006355~regulation of transcription, DNA-templated,GO:0006357~regulation of transcription from RNA polymerase II promoter,GO:0009651~response to salt stress,GO:0009718~anthocyanin-containing compound biosynthetic process,GO:0009723~response to ethylene,GO:0009733~response to auxin,GO:0009745~sucrose mediated signaling,GO:0009753~response to jasmonic acid…	IPR001005:SANT/Myb domain,IPR009057:Homeodomain-like,IPR017930:Myb domain,	PAP1,
												AT2G37240	235.512	449.736	0.933245	Thioredoxin superfamily protein(AT2G37240)	Arabidopsis thaliana	0	GO:0055114~oxidation-reduction process,	IPR012336:Thioredoxin-like fold,	AT2G37240,
												AT4G11600	490.992	1015.71	1.04871	glutathione peroxidase 6(GPX6)	Arabidopsis thaliana	0	GO:0006979~response to oxidative stress,GO:0009651~response to salt stress,GO:0046686~response to cadmium ion,GO:0055114~oxidation-reduction process,	IPR000889:Glutathione peroxidase,IPR012336:Thioredoxin-like fold,	GPX6,
												AT2G30860	3636.66	7714.68	1.08499	glutathione S-transferase PHI 9(GSTF9)	Arabidopsis thaliana	16538523:AtGSTF9 and AtGSTU26 are two glutathione S-transferases from A. thaliana. AtGSTF9 is constitutively expressed and AtGSTU26 is induced by cold, stress, safener and herbicide treatments.[GSTF9],20377703:The expression of AtGSTF9 was severely downregulated in flowers of coi1-1 mutant compared with that of WT.,	GO:0006749~glutathione metabolic process,GO:0006952~defense response,GO:0009407~toxin catabolic process,GO:0010043~response to zinc ion,GO:0042742~defense response to bacterium,GO:0046686~response to cadmium ion,GO:0055114~oxidation-reduction process,	IPR004045:Glutathione S-transferase, N-terminal,IPR004046:Glutathione S-transferase, C-terminal,IPR010987:Glutathione S-transferase, C-terminal-like,IPR012336:Thioredoxin-like fold,	GSTF9,
												AT1G73680	193.812	479.464	1.30672	alpha dioxygenase(ALPHA DOX2)	Arabidopsis thaliana	0	GO:0001676~long-chain fatty acid metabolic process,GO:0006631~fatty acid metabolic process,GO:0006633~fatty acid biosynthetic process,GO:0006979~response to oxidative stress,GO:0010150~leaf senescence,GO:0031408~oxylipin biosynthetic process,GO:0051707~response to other organism,GO:0055114~oxidation-reduction process,	IPR010255:Haem peroxidase,IPR019791:Haem peroxidase, animal, subgroup,	ALPHA DOX2,
												AT4G25100	82.6367	1267.77	3.9392	Fe superoxide dismutase 1(FSD1)	Arabidopsis thaliana	20822913:While for roots, based on an increase in FSD1 gene expression, oxidative stress was suggested to be superoxide induced...,23057508:CPN20 silencing decreases iron superoxide dismutases activity in chloroplast.,23455955:Data suggest that iron superoxide dismutase gene FSD1 and SPL7 transcriptional regulator SPL7 may associate withi copper homeostasis.,23835944:Data indicate that cadmium (C…	GO:0006979~response to oxidative stress,GO:0007623~circadian rhythm,GO:0009642~response to light intensity,GO:0010193~response to ozone,GO:0019430~removal of superoxide radicals,GO:0046686~response to cadmium ion,GO:0046688~response to copper ion,GO:0055114~oxidation-reduction process,	IPR001189:Manganese/iron superoxide dismutase,IPR019831:Manganese/iron superoxide dismutase, N-terminal,IPR019832:Manganese/iron superoxide dismutase, C-terminal,IPR019833:Manganese/iron superoxide dismutase, binding site,	FSD1,
[truncated: 25 more columns]

## Sheet: Notes
Sheet: WWNormalizedCounts. These sheets have the median-normalized count data for each gene that has been sequenced within the well-watered plants. Low/No-expressing genes are included
Column
A	Gene_ID	Description
B	Col_WW_EmR1	Normalized Expected Counts of Col-0 WW in emerging leaves Rep 1
C	Col_WW_EmR2	Normalized Expected Counts of Col-0 WW in emerging leaves Rep 2
D	Col_WW_EmR3	Normalized Expected Counts of Col-0 WW in emerging leaves Rep 3
E	gtl_WW_EmR1	Normalized Expected Counts of gtl1-4 WW in emerging leaves Rep 1
F	gtl_WW_EmR2	Normalized Expected Counts of gtl1-4 WW in emerging leaves Rep 2
G	gtl_WW_EmR3	Normalized Expected Counts of gtl1-4 WW in emerging leaves Rep 3
H	Col_WW_ExpR1	Normalized Expected Counts of Col-0 WW in expanding leaves Rep 1
I	Col_WW_ExpR2	Normalized Expected Counts of Col-0 WW in expanding leaves Rep 2
J	Col_WW_ExpR3	Normalized Expected Counts of Col-0 WW in expanding leaves Rep 3
K	gtl_WW_ExpR1	Normalized Expected Counts of gtl1-4 WW in expanding leaves Rep 1
L	gtl_WW_ExpR2	Normalized Expected Counts of gtl1-4 WW in expanding leaves Rep 2
M	gtl_WW_ExpR3	Normalized Expected Counts of gtl1-4 WW in expanding leaves Rep 3
Sheet: EmNormalizedCounts and ExpNormalizedcounts. These sheets have the median-normalized count data for each gene that has been sequenced. Low/No-expressing genes are included
Column	Title	Description:
A	Gene_ID	Gene ID
B	Col_WW_EmR1	Normalized Expected Counts of Col-0 WW Rep 1
C	Col_WW_EmR2	Normalized Expected Counts of Col-0 WW Rep 2
D	Col_WW_EmR3	Normalized Expected Counts of Col-0 WW Rep 3
E	gtl_WW_EmR1	Normalized Expected Counts of gtl1-4 WW Rep 1
F	gtl_WW_EmR2	Normalized Expected Counts of gtl1-4 WW Rep 2
G	gtl_WW_EmR3	Normalized Expected Counts of gtl1-4 WW Rep 3
H	Col_WS_EmR1	Normalized Expected Counts of Col-0 WS Rep 1
I	Col_WS_EmR2	Normalized Expected Counts of Col-0 WS Rep 2
J	Col_WS_EmR3	Normalized Expected Counts of Col-0 WS Rep 3
K	gtl_WS_EmR1	Normalized Expected Counts of gtl1-4 WS Rep 1
L	gtl_WS_EmR2	Normalized Expected Counts of gtl1-4 WS Rep 2
M	gtl_WS_EmR3	Normalized Expected Counts of gtl1-4 WS Rep 3
Sheet: RSeq_WW_All. This sheet has the differential expression analysis results for all expressed genes. In this instance, it is the data in well-watered leaves across both emerging and expanding tissue types. Here, low expressing genes have been excluded, so the analysis is performed on 24000 genes.
Column	Title	Description
A	Gene_ID
B	Pattern1	FDR-adjusted p-value of a gene being in pattern 1. This is the null-hypothesis pattern, and so has been filtered to exclude any genes where the pattern 1 probability > 0.05
C	Pattern2	FDR-adjusted p-value of a gene being in pattern 2.
D	Pattern3	FDR-adjusted p-value of a gene being in pattern 3.
E	Pattern4	FDR-adjusted p-value of a gene being in pattern 4.
F	Pattern5	FDR-adjusted p-value of a gene being in pattern 5.
G	Pattern6	FDR-adjusted p-value of a gene being in pattern 6.					These are the genes where expression is identical between Col-0 and gtl1-4. Accordingly, all genes assigned to this pattern, while responsive to leaf expansion, are not considered to be GTL1 regulated.
H	Pattern7	FDR-adjusted p-value of a gene being in pattern 7.
I	Pattern8	FDR-adjusted p-value of a gene being in pattern 8.
J	Pattern9	FDR-adjusted p-value of a gene being in pattern 9.
K	Pattern10	FDR-adjusted p-value of a gene being in pattern 10.
L	Pattern11	FDR-adjusted p-value of a gene being in pattern 11.
M	Pattern12	FDR-adjusted p-value of a gene being in pattern 12.
N	Pattern13	FDR-adjusted p-value of a gene being in pattern 13.
O	Pattern14	FDR-adjusted p-value of a gene being in pattern 14.
P	Pattern15	FDR-adjusted p-value of a gene being in pattern 15.
Q	MAP	The most likely pattern a gene belongs to, based on the highest FDR p-value. I have only used genes in which their pattern p-value was > 0.5, statistically more likely than any other pattern.
R	Log2FC_Real_Col_WW_EmOverCol_WW_Exp	Log2 fold change of Col-0 WW Em gene expression relative to Col-0 WW Exp gene expression, using raw expected count data
S	Log2FC_Real_Col_WW_EmOvergtl_WW_Em	Log2 fold change of Col-0 WW emerging gene expression relative to gtl1-4 WW emerging gene expression, using raw expected count data
T	Log2FC_Real_Col_WW_EmOvergtl_WW_Exp	Log2 fold change of Col-0 WW emerging gene expression relative to gtl1-4 WW expanding gene expression, using raw expected count data
U	Log2FC_Real_Col_WW_ExpOvergtl_WW_Em	Log2 fold change of Col-0 WW expanding gene expression relative to gtl1-4 WW emerging gene expression, using raw expected count data
V	Log2FC_Real_Col_WW_ExpOvergtl_WW_Exp	Log2 fold change of Col-0 WW expanding gene expression relative to gtl1-4 WW expanding gene expression, using raw expected count data
W	Log2FC_Real_gtl_WW_EmOvergtl_WW_Exp	Log2 fold change of gtl1-4 WW emerging gene expression relative to gtl1-4 WW expanding gene expression, using raw expected count data
X	Log2FC_Post_Col_WW_EmOverCol_WW_Exp	Log2 fold change of Col-0 WW Em gene expression relative to Col-0 WW Exp gene expression, using normalized expected count data
Y	Log2FC_Post_Col_WW_EmOvergtl_WW_Em	Log2 fold change of Col-0 WW emerging gene expression relative to gtl1-4 WW emerging gene expression, using normalized expected count data
Z	Log2FC_Post_Col_WW_EmOvergtl_WW_Exp	Log2 fold change of Col-0 WW emerging gene expression relative to gtl1-4 WW expanding gene expression, using normalized expected count data
AA	Log2FC_Post_Col_WW_ExpOvergtl_WW_Em	Log2 fold change of Col-0 WW expanding gene expression relative to gtl1-4 WW emerging gene expression, using normalized expected count data
AB	Log2FC_Post_Col_WW_ExpOvergtl_WW_Exp	Log2 fold change of Col-0 WW expanding gene expression relative to gtl1-4 WW expanding gene expression, using normalized expected count data
AC	Log2FC_Post_gtl_WW_EmOvergtl_WW_Exp	Log2 fold change of gtl1-4 WW emerging gene expression relative to gtl1-4 WW expanding gene expression, using normalized expected count data
Sheet: Em v Exp Gene Analysis. This sheet contains relevant expression data, fold changes, the expression pattern, associated p-values, and functional annotations
Column	Title	Description
A	Gene Category	The category genes are being examined in, whether that is GO categories or other functional categories necessary
B	AGI_ID	Gene ID
C	Exp_Col_Em_WW	Average of normalized expression level across 3 reps of emerging well-watered Col-0 leaves.
D	Exp_Col_Exp_WW	Average of normalized expression level across 3 reps of expanding well-watered Col-0 leaves.
E	Exp_gtl_Em_WW	Average of normalized expression level across 3 reps of emerging well-watered gtl1-4 leaves.
F	Exp_gtl_Exp_WW	Average of normalized expression level across 3 reps of expanding well-watered gtl1-4 leaves.
G	gtl Em v Col Em	Log2 fold change of gene expression in emerging gtl1-4 leaves relative to emerging Col-0 leaves using normalized expected count data
H	Col Em v Col Exp	Log2 fold change of gene expression in emerging Col-0 leaves relative to expanding Col-0 leaves using normalized expected count data
I	gtl Em v gtl Exp	Log2 fold change of gene expression in emerging gtl1-4 leaves relative to expanding gtl1-4 leaves using normalized expected count data
J	Diff in Em-Exp FC	Difference in the fold change between Col-0 and gtl1-4 in their respective emerging vs expanding leaves
K	gtl Exp v Col Exp	Log2 fold change of gene expression in expanding gtl1-4 leaves relative to expanding Col-0 leaves using normalized expected count data
L	Null p-value	p-value of the gene belonging to pattern 1 (no change in any treatment-genotype combination). This is taken as the null p-value, so any gene with pattern 1 probability > 0.05 is considered non-significantly changed
M	Pattern	The most likely pattern a gene belongs to, based on the highest FDR p-value. I have only used genes in which their pattern p-value was > 0.5, statistically more likely than any other pattern.
N	Pattern p-value	P-value of the gene belonging to its assigned pattern.
O	Gene Name
P	Species
Q	BIOGRID_INTERACTION	Interactions identified between a gene product and other genes or gene products
R	COG_ONTOLOGY	Ontology as assigned by the DAVID annotation database
S	GENERIF_SUMMARY	Gene Reference into Function summary, an annotation based on what previous publications have found out about a gene.
T	GOTERM_BP_DIRECT	Gene Ontology for Biological Process
U	INTERPRO	Gene annotation in the InterPro pathway, which identifies known domains, similiarities, and other features in a protein.
V	KEGG_PATHWAY	Kyoto Encyclopedia of Genes and Genomes pathway assignation.
W	UP_KW_BIOLOGICAL_PROCESS	DAVIDs keywords assignation for biological processes
X	UP_KW_PTM	DAVIDs keywords assignation for potential protein functions.
Y	UP_SEQ_FEATURE	DAVIDs keywords assignation for recognized features in a sequence,
Z	WIKIPATHWAYS	Wikipathways assigned functional groups to which a gene belongs
Sheet: RSeq_Exp_All. This sheet has the differential expression analysis results for genes in expanding leaf tissue. Here, low expressing genes have been excluded, so the analysis is performed on 22400 genes.
Column	Title	Description
A	Gene_ID
B	Pattern1	FDR-adjusted p-value of a gene being in pattern 1. This is the null-hypothesis pattern, and so has been filtered to exclude any genes where the pattern 1 probability > 0.05
C	Pattern2	FDR-adjusted p-value of a gene being in pattern 2.
D	Pattern3	FDR-adjusted p-value of a gene being in pattern 3.
E	Pattern4	FDR-adjusted p-value of a gene being in pattern 4.
F	Pattern5	FDR-adjusted p-value of a gene being in pattern 5.
G	Pattern6	FDR-adjusted p-value of a gene being in pattern 6.					These are the genes where expression is identical between Col-0 and gtl1-4. Accordingly, all genes assigned to this pattern, while responsive to leaf expansion, are not considered to be GTL1 regulated.
H	Pattern7	FDR-adjusted p-value of a gene being in pattern 7.
I	Pattern8	FDR-adjusted p-value of a gene being in pattern 8.
J	Pattern9	FDR-adjusted p-value of a gene being in pattern 9.
K	Pattern10	FDR-adjusted p-value of a gene being in pattern 10.
L	Pattern11	FDR-adjusted p-value of a gene being in pattern 11.
M	Pattern12	FDR-adjusted p-value of a gene being in pattern 12.
N	Pattern13	FDR-adjusted p-value of a gene being in pattern 13.
O	Pattern14	FDR-adjusted p-value of a gene being in pattern 14.
P	Pattern15	FDR-adjusted p-value of a gene being in pattern 15.
Q	MAP	The most likely pattern a gene belongs to, based on the highest FDR p-value. I have only used genes in which their pattern p-value was > 0.5, statistically more likely than any other pattern.
R	Log2FC_Real_Col_WS_ExpOverCol_WW_Exp	Log2 fold change of Col-0 WS gene expression relative to Col-0 WW gene expression, using raw expected count data.
S	Log2FC_Real_Col_WS_ExpOvergtl_WS_Exp	Log2 fold change of Col-0 WS gene expression relative to gtl1-4 WS gene expression, using raw expected count data.
T	Log2FC_Real_Col_WS_ExpOvergtl_WW_Exp	Log2 fold change of Col-0 WS gene expression relative to gtl1-4 WS gene expression, using raw expected count data.
U	Log2FC_Real_Col_WW_ExpOvergtl_WS_Exp	Log2 fold change of Col-0 WW gene expression relative to gtl1-4 WS gene expression, using raw expected count data.
V	Log2FC_Real_Col_WW_ExpOvergtl_WW_Exp	Log2 fold change of Col-0 WW gene expression relative to gtl1-4 WW gene expression, using raw expected count data.
W	Log2FC_Real_gtl_WS_ExpOvergtl_WW_Exp	Log2 fold change of gtl1-4 WS gene expression relative to gtl1-4 WW gene expression, using raw expected count data.
X	Log2FC_Post_Col_WS_ExpOverCol_WW_Exp	Log2 fold change of Col-0 WS gene expression relative to Col-0 WW gene expression, using normalized expected count data.
Y	Log2FC_Post_Col_WS_ExpOvergtl_WS_Exp	Log2 fold change of Col-0 WS gene expression relative to gtl1-4 WS gene expression, using normalized expected count data.
Z	Log2FC_Post_Col_WS_ExpOvergtl_WW_Exp	Log2 fold change of Col-0 WS gene expression relative to gtl1-4 WS gene expression, using normalized expected count data.
AA	Log2FC_Post_Col_WW_ExpOvergtl_WS_Exp	Log2 fold change of Col-0 WW gene expression relative to gtl1-4 WS gene expression, using normalized expected count data.
AB	Log2FC_Post_Col_WW_ExpOvergtl_WW_Exp	Log2 fold change of Col-0 WW gene expression relative to gtl1-4 WW gene expression, using normalized expected count data.
AC	Log2FC_Post_gtl_WS_ExpOvergtl_WW_Exp	Log2 fold change of gtl1-4 WS gene expression relative to gtl1-4 WW gene expression, using normalized expected count data.
Sheet: Expanding leaf Gene analysis
Column	Title
A	GO Category	The category genes are being examined in, whether that is GO categories or other functional categories necessary
B	AGI_ID	Gene ID
C	Exp_Col_Exp_WW	Average of normalized expression level across 3 reps of expanding well-watered Col-0 leaves.
D	Exp_gtl_Exp_WW	Average of normalized expression level across 3 reps of expanding well-watered gtl1-4 leaves.
E	Exp_Col_Exp_WS	Average of normalized expression level across 3 reps of expanding water-stressed Col-0 leaves.
F	Exp_gtl_Exp_WS	Average of normalized expression level across 3 reps of expanding water-stressed gtl1-4 leaves.
G	gtl WW v Col WW	Log2 fold change of gene expression in well-watered gtl1-4 leaves relative to well-watered Col-0 leaves using normalized expected count data
H	Col WS v Col WW	Log2 fold change of gene expression in water-stressed Col-0 leaves relative to well-watered Col-0 leaves using normalized expected count data
I	gtl WS v gtl WW	Log2 fold change of gene expression in water-stressed gtl1-4 leaves relative to well-watered gtl1-4 leaves using normalized expected count data
J	Diff in WS FC	Difference in the fold change between Col-0 and gtl1-4 in their respective water-stressed vs well-watered leaves
K	gtl WS v Col WS	Log2 fold change of gene expression in water-stressed gtl1-4 leaves relative to water-stressed Col-0 leaves using normalized expected count data
L	Null p-value	p-value of the gene belonging to pattern 1 (no change in any treatment-genotype combination). This is taken as the null p-value, so any gene with pattern 1 probability > 0.05 is considered non-significantly changed
M	Pattern	The most likely pattern a gene belongs to, based on the highest FDR p-value. I have only used genes in which their pattern p-value was > 0.5, statistically more likely than any other pattern.
N	Pattern p-value	P-value of the gene belonging to its assigned pattern.
O	Gene Name
P	Species
Q	BIOGRID_INTERACTION	Interactions identified between a gene product and other genes or gene products
R	COG_ONTOLOGY	Ontology as assigned by the DAVID annotation database
S	GENERIF_SUMMARY	Gene Reference into Function summary, an annotation based on what previous publications have found out about a gene.
T	GOTERM_BP_DIRECT	Gene Ontology for Biological Process
U	INTERPRO	Gene annotation in the InterPro pathway, which identifies known domains, similiarities, and other features in a protein.
V	KEGG_PATHWAY	Kyoto Encyclopedia of Genes and Genomes pathway assignation.
W	UP_KW_BIOLOGICAL_PROCESS	DAVIDs keywords assignation for biological processes
X	UP_KW_PTM	DAVIDs keywords assignation for potential protein functions.
Y	UP_SEQ_FEATURE	DAVIDs keywords assignation for recognized features in a sequence,
Z	WIKIPATHWAYS	Wikipathways assigned functional groups to which a gene belongs
AA	GTL1 binding	Presence of GTL1 direct binding as identified by Breuer et al (2012). If direct binding was identified, the gene's ID appears here. If not, the letter N indicates so instead.
Sheet: RSeq_Exp_All. This sheet has the differential expression analysis results for genes in emerging leaf tissue. Here, low expressing genes have been excluded, so the analysis is performed on 22400 genes.
Column	Title	Description
A	Gene_ID
B	Pattern1	FDR-adjusted p-value of a gene being in pattern 1. This is the null-hypothesis pattern, and so has been filtered to exclude any genes where the pattern 1 probability > 0.05
C	Pattern2	FDR-adjusted p-value of a gene being in pattern 2.
D	Pattern3	FDR-adjusted p-value of a gene being in pattern 3.
E	Pattern4	FDR-adjusted p-value of a gene being in pattern 4.
F	Pattern5	FDR-adjusted p-value of a gene being in pattern 5.
G	Pattern6	FDR-adjusted p-value of a gene being in pattern 6.					These are the genes where expression is identical between Col-0 and gtl1-4. Accordingly, all genes assigned to this pattern, while responsive to leaf expansion, are not considered to be GTL1 regulated.
H	Pattern7	FDR-adjusted p-value of a gene being in pattern 7.
I	Pattern8	FDR-adjusted p-value of a gene being in pattern 8.
J	Pattern9	FDR-adjusted p-value of a gene being in pattern 9.
K	Pattern10	FDR-adjusted p-value of a gene being in pattern 10.
L	Pattern11	FDR-adjusted p-value of a gene being in pattern 11.
M	Pattern12	FDR-adjusted p-value of a gene being in pattern 12.
N	Pattern13	FDR-adjusted p-value of a gene being in pattern 13.
O	Pattern14	FDR-adjusted p-value of a gene being in pattern 14.
P	Pattern15	FDR-adjusted p-value of a gene being in pattern 15.
Q	MAP	The most likely pattern a gene belongs to, based on the highest FDR p-value. I have only used genes in which their pattern p-value was > 0.5, statistically more likely than any other pattern.
R	Log2FC_Real_Col_WS_ExpOverCol_WW_Exp	Log2 fold change of Col-0 WS gene expression relative to Col-0 WW gene expression, using raw expected count data.
S	Log2FC_Real_Col_WS_ExpOvergtl_WS_Exp	Log2 fold change of Col-0 WS gene expression relative to gtl1-4 WS gene expression, using raw expected count data.
T	Log2FC_Real_Col_WS_ExpOvergtl_WW_Exp	Log2 fold change of Col-0 WS gene expression relative to gtl1-4 WS gene expression, using raw expected count data.
U	Log2FC_Real_Col_WW_ExpOvergtl_WS_Exp	Log2 fold change of Col-0 WW gene expression relative to gtl1-4 WS gene expression, using raw expected count data.
V	Log2FC_Real_Col_WW_ExpOvergtl_WW_Exp	Log2 fold change of Col-0 WW gene expression relative to gtl1-4 WW gene expression, using raw expected count data.
W	Log2FC_Real_gtl_WS_ExpOvergtl_WW_Exp	Log2 fold change of gtl1-4 WS gene expression relative to gtl1-4 WW gene expression, using raw expected count data.
X	Log2FC_Post_Col_WS_ExpOverCol_WW_Exp	Log2 fold change of Col-0 WS gene expression relative to Col-0 WW gene expression, using normalized expected count data.
Y	Log2FC_Post_Col_WS_ExpOvergtl_WS_Exp	Log2 fold change of Col-0 WS gene expression relative to gtl1-4 WS gene expression, using normalized expected count data.
Z	Log2FC_Post_Col_WS_ExpOvergtl_WW_Exp	Log2 fold change of Col-0 WS gene expression relative to gtl1-4 WS gene expression, using normalized expected count data.
AA	Log2FC_Post_Col_WW_ExpOvergtl_WS_Exp	Log2 fold change of Col-0 WW gene expression relative to gtl1-4 WS gene expression, using normalized expected count data.
AB	Log2FC_Post_Col_WW_ExpOvergtl_WW_Exp	Log2 fold change of Col-0 WW gene expression relative to gtl1-4 WW gene expression, using normalized expected count data.
AC	Log2FC_Post_gtl_WS_ExpOvergtl_WW_Exp	Log2 fold change of gtl1-4 WS gene expression relative to gtl1-4 WW gene expression, using normalized expected count data.
Sheet: emerging leaf Gene analysis
Column	Title
A	GO Category	The category genes are being examined in, whether that is GO categories or other functional categories necessary
B	AGI_ID	Gene ID
C	Exp_Col_Exp_WW	Average of normalized expression level across 3 reps of emerging well-watered Col-0 leaves.
D	Exp_gtl_Exp_WW	Average of normalized expression level across 3 reps of emerging well-watered gtl1-4 leaves.
E	Exp_Col_Exp_WS	Average of normalized expression level across 3 reps of emerging water-stressed Col-0 leaves.
F	Exp_gtl_Exp_WS	Average of normalized expression level across 3 reps of emerging water-stressed gtl1-4 leaves.
G	gtl WW v Col WW	Log2 fold change of gene expression in well-watered gtl1-4 leaves relative to well-watered Col-0 leaves using normalized expected count data
H	Col WS v Col WW	Log2 fold change of gene expression in water-stressed Col-0 leaves relative to well-watered Col-0 leaves using normalized expected count data
I	gtl WS v gtl WW	Log2 fold change of gene expression in water-stressed gtl1-4 leaves relative to well-watered gtl1-4 leaves using normalized expected count data
J	Diff in WS FC	Difference in the fold change between Col-0 and gtl1-4 in their respective water-stressed vs well-watered leaves
K	gtl WS v Col WS	Log2 fold change of gene expression in water-stressed gtl1-4 leaves relative to water-stressed Col-0 leaves using normalized expected count data
L	Null p-value	p-value of the gene belonging to pattern 1 (no change in any treatment-genotype combination). This is taken as the null p-value, so any gene with pattern 1 probability > 0.05 is considered non-significantly changed
M	Pattern	The most likely pattern a gene belongs to, based on the highest FDR p-value. I have only used genes in which their pattern p-value was > 0.5, statistically more likely than any other pattern.
N	Pattern p-value	P-value of the gene belonging to its assigned pattern.
O	Gene Name
P	Species
Q	BIOGRID_INTERACTION	Interactions identified between a gene product and other genes or gene products
R	COG_ONTOLOGY	Ontology as assigned by the DAVID annotation database
S	GENERIF_SUMMARY	Gene Reference into Function summary, an annotation based on what previous publications have found out about a gene.
T	GOTERM_BP_DIRECT	Gene Ontology for Biological Process
U	INTERPRO	Gene annotation in the InterPro pathway, which identifies known domains, similiarities, and other features in a protein.
V	KEGG_PATHWAY	Kyoto Encyclopedia of Genes and Genomes pathway assignation.
W	UP_KW_BIOLOGICAL_PROCESS	DAVIDs keywords assignation for biological processes
X	UP_KW_PTM	DAVIDs keywords assignation for potential protein functions.
Y	UP_SEQ_FEATURE	DAVIDs keywords assignation for recognized features in a sequence,
Z	WIKIPATHWAYS	Wikipathways assigned functional groups to which a gene belongs
AA	GTL1 binding	Presence of GTL1 direct binding as identified by Breuer et al (2012). If direct binding was identified, the gene's ID appears here. If not, the letter N indicates so instead.
Sheet: RSeq_Exp_All. This sheet has the differential expression analysis results for genes in emerging leaf tissue. Here, low expressing genes have been excluded, so the analysis is performed on 22400 genes.
Column	Title	Description
A	Gene_ID
B	Pattern1	FDR-adjusted p-value of a gene being in pattern 1. This is the null-hypothesis pattern, and so has been filtered to exclude any genes where the pattern 1 probability > 0.05
C	Pattern2	FDR-adjusted p-value of a gene being in pattern 2.
D	Pattern3	FDR-adjusted p-value of a gene being in pattern 3.
E	Pattern4	FDR-adjusted p-value of a gene being in pattern 4.
F	Pattern5	FDR-adjusted p-value of a gene being in pattern 5.
G	Pattern6	FDR-adjusted p-value of a gene being in pattern 6.					These are the genes where expression is identical between Col-0 and gtl1-4. Accordingly, all genes assigned to this pattern, while responsive to leaf expansion, are not considered to be GTL1 regulated.
H	Pattern7	FDR-adjusted p-value of a gene being in pattern 7.
I	Pattern8	FDR-adjusted p-value of a gene being in pattern 8.
J	Pattern9	FDR-adjusted p-value of a gene being in pattern 9.
K	Pattern10	FDR-adjusted p-value of a gene being in pattern 10.
L	Pattern11	FDR-adjusted p-value of a gene being in pattern 11.
M	Pattern12	FDR-adjusted p-value of a gene being in pattern 12.
N	Pattern13	FDR-adjusted p-value of a gene being in pattern 13.
O	Pattern14	FDR-adjusted p-value of a gene being in pattern 14.
P	Pattern15	FDR-adjusted p-value of a gene being in pattern 15.
Q	MAP	The most likely pattern a gene belongs to, based on the highest FDR p-value. I have only used genes in which their pattern p-value was > 0.5, statistically more likely than any other pattern.
R	Log2FC_Real_Col_WS_ExpOverCol_WW_Exp	Log2 fold change of Col-0 WS gene expression relative to Col-0 WW gene expression, using raw expected count data.
S	Log2FC_Real_Col_WS_ExpOvergtl_WS_Exp	Log2 fold change of Col-0 WS gene expression relative to gtl1-4 WS gene expression, using raw expected count data.
T	Log2FC_Real_Col_WS_ExpOvergtl_WW_Exp	Log2 fold change of Col-0 WS gene expression relative to gtl1-4 WS gene expression, using raw expected count data.
U	Log2FC_Real_Col_WW_ExpOvergtl_WS_Exp	Log2 fold change of Col-0 WW gene expression relative to gtl1-4 WS gene expression, using raw expected count data.
V	Log2FC_Real_Col_WW_ExpOvergtl_WW_Exp	Log2 fold change of Col-0 WW gene expression relative to gtl1-4 WW gene expression, using raw expected count data.
W	Log2FC_Real_gtl_WS_ExpOvergtl_WW_Exp	Log2 fold change of gtl1-4 WS gene expression relative to gtl1-4 WW gene expression, using raw expected count data.
X	Log2FC_Post_Col_WS_ExpOverCol_WW_Exp	Log2 fold change of Col-0 WS gene expression relative to Col-0 WW gene expression, using normalized expected count data.
Y	Log2FC_Post_Col_WS_ExpOvergtl_WS_Exp	Log2 fold change of Col-0 WS gene expression relative to gtl1-4 WS gene expression, using normalized expected count data.
Z	Log2FC_Post_Col_WS_ExpOvergtl_WW_Exp	Log2 fold change of Col-0 WS gene expression relative to gtl1-4 WS gene expression, using normalized expected count data.
AA	Log2FC_Post_Col_WW_ExpOvergtl_WS_Exp	Log2 fold change of Col-0 WW gene expression relative to gtl1-4 WS gene expression, using normalized expected count data.
AB	Log2FC_Post_Col_WW_ExpOvergtl_WW_Exp	Log2 fold change of Col-0 WW gene expression relative to gtl1-4 WW gene expression, using normalized expected count data.
AC	Log2FC_Post_gtl_WS_ExpOvergtl_WW_Exp	Log2 fold change of gtl1-4 WS gene expression relative to gtl1-4 WW gene expression, using normalized expected count data.
Sheet: Genes for Indv Search. This sheet has all genes that have been identified as drought responsive and GTL1 regulated in expanding or emerging leaves. In other words, every gene with a differential response to water deficit and not in pattern 6 is represented here.
Column	Title	Description
A	Expanding	Indicating that subsequent columns contain only expanding leaf genes
B	Gene
C	Pattern	The most likely pattern a gene belongs to, based on the highest FDR p-value. I have only used genes in which their pattern p-value was > 0.5, statistically more likely than any other pattern.
D	Pattern Prob	P-value of the gene belonging to its assigned pattern.
E	NormExp_ColWW	Average of normalized expression level across 3 reps of expanding well-watered Col-0 leaves.
F	NormExp_ColWS	Average of normalized expression level across 3 reps of expanding water-stressed Col-0 leaves.
G	NormExp_gtlWW	Average of normalized expression level across 3 reps of expanding well-watered gtl1-4 leaves.
H	NormExp_gtlWS	Average of normalized expression level across 3 reps of expanding water-stressed gtl1-4 leaves.
I	ID
J	Gene Name
K	Species
L	BIOGRID_INTERACTION	Interactions identified between a gene product and other genes or gene products
M	COG_ONTOLOGY	Ontology as assigned by the DAVID annotation database
N	GENERIF_SUMMARY	Gene Reference into Function summary, an annotation based on what previous publications have found out about a gene.
O	GOTERM_BP_DIRECT	Gene Ontology for Biological Process
P	INTERPRO	Gene annotation in the InterPro pathway, which identifies known domains, similiarities, and other features in a protein.
Q	KEGG_PATHWAY	Kyoto Encyclopedia of Genes and Genomes pathway assignation.
R	UP_KW_BIOLOGICAL_PROCESS	DAVIDs keywords assignation for biological processes
S	UP_KW_PTM	DAVIDs keywords assignation for potential protein functions.
T	UP_SEQ_FEATURE	DAVIDs keywords assignation for recognized features in a sequence,
U	WIKIPATHWAYS	Wikipathways assigned functional groups to which a gene belongs
Z	Emerging	Indicating that subsequent columns contain only emerging leaf genes
AA	Gene
AB	Pattern	The most likely pattern a gene belongs to, based on the highest FDR p-value. I have only used genes in which their pattern p-value was > 0.5, statistically more likely than any other pattern.
AC	Pattern Prob	P-value of the gene belonging to its assigned pattern.
AD	Log2FCgtl_WW_v_Col_WW	Average of normalized expression level across 3 reps of emerging well-watered Col-0 leaves.
AE	Log2FC_gtlWS_v_Col_WS	Average of normalized expression level across 3 reps of emerging water-stressed Col-0 leaves.
AF	Log2FC_Col_WS_v_Col_WW	Average of normalized expression level across 3 reps of emerging well-watered gtl1-4 leaves.
AG	Log2FCgtl_WS_v_gtl_WW	Average of normalized expression level across 3 reps of emerging water-stressed gtl1-4 leaves.
AH	ID
AI	Gene Name
AJ	Species
AK	BIOGRID_INTERACTION	Interactions identified between a gene product and other genes or gene products
AL	COG_ONTOLOGY	Ontology as assigned by the DAVID annotation database
AM	GENERIF_SUMMARY	Gene Reference into Function summary, an annotation based on what previous publications have found out about a gene.
AN	GOTERM_BP_DIRECT	Gene Ontology for Biological Process
AO	INTERPRO	Gene annotation in the InterPro pathway, which identifies known domains, similiarities, and other features in a protein.
AP	KEGG_PATHWAY	Kyoto Encyclopedia of Genes and Genomes pathway assignation.
AQ	UP_KW_BIOLOGICAL_PROCESS	DAVIDs keywords assignation for biological processes
AR	UP_KW_PTM	DAVIDs keywords assignation for potential protein functions.
AS	UP_SEQ_FEATURE	DAVIDs keywords assignation for recognized features in a sequence,
AT	WIKIPATHWAYS	Wikipathways assigned functional groups to which a gene belongs
Sheet: Breuer2012_GTL1_BindingSites. This sheet contains the list of binding sites identified by Breuer et al (2012). If in prior sheets a gene is identified as being a direct target of GTL1, that is based on data in this sheet
Column	Title	Description
A	chr	Chromosome
B	up3k_left	Sequence start 3 kb to the left of the binding site
C	up3k_right	Sequence start 3 kb to the right of the binding site
D	dir	Direction from the TSS where the binding site was identified
E	agi	AGI ID of a gene
F	chr
G	pk_left	Left region of GTL1 binding
H	pk_right	Right region of GTL1 binding
I	pk_id	Identified peak of GTL1 binding
J	logP
K	mat
L	fold	Fold enrichment of GTL1 binding
M	fdr
N	summit
O	length	Length of GTL1 binding region
P	AGI_ID	Gene ID
Q	Affy ID	ID of the affymetrix array used for CHIP-chip analysis
R	Annotation (Lookup from 2009-07-29) - for multiple identifier mappings only the annotation for the first identifier is shown, except in the case of the multi-line output option

## Sheet: WWNormalizedcounts
Gene_ID	Col_WW_EmR1	Col_WW_EmR2	Col_WW_EmR3	gtl_WW_EmR1	gtl_WW_EmR2	gtl_WW_EmR3	Col_WW_ExpR1	Col_WW_ExpR2	Col_WW_ExpR3	gtl_WW_ExpR1	gtl_WW_ExpR2	gtl_WW_ExpR3
AT1G01010	41.904	26.3148	30.2415	26.5798	27.0757	22.1518	11.8223	34.5946	0	33.7344	35.7038	20.4817
AT1G01020	185.575	126.79	134.791	124.339	87.3807	139.038	103.445	94.5586	162.169	126.504	85.1397	85.5414
AT1G01030	182.582	164.109	156.392	130.196	140.301	201.251	28.0781	23.0631	3.34368	63.252	60.4217	61.4452
AT1G01040	272.376	255.493	286.862	250.03	338.036	214.448	230.536	334.415	396.227	413.246	271.898	436.141
AT1G01050	459.148	464.576	409.556	439.693	398.751	413.814	812.786	664.217	613.566	617.761	686.611	632.524
AT1G01060	247.832	371.278	339.569	433.837	496.388	354.428	523.138	631.928	621.925	569.268	683.864	502.405
AT1G01070	0	0	0	0	0	0.471314	100.49	50.7388	177.215	40.0596	126.336	71.0837
AT1G01080	752.475	698.06	734.436	600.073	581.717	626.848	851.208	689.586	660.378	687.338	834.919	881.92
AT1G01090	1312.19	1289.9	1440.36	1314.57	1375.12	1037.83	1213.27	1203.89	1459.52	1146.97	1422.66	1206.01
AT1G01100	2596.25	2528.14	2351.06	2376.42	2227.18	2548.87	512.794	415.135	494.865	982.514	546.542	699.994
AT1G01110	76.6244	73.203	47.5223	77.9374	69.3302	61.7422	53.2005	32.2883	41.7961	42.168	38.4502	31.325
AT1G01120	281.355	286.114	348.209	268.501	361.42	276.661	873.375	1605.19	993.074	965.647	988.719	838.547
AT1G01130	0	0	1.72808	0	1.64095	0.471314	0	0	0	0	2.74644	0
AT1G01140	135.889	134.923	121.83	137.855	151.788	147.05	744.807	687.28	832.578	860.227	716.822	720.475
AT1G01150	7.18354	4.30606	4.32021	3.15354	2.87167	3.77051	0	0	0	0	0	0
AT1G01160	201.139	227.264	197.002	260.392	250.245	221.989	84.2342	145.297	101.982	183.431	129.083	137.348
AT1G01170	939.247	786.574	731.844	586.107	508.695	823.857	1095.04	989.406	1008.12	921.371	799.215	753.005
AT1G01180	10.7753	4.78451	1.72808	2.70303	2.87167	0.471314	47.2894	53.0451	98.6387	27.4092	30.2109	20.4817
AT1G01190	0	0	0	0	0	0	66.5007	41.5135	76.9048	67.4688	68.6611	67.4693
AT1G01200	15.5643	18.1811	8.64042	17.1192	25.4348	18.8526	42.856	20.7568	15.0466	21.084	19.2251	22.8914
AT1G01210	269.981	224.872	221.195	191.014	127.584	209.735	138.912	94.5586	180.559	153.913	93.3791	114.457
AT1G01220	311.885	303.338	281.678	355.449	332.293	332.748	282.258	339.027	361.118	362.645	370.77	362.647
AT1G01225	46.0944	65.0693	58.7549	62.1697	62.7664	94.2629	69.4562	43.8199	36.7805	67.4688	54.9289	42.1683
AT1G01230	195.153	199.993	191.817	201.826	162.044	201.251	390.137	417.442	351.087	343.669	392.741	303.612
AT1G01240	130.501	128.225	118.374	121.186	144.814	98.5047	638.406	599.64	638.644	590.352	494.36	574.694
AT1G01250	5.38765	6.69831	6.91234	4.05455	5.33309	6.12709	88.6675	73.8019	91.9513	73.794	96.1255	65.0597
AT1G01260	383.721	382.282	446.71	360.855	395.88	485.454	276.347	302.126	202.293	324.694	293.869	322.889
AT1G01270	0	0	0	0	0	0	0	0	0	0	0	0
AT1G01280	0	0	0	0	0	0	0	0	0	0	0	0
AT1G01290	135.889	132.531	139.111	143.261	137.019	121.599	115.268	133.766	197.277	80.1192	93.3791	134.939
AT1G01300	578.275	504.766	635.935	650.53	815.553	410.986	301.47	366.703	224.027	316.26	453.163	368.671
AT1G01305	0	0	0	0	0	0	0	0	0	0	0	0
AT1G01310	0	0.956902	0	0	0.410238	1.41394	0	0	0	0	0	0
AT1G01320	7237.41	7970.52	8289.62	7366.21	7945.9	6635.16	6933.8	7795.32	8268.93	7969.75	8857.28	8454.14
AT1G01335	0	0	0	0	0	0	0	0	0	0	0	0
AT1G01340	25.741	35.4054	30.2415	38.293	30.7678	25.9223	25.1225	34.5946	25.0776	31.626	35.7038	28.9154
AT1G01350	213.71	281.329	222.059	237.416	227.231	309.653	180.291	223.712	203.965	139.154	123.59	172.288
AT1G01355	0	0	0	0	0	0	0	2.30631	0	0	0	0
AT1G01360	74.2299	67.4616	73.4436	78.8384	83.6885	98.976	187.68	249.081	185.575	143.371	123.59	142.167
AT1G01370	204.731	236.355	207.37	182.905	180.915	188.526	5.91117	0	45.1397	12.6504	24.718	15.6625
AT1G01380	34.7204	28.2286	19.873	23.4263	20.1017	27.3362	7.38896	0	15.0466	6.3252	10.9858	1.20481
AT1G01390	0	0	0	0	0.410238	0	69.4562	106.09	86.9358	96.9864	65.9146	84.3366
AT1G01400	0	0	0	0	0	0	0	0	0	0	0	0
AT1G01410	0	0	0	0	0	0	0	0	0	0	0	0
AT1G01420	10.7753	9.09057	7.77638	7.65859	19.6914	16.0247	200.98	306.739	287.557	105.42	167.533	201.203
AT1G01430	285.546	314.342	364.626	277.962	378.65	247.911	709.34	945.586	886.077	554.509	804.708	753.005
AT1G01440	356.782	286.114	313.647	343.736	329.011	279.961	292.603	276.757	322.666	339.452	282.884	342.166
AT1G01448	95.1818	81.3367	81.22	87.8485	111.174	78.2382	67.9784	106.09	41.7961	88.5528	101.618	83.1318
AT1G01450	0	0	0	0	0	0	0	0	0	0	0	0
AT1G01453	0	0	0	0	0	0	0	0	0	0	0	0
AT1G01460	0	0	0	0.901011	0	0	0	0	0	0	0	0
AT1G01470	117.93	125.833	93.3166	126.141	212.093	144.693	931.009	936.361	775.735	740.048	1205.69	913.245
AT1G01480	0	0	0	0	0.820476	0	1.47779	2.30631	0	0	0	0
AT1G01490	147.262	128.225	126.15	141.459	135.379	221.518	302.947	228.324	329.353	227.707	302.109	332.527
AT1G01500	44.8971	53.5865	44.9302	69.8283	63.5869	47.1314	135.957	170.667	133.747	179.214	159.294	221.685
AT1G01510	783.604	714.806	751.717	868.124	749.095	685.291	465.505	458.955	406.258	539.75	552.035	424.093
AT1G01520	27.5369	27.7502	37.1538	16.6687	33.2293	14.6107	100.49	136.072	56.8426	46.3848	52.1824	71.0837
AT1G01530	1.79588	0	0	0	0	0	0	0	0	0	0	0
AT1G01540	380.727	463.619	503.737	471.229	552.591	429.839	480.282	574.271	528.302	718.964	670.132	643.368
AT1G01550	1022.46	1047.81	873.547	955.972	956.675	1098.16	2061.52	1992.65	2160.02	1450.58	1982.93	1875.89
AT1G01560	1.79588	0.478451	7.77638	8.5596	2.46143	5.18446	11.8223	16.1442	3.34368	12.6504	5.49289	19.2769
AT1G01570	24.5437	31.5778	29.3774	29.7334	40.2033	38.6478	7.38896	27.6757	10.0311	14.7588	32.9573	4.81923
AT1G01580	0.598628	1.9138	5.18425	3.15354	3.2819	0.471314	29.5558	13.8378	45.1397	23.1924	46.6895	43.3731
AT1G01590	0	1.9138	0.864042	0.450505	1.64095	0	16.2557	13.8378	0	2.1084	5.49289	0
AT1G01600	301.708	335.873	321.424	455.911	770.427	426.068	1.47779	0	0	4.2168	8.23933	7.22885
AT1G01610	395.693	481.322	486.456	556.374	753.607	480.269	344.326	341.334	448.054	362.645	469.642	401.201
AT1G01620	2060.48	2255.42	2552.38	2512.92	2703.06	1991.77	2068.91	2739.89	2407.45	2247.55	2688.77	2261.43
AT1G01630	712.966	732.509	546.939	585.206	526.335	570.762	688.651	645.766	648.675	598.785	631.682	555.417
AT1G01640	4.78902	1.43535	4.32021	1.80202	0.820476	3.2992	23.6447	13.8378	21.734	12.6504	27.4644	8.43366
AT1G01650	316.076	376.541	358.578	365.81	356.497	279.489	243.836	315.964	374.493	250.9	362.53	273.492
AT1G01660	8.97942	8.61212	16.4168	8.1091	10.6662	10.3689	13.3001	9.22523	0	8.4336	5.49289	9.63847
AT1G01670	11.9726	16.2673	15.5528	20.2727	21.3324	25.9223	13.3001	20.7568	8.35921	21.084	19.2251	31.325
AT1G01680	0	0	0	0	0	0	1.47779	6.91892	0	0	0	1.20481
AT1G01690	227.479	188.51	216.875	235.164	187.889	214.448	17.7335	32.2883	43.4679	29.5176	27.4644	42.1683
AT1G01695	33.5232	15.3104	31.1055	18.4707	20.9221	16.0247	5.91117	4.61262	0	12.6504	13.7322	12.0481
AT1G01700	38.3122	31.5778	44.9302	45.0505	35.6907	51.3733	2.95558	9.22523	1.67184	10.542	21.9715	13.2529
AT1G01710	308.892	317.692	341.297	342.384	324.908	304.94	345.803	412.829	489.85	491.257	541.049	419.273
AT1G01715	35.319	30.1424	23.3291	23.4263	24.6143	41.0043	31.0336	6.91892	1.67184	8.4336	2.74644	13.2529
AT1G01720	53.8765	60.7633	60.483	66.6748	63.5869	68.3406	84.2342	94.5586	122.045	137.046	109.858	107.228
AT1G01725	69.4408	53.1081	80.3559	61.7192	57.4333	42.4183	90.1453	89.946	25.0776	56.9268	76.9004	72.2885
AT1G01730	225.683	249.273	201.322	273.907	268.296	240.842	137.435	161.442	162.169	177.106	129.083	151.806
AT1G01740	108.95	91.8626	96.7728	106.319	91.0728	95.2055	138.912	198.342	137.091	141.263	129.083	113.252
AT1G01750	0	0.478451	0	2.25253	0	0	0	0	0	0	0	0
AT1G01760	81.4134	74.1599	87.2683	59.4667	74.6633	60.7995	45.8116	27.6757	38.4524	46.3848	43.9431	40.9635
AT1G01770	137.684	157.41	149.479	154.974	147.275	145.165	230.536	170.667	160.497	269.875	181.265	207.227
AT1G01780	36.5163	38.7545	57.8908	44.1495	37.3317	41.947	57.6339	69.1892	40.1242	40.0596	65.9146	43.3731
AT1G01790	867.412	1021.49	961.679	895.605	991.135	883.714	2927.51	3272.65	3427.28	2719.84	4111.42	3375.87
AT1G01800	484.889	442.567	399.188	466.273	384.803	370.453	610.328	611.172	540.005	567.159	670.132	597.585
AT1G01810	20.3533	10.0475	12.0966	9.46061	4.92286	4.24183	0	0	0	0	2.74644	1.20481
AT1G01820	187.969	261.234	236.748	244.174	255.578	260.637	184.724	228.324	193.934	267.767	318.587	330.118
AT1G01830	142.473	96.1687	106.277	109.923	131.686	99.9186	110.834	154.523	133.747	101.203	120.843	120.481
AT1G01840	58.0669	43.539	48.3864	55.8627	38.5624	35.3486	35.467	34.5946	35.1087	52.71	32.9573	27.7106
AT1G01860	221.492	231.092	188.361	209.485	158.762	213.034	223.147	251.388	235.73	246.683	293.869	230.118
AT1G01870	0	0	0	0	0	0	0	0	0	0	0	0
AT1G01880	109.549	85.1643	107.141	100.913	83.6885	102.275	23.6447	6.91892	60.1863	25.3008	13.7322	18.0721
AT1G01890	0	0	0	0	0	0	0	0	0	0	0	0
AT1G01900	162.827	201.906	171.944	208.133	301.935	179.571	57.6339	53.0451	65.2019	88.5528	90.6326	95.1799
AT1G01910	778.216	672.702	748.261	787.033	655.971	699.902	585.206	708.037	478.147	567.159	609.71	608.428
AT1G01920	290.335	267.454	262.669	314.903	270.347	260.637	107.879	138.378	78.5766	122.287	153.801	124.095
AT1G01930	142.473	146.406	152.071	145.513	164.505	131.025	90.1453	126.847	51.8271	149.696	129.083	186.745
AT1G01940	170.609	160.281	147.751	185.608	139.891	136.21	33.9892	57.6577	6.68737	105.42	54.9289	83.1318
AT1G01950	378.931	380.369	388.819	433.386	459.056	397.789	211.324	281.37	193.934	305.718	230.701	244.576
AT1G01960	1548.05	1568.36	1767.83	1812.83	1993.35	1262.18	1395.04	1436.83	1502.99	1492.75	1917.02	1424.08
AT1G01970	412.455	377.498	383.635	373.919	354.035	394.49	514.272	518.919	626.941	657.821	815.694	638.549
AT1G01980	0	0	0	0.450505	0	0	0	0	0	0	0	0
AT1G01990	156.242	165.544	153.8	163.984	128.404	178.157	198.024	189.117	267.495	227.707	203.237	179.516
AT1G02000	56.8697	55.5003	69.1234	51.8081	59.4845	65.0414	85.712	76.1082	123.716	96.9864	60.4217	91.5654
AT1G02010	123.916	108.608	117.51	133.8	104.611	114.058	146.301	163.748	193.934	170.78	123.59	163.854
AT1G02020	44.8971	55.0219	50.9785	46.402	67.6893	44.3035	110.834	103.784	85.264	88.5528	101.618	106.023
AT1G02030	1.19726	1.9138	6.91234	9.46061	13.1276	13.1968	0	0	16.7184	0	0	1.20481
AT1G02040	0	0	0	0	0	0	0	0	0	0	0	0
AT1G02050	28.7341	44.4959	36.2898	41.897	42.2545	39.1191	16.2557	11.5315	3.34368	27.4092	24.718	27.7106
AT1G02060	64.0532	79.9013	66.5313	66.2243	98.8673	72.5824	67.9784	66.8829	68.5455	27.4092	60.4217	66.2645
AT1G02065	44.2985	55.0219	46.6583	50.9071	75.4838	39.1191	0	0	0	0	5.49289	0
AT1G02067	0	0	0	0	0	0	0	0	0	0	0	0
AT1G02070	13.1698	8.61212	11.2326	7.65859	11.4867	10.3689	2.95558	0	0	0	0	1.20481
AT1G02080	2462.16	2409.48	2513.5	2697.18	2854.03	1976.69	2008.32	2435.46	2342.25	2133.7	2872.78	2239.74
AT1G02090	362.769	332.523	334.384	347.34	317.114	266.293	144.824	161.442	198.949	204.515	192.251	195.179
AT1G02100	246.036	256.45	229.835	244.624	212.503	282.789	183.246	232.937	133.747	236.141	203.237	213.251
AT1G02110	181.983	159.324	156.392	200.024	210.042	112.173	47.2894	59.964	175.543	103.312	112.604	68.6741
AT1G02120	175.398	157.889	180.585	193.717	203.068	166.374	294.081	366.703	282.541	312.043	291.123	380.719
AT1G02130	498.058	510.507	550.395	476.635	452.903	458.117	437.427	521.226	449.726	356.32	612.457	437.345
AT1G02136	0	0	0	0	0	0	0	0	0	0	0	0
AT1G02140	1248.14	1215.27	1116.34	1178.97	1028.06	1041.13	1034.45	744.937	834.249	965.647	911.819	962.642
AT1G02145	183.18	174.156	203.05	172.544	184.197	178.628	211.324	186.811	195.606	160.238	189.505	172.288
AT1G02150	815.331	918.626	848.49	871.277	1094.93	682.463	480.282	622.703	621.925	862.335	969.494	1001.2
AT1G02160	73.6312	57.4141	62.2111	46.8526	77.1247	73.9963	81.2786	55.3514	128.732	82.2276	63.1682	77.1077
AT1G02170	73.0326	51.1943	57.8908	82.893	80.8169	30.1641	48.7671	62.2703	91.9513	134.938	107.111	108.433
AT1G02180	119.127	90.9057	114.054	111.725	113.636	93.7915	42.856	16.1442	60.1863	37.9512	24.718	34.9394
AT1G02190	3.59177	2.87071	2.59213	9.01011	10.6662	8.95497	2.95558	0	0	0	0	3.61443
AT1G02205	3047.02	3682.64	3754.26	4737.06	6646.68	3853.94	849.731	1492.18	1181.99	1612.93	2697.01	2091.55
AT1G02210	0	0	0	0	0	0	0	0	0	0	0	0
AT1G02220	3.59177	4.30606	2.59213	8.5596	10.6662	12.7255	127.09	71.4955	71.8892	59.0352	65.9146	68.6741
AT1G02228	0	0	0	0	0	0	0	0	0	0	0	0
AT1G02230	0	0	0	0	0	0	53.2005	48.4325	43.4679	4.2168	30.2109	8.43366
AT1G02250	0	0	0	0	0.410238	0	0	0	0	0	0	0
AT1G02260	158.636	185.161	155.528	188.311	164.505	174.858	116.746	179.892	157.153	130.721	118.097	144.577
AT1G02270	214.907	236.833	186.633	189.212	184.607	183.341	752.196	574.271	698.83	446.981	450.417	587.947
AT1G02280	1954.52	1952.08	1855.1	1774.99	1556.85	1914.48	741.852	601.946	702.174	874.986	634.428	767.463
AT1G02290	255.614	259.32	247.98	242.372	221.118	241.784	161.079	198.342	175.543	143.371	230.701	209.637
AT1G02300	168.214	155.975	171.944	140.558	108.713	170.144	237.925	216.793	289.229	339.452	238.941	159.035
AT1G02305	333.436	357.403	354.257	395.544	353.625	365.269	778.797	668.829	769.048	482.824	637.175	586.742
AT1G02310	0.598628	0	0	0	2.46143	0	1.47779	0	0	0	0	0
AT1G02320	0	0	0	0	0	0	0	0	0	0	0	0
AT1G02330	182.582	191.38	160.712	189.663	187.889	175.8	133.001	69.1892	90.2795	141.263	96.1255	131.324
AT1G02335	32.9245	63.634	43.2021	50.9071	36.9214	44.3035	20.6891	41.5135	31.765	25.3008	46.6895	26.5058
AT1G02340	1.79588	12.4397	6.0483	11.2626	3.69214	5.18446	103.445	64.5766	8.35921	50.6016	24.718	25.301
AT1G02350	8.97942	0.956902	11.2326	1.80202	5.33309	3.2992	1.47779	0	0	8.4336	0	2.40962
AT1G02360	2.39451	0	0	0	0	0	4.43338	9.22523	3.34368	4.2168	16.4787	16.8673
AT1G02370	262.199	246.402	279.95	221.649	230.143	215.391	128.568	113.009	245.761	90.6612	68.6611	106.023
AT1G02380	37.7136	44.0175	28.5134	22.5253	20.5119	33.4633	36.9448	20.7568	18.3903	33.7344	16.4787	32.5298
AT1G02390	22.1492	26.7933	17.2808	5.40606	9.84571	5.18446	215.758	253.694	202.293	151.805	184.012	183.131
AT1G02400	1.79588	2.39226	2.59213	4.95556	1.23071	0.942629	25.1225	55.3514	23.4058	50.6016	38.4502	10.8433
AT1G02405	0	0	0	0	0	0	5.91117	6.91892	5.01553	0	0	0
AT1G02410	305.899	274.152	259.213	257.689	203.478	258.752	316.248	262.919	175.543	217.165	285.63	249.395
AT1G02420	55.6724	42.5821	39.746	23.4263	36.5112	49.488	11.8223	20.7568	3.34368	23.1924	32.9573	34.9394
AT1G02430	0	0	0	0	0	0	0	0	0	0	0	0
AT1G02440	0	0	0	0	0.410238	0	0	0	0	0	0	0
AT1G02450	3.59177	0.956902	2.59213	1.80202	0.410238	1.88526	4.43338	16.1442	0	10.542	24.718	14.4577
AT1G02460	54.4751	24.8795	31.1055	32.8869	33.2293	32.992	75.3674	64.5766	81.9203	37.9512	71.4075	57.8308
AT1G02470	5.38765	1.9138	0.864042	3.15354	2.05119	5.18446	7.38896	6.91892	0	8.4336	2.74644	1.20481
AT1G02475	55.6724	71.7677	57.8908	69.3778	89.8421	81.0661	232.013	219.099	280.87	212.948	205.983	293.973
AT1G02480	0	0	0	0	0	0	0	0	0	0	0	0
AT1G02490	2.39451	4.78451	2.59213	0.450505	0	0	0	0	0	0	0	0
AT1G02500	1503.75	1363.59	1378.15	1327.19	1588.03	1207.98	1687.64	1628.25	1320.76	1488.53	1441.88	1367.46
AT1G02510	0	0	0	0	0	0	0	0	0	0	0	0
AT1G02520	4.1904	2.39226	2.59213	0.450505	0.410238	2.82789	7.38896	13.8378	0	6.3252	13.7322	8.43366
AT1G02530	2.39451	6.69831	4.32021	8.1091	10.6662	4.71314	0	0	0	0	0	1.20481
AT1G02540	0	0	0	0	0	0	0	0	0	0	0	0
AT1G02550	0	0	0	0	0	0	0	0	0	0	0	0
AT1G02560	2476.52	2704.68	2596.45	2569.23	2236.21	2569.13	2482.69	2419.32	2277.05	2310.81	2881.02	2519.25
AT1G02570	0	0	0	0	0	0	0	0	0	0	0	0
AT1G02575	0	0	0	0	0	0	0	0	0	0	0	0
AT1G02580	0	0	0	0	0	0	0	0	0	0	0	0
AT1G02590	0	0	0	0	0	0	0	0	0	0	0	0
AT1G02600	0	0	0	0	0	0	0	0	0	0	0	0
AT1G02610	0	0	0	0.901011	0	0	23.6447	69.1892	30.0932	18.9756	21.9715	21.6866
AT1G02620	0	0	0	0	0	0	0	0	0	0	0	0
AT1G02630	0.598628	0	0	1.80202	0.820476	0.471314	0	0	0	0	0	0
AT1G02640	140.678	138.751	184.041	214.441	313.012	152.706	60.5895	20.7568	31.765	67.4688	65.9146	49.3971
AT1G02650	1.79588	6.69831	1.72808	1.80202	4.51262	5.18446	7.38896	0	0	2.1084	0	1.20481
AT1G02660	26.3396	20.5734	20.737	27.9313	26.2552	30.6354	109.357	124.541	25.0776	120.179	85.1397	62.65
AT1G02670	46.0944	58.371	51.8425	41.897	58.2538	51.3733	2.95558	0	0	0	0	2.40962
AT1G02680	139.48	104.302	114.054	121.186	96.8162	125.37	94.5787	110.703	158.825	99.0948	57.6753	53.0116
AT1G02681	0	0	0	0	0.820476	0.942629	1.47779	0	0	0	0	0
AT1G02690	516.017	509.55	565.948	625.752	566.949	507.134	32.5114	59.964	38.4524	44.2764	41.1966	54.2164
AT1G02700	0	0.478451	2.59213	0	0	0	0	0	0	0	0	0
AT1G02705	0.598628	0	0	0	0.410238	0	0	0	0	0	0	0
AT1G02710	0	0	0	0	0	0	0	0	0	0	0	0
AT1G02720	155.045	177.505	197.866	204.529	190.35	186.169	112.312	110.703	143.778	141.263	153.801	125.3
AT1G02730	1895.85	1765.48	2099.62	2147.56	2507.78	1730.67	125.612	99.1712	90.2795	126.504	156.547	125.3
AT1G02740	189.166	133.488	149.479	121.636	129.635	178.628	107.879	124.541	81.9203	105.42	85.1397	104.818
AT1G02750	178.99	155.497	116.646	107.22	91.8933	131.497	205.413	142.991	125.388	200.298	129.083	187.95
AT1G02760	0	0	0	0	0	0	0	0	0	0	0	0
AT1G02770	0	0	0	0	0	0	4.43338	0	0	0	0	0
AT1G02780	14693.9	14124.8	14036.4	14108.9	12201.3	12574.7	4610.71	5073.88	4233.11	5987.85	4787.05	4738.51
AT1G02790	0	0	0	0	0	0	0	0	0	0	0	0
AT1G02800	420.237	437.304	436.341	476.184	517.31	440.208	1.47779	11.5315	0	23.1924	10.9858	7.22885
AT1G02810	1.79588	7.17677	3.45617	4.95556	5.33309	2.35657	1.47779	2.30631	0	0	2.74644	3.61443
AT1G02813	0	0	0	0	0	0	0	0	0	0	0	0
AT1G02816	110.746	72.7246	91.5885	75.6849	90.2524	140.923	229.058	133.766	113.685	92.7696	153.801	115.662
AT1G02820	31.7273	33.97	32.8336	10.3616	6.56381	8.01234	2266.93	1932.69	1406.02	1123.78	804.708	943.365
AT1G02830	0	0	1.72808	0	0	0.942629	2.95558	0	0	0	0	0
AT1G02840	614.192	628.685	607.422	791.988	797.503	664.082	292.603	205.261	407.93	455.414	395.488	410.84
AT1G02850	0	3.82761	0.864042	0.901011	0.410238	2.82789	7.38896	4.61262	3.34368	2.1084	10.9858	3.61443
AT1G02860	33.5232	45.4529	35.4257	35.5899	27.0757	41.0043	94.5787	152.216	157.153	88.5528	109.858	98.7943
AT1G02870	572.887	563.137	523.61	498.259	422.545	455.29	174.379	186.811	170.528	204.515	189.505	189.155
AT1G02880	221.492	210.518	198.73	176.148	181.325	193.71	149.257	172.973	187.246	179.214	181.265	203.613
AT1G02890	540.561	650.215	681.73	653.233	819.245	536.827	1007.85	922.523	912.826	971.972	974.987	1028.91
AT1G02900	2.39451	1.9138	6.0483	1.35152	2.05119	2.35657	7.38896	23.0631	0	10.542	5.49289	3.61443
AT1G02910	285.546	301.903	317.968	277.962	324.498	264.879	345.803	355.171	376.165	535.534	417.459	481.923
AT1G02920	0	0	1.73673	0.901011	2.87167	0	33.9892	43.8199	73.5611	10.7318	27.4644	7.22885
AT1G02930	1325.96	933.458	769.853	1019.49	1103.54	1060.93	122.657	83.0271	70.2174	88.363	129.083	161.444
AT1G02940	3.59177	5.74141	1.72808	1.80202	8.20476	0	1.47779	0	0	0	5.49289	3.61443
AT1G02950	5.38765	7.65522	4.32021	10.3616	11.4867	8.48366	59.1117	36.9009	30.0932	35.8428	52.1824	32.5298
AT1G02952	0	0	0	0	0	0	0	0	0	0	0	0
AT1G02960	179.588	196.643	179.721	193.267	207.58	200.78	150.735	177.586	150.466	219.274	148.308	157.83
AT1G02965	0	0	0	0	0	0	0	0	0	0	0	0
AT1G02970	221.492	167.936	217.739	218.045	187.479	232.829	28.0781	6.91892	31.765	12.6504	13.7322	19.2769
AT1G02980	0	0	0	0	0	0	0	0	0	0	0	0
AT1G02990	269.383	263.627	344.753	336.527	375.368	301.641	288.169	329.802	341.056	305.718	324.08	446.984
AT1G03000	234.662	244.488	254.893	211.287	239.989	197.009	264.525	288.289	270.838	284.634	340.559	321.684
AT1G03010	3.59177	1.9138	5.18425	7.20809	1.64095	7.54103	26.6003	18.4505	81.9203	31.626	13.7322	21.6866
AT1G03020	0	0	0	0	0.410238	0	42.856	46.1262	5.01553	56.9268	38.4502	45.7827
AT1G03030	121.521	141.143	146.023	158.578	158.762	138.095	121.179	80.7208	51.8271	92.7696	112.604	75.9029
AT1G03040	318.47	360.752	361.17	376.172	340.087	276.19	320.681	309.045	327.681	404.813	222.462	334.937
AT1G03050	0	0	0	0	0	0	0	0	0	0	0	0
AT1G03055	30.53	20.5734	34.5617	33.7879	27.8962	38.6478	96.0565	133.766	155.481	103.312	104.365	165.059
AT1G03060	1397.8	1257.37	1213.12	1388.01	1707.41	957.239	1009.33	1065.51	986.387	915.045	1348.5	1236.13
AT1G03070	11.3739	2.39226	0.864042	4.95556	2.46143	5.65577	2.95558	0	1.67184	4.2168	16.4787	6.02404
AT1G03080	738.707	766.957	823.432	821.271	1088.77	824.8	1189.62	1240.79	1198.71	1109.02	1348.5	1738.54
AT1G03090	135.29	120.091	120.102	144.162	145.224	142.337	155.168	113.009	264.151	151.805	159.294	161.444
AT1G03100	62.8559	49.2805	68.2594	63.9718	61.9459	73.525	39.9004	36.9009	35.1087	31.626	27.4644	38.5539
AT1G03103	0	0	0	0	0	0	0	0	0	0	0	0
AT1G03106	0	0	0	0	0	0.471314	0	0	0	0	0	0
AT1G03110	471.719	485.149	508.057	401.4	351.984	421.826	125.612	96.8649	187.246	103.312	142.815	110.842
AT1G03120	1.19726	0	2.59213	1.35152	0.820476	0.471314	0	0	0	0	0	0
AT1G03130	5360.71	5283.06	5187.71	4351.88	4377.65	5181.63	21058.5	19845.8	24124.7	18225	20139.7	21811.9
AT1G03140	514.82	505.244	516.697	553.221	452.492	501.478	310.336	369.009	284.213	278.309	318.587	255.419
AT1G03150	296.919	244.488	247.98	244.624	197.324	295.514	239.402	214.487	265.823	210.84	263.659	224.094
AT1G03160	895.547	964.557	965.135	876.233	939.855	869.575	1377.3	1623.64	1369.24	1260.82	1491.32	1353
AT1G03165	0	0	0	0	0	0.942629	0	0	0	0	0	0
AT1G03170	10.1767	2.87071	9.50447	5.40606	4.92286	11.3115	14.7779	2.30631	0	16.8672	10.9858	7.22885
AT1G03180	90.9914	104.302	87.2683	98.2102	79.9964	104.16	25.1225	11.5315	15.0466	16.8672	21.9715	25.301
AT1G03190	121.521	134.923	145.159	136.954	160.813	131.025	47.2894	94.5586	113.685	118.07	115.351	99.9991
AT1G03200	9.57805	5.74141	8.64042	4.50505	3.2819	4.71314	23.6447	13.8378	56.8426	16.8672	13.7322	9.63847
AT1G03210	153.847	105.259	108.005	99.5617	93.5343	136.681	76.8452	55.3514	68.5455	42.168	52.1824	34.9394
AT1G03220	238.853	272.717	262.669	197.772	271.988	152.235	131.524	212.18	299.26	82.2276	181.265	107.228
AT1G03230	138.283	135.402	167.624	152.721	162.044	118.3	20.6891	64.5766	68.5455	31.626	52.1824	22.8914
AT1G03240	1.19726	2.87071	2.59213	3.60404	1.64095	6.12709	0	0	0	0	0	0
AT1G03250	219.098	208.126	228.107	184.707	198.965	183.813	251.225	290.595	341.056	255.116	236.194	246.986
AT1G03260	90.3928	95.6902	102.821	95.9576	97.2264	96.1481	107.879	96.8649	75.2329	94.878	115.351	92.7703
AT1G03270	90.3928	103.345	82.084	109.923	93.5343	79.6521	31.0336	36.9009	23.4058	40.0596	63.1682	60.2404
AT1G03280	131.1	114.35	158.12	160.38	134.148	112.173	223.147	113.009	219.011	145.48	93.3791	162.649
AT1G03290	143.072	133.966	161.576	150.018	143.583	171.558	443.338	454.343	483.162	293.068	384.502	348.19
AT1G03300	98.7736	85.1643	146.023	96.8586	104.611	113.115	44.3338	85.3334	48.4834	40.0596	21.9715	51.8068
AT1G03310	643.525	664.09	610.014	702.338	715.455	762.115	2377.77	2481.59	2591.36	1798.46	2186.17	2267.45
AT1G03320	1.79588	2.39226	0	1.80202	0	0.942629	0	0	0	2.1084	0	0
AT1G03325	0	0	0	0	0	0	0	0	0	0	0	0
AT1G03330	414.251	389.938	355.121	355.449	325.319	385.535	279.303	292.901	272.51	217.165	205.983	222.89
AT1G03340	21.5506	33.0131	34.5617	38.7435	27.8962	28.7502	44.3338	41.5135	46.8116	27.4092	38.4502	53.0116
AT1G03350	310.688	367.929	356.85	380.226	392.187	354.428	363.537	350.559	334.368	349.994	335.066	426.502
AT1G03360	443.583	426.3	476.951	417.618	317.114	374.695	149.257	69.1892	66.8737	134.938	98.8719	118.071
AT1G03365	244.839	232.527	241.068	250.03	274.449	236.128	226.102	228.324	197.277	244.574	225.208	238.552
AT1G03370	174.201	181.811	182.313	203.628	219.888	188.054	251.225	329.802	165.512	208.732	387.248	262.648
AT1G03380	214.907	208.605	222.923	281.566	276.09	199.837	579.295	758.775	718.892	573.485	818.44	669.874
AT1G03390	0	0	0	0	0	0	2.95558	0	3.34368	0	0	3.61443
AT1G03395	0	0	0	0	0	0	0	0	0	0	0	0
AT1G03400	25.1424	31.0993	25.9213	16.2182	22.9733	24.9797	325.114	442.811	456.413	307.826	461.402	350.599
AT1G03410	153.847	122.483	152.936	135.152	121.02	162.603	263.047	322.883	305.947	356.32	326.827	277.106
AT1G03420	19.9762	18.4634	16.5378	22.6109	50.8695	23.2594	10.8174	2.53694	5.13256	42.3156	19.4997	42.3008
AT1G03430	119.726	85.1643	82.084	73.4324	75.4838	139.509	245.314	145.297	224.027	147.588	159.294	148.191
AT1G03440	130.501	85.1643	113.19	74.7839	112.405	82.0087	54.6783	145.297	88.6077	99.0948	156.547	112.047
AT1G03445	0	0	0	0.901011	0	0	0	0	0	0	0	1.20481
AT1G03457	192.758	228.221	188.361	231.56	198.965	189.94	5.91117	25.3694	11.7029	35.8428	19.2251	14.4577
AT1G03470	71.8354	73.203	69.9874	74.3334	85.3295	92.3776	1.47779	0	0	6.3252	0	9.63847
AT1G03475	1132.01	1276.03	1129.3	1293.85	1207.74	1254.64	817.219	887.929	1090.04	794.867	878.862	1126.5
AT1G03490	0	0	0	0	0	0	0	0	0	0	0	0
AT1G03495	79.6953	30.0898	34.795	60.3137	43.4852	44.8408	0	2.30631	15.0466	8.4336	5.49289	19.2769
AT1G03502	1.19726	0	0	0	0	0.471314	0	0	0	2.1084	0	0
AT1G03506	0.598628	0	0	0	0	0.471314	0	0	0	0	0	0
AT1G03510	35.9177	37.3192	23.3291	17.5697	18.0505	31.5781	23.6447	11.5315	30.0932	18.9756	21.9715	9.63847
AT1G03515	0	0	0	0	0	0	0	0	0	0	0	0
AT1G03520	118.528	111.958	113.19	127.944	122.251	107.931	140.39	251.388	188.918	122.287	192.251	143.372
AT1G03530	210.118	228.221	199.594	221.198	226.862	150.349	53.2005	69.1892	127.06	67.4688	68.6611	107.228
AT1G03540	17.3602	18.1811	15.5528	15.7677	29.9474	26.3936	0	9.22523	18.3903	10.542	0	9.63847
AT1G03545	65.2504	45.9313	32.8336	37.8424	27.4859	34.4059	23.6447	29.982	6.68737	14.7588	24.718	8.43366
AT1G03550	22.1492	19.138	14.6887	19.3717	15.9993	19.7952	62.0673	50.7388	38.4524	88.5528	49.436	45.7827
AT1G03560	35.9177	28.2286	29.3774	23.4263	40.2033	32.0494	25.1225	39.2072	1.67184	18.9756	24.718	43.3731
AT1G03570	0	0	0	0	0	0	0	0	0	0	0	0
AT1G03580	0	0.478451	0	0.450505	0	0	4.43338	2.30631	0	0	0	2.40962
AT1G03590	198.146	188.988	192.681	224.352	185.428	212.091	100.49	110.703	30.0932	105.42	107.111	126.505
AT1G03600	1751.59	1749.22	1666.74	1631.28	1800.53	1804.19	4652.09	4462.71	4957.01	5530.33	5108.38	5265.01
AT1G03610	107.154	102.389	100.229	154.974	125.533	149.878	486.194	479.712	459.757	487.04	508.092	433.731
AT1G03620	3.59177	2.87071	0.864042	1.80202	1.64095	2.35657	56.1561	27.6757	30.0932	23.1924	2.74644	26.5058
AT1G03630	2704.6	2687.46	2746.79	2253.88	2122.98	2262.31	4613.67	5553.59	5359.93	4670.11	5874.64	5371.04
AT1G03640	0	0	0	0	0	0	0	0	0	0	0	0
AT1G03650	62.8559	43.539	65.6672	41.897	25.4348	37.2338	10.3445	13.8378	11.7029	35.8428	16.4787	10.8433
AT1G03660	22.7479	21.0518	25.9213	18.4707	11.8969	33.9346	0	4.61262	0	4.2168	0	2.40962
AT1G03670	0	0	0	0.450505	0	0.942629	0	0	0	0	0	0
AT1G03680	1287.65	1366.93	1317.66	1185.73	1405.48	1076.95	2729.48	3081.23	3714.83	2913.81	3954.88	3586.71
AT1G03687	188.568	153.583	180.585	154.974	171.069	153.648	73.8896	85.3334	108.67	118.07	153.801	106.023
AT1G03700	0	0.478451	0	0	0	0	0	0	0	0	0	2.40962
AT1G03710	6.58491	9.56902	12.0966	10.3616	12.3071	6.5984	0	4.61262	0	8.4336	0	3.61443
AT1G03720	0	0	0	0	0	0	0	0	0	0	0	0
AT1G03730	31.1287	31.0993	19.0089	27.0303	26.6655	20.7378	25.1225	50.7388	30.0932	31.626	2.74644	18.0721
AT1G03740	195.751	157.41	184.041	186.059	201.017	223.403	333.981	362.09	443.038	282.526	406.474	449.394
AT1G03743	0	0	0	0	0	0	0	0	0	0	0	0
AT1G03746	0	0	0	0	0	0	0	0	0	0	0	0
AT1G03750	56.8697	61.7202	75.1717	82.4425	70.1507	92.3776	72.4118	48.4325	45.1397	71.6856	49.436	62.65
AT1G03760	171.208	189.467	151.207	187.861	181.325	147.993	93.1009	69.1892	35.1087	90.6612	85.1397	80.7222
AT1G03770	72.434	52.1512	46.6583	53.6101	50.4593	60.3282	36.9448	20.7568	31.765	16.8672	13.7322	44.5779
AT1G03780	1008.69	871.738	933.166	970.839	829.501	936.973	19.2113	16.1442	18.3903	33.7344	10.9858	19.2769
AT1G03790	0	0	0	0	0	0	0	0	0	0	0	0
AT1G03800	3.59177	1.43535	0.864042	2.25253	2.05119	0.471314	0	0	0	4.2168	2.74644	1.20481
AT1G03810	0	0	0	0	0	0	0	0	0	0	0	0
AT1G03820	53.2779	51.1943	57.0268	54.5111	74.2531	88.6071	87.1897	80.7208	35.1087	75.9024	54.9289	99.9991
AT1G03830	126.31	116.264	124.422	131.097	202.247	110.759	75.3674	27.6757	98.6387	50.6016	43.9431	66.2645
AT1G03840	11.9726	4.78451	11.2326	9.91112	8.20476	12.7255	5.91117	6.91892	0	2.1084	0	7.22885
AT1G03850	4.1904	0.956902	0.864042	0.450505	0.820476	0.471314	0	0	10.0311	2.1084	0	0
AT1G03860	1102.67	1114.79	1149.18	1071.3	1014.52	975.149	502.449	664.217	618.582	461.74	516.331	471.08
AT1G03870	33.5232	49.7589	33.6977	36.0404	33.6395	51.3733	252.702	373.622	259.136	430.114	395.488	378.31
AT1G03880	0	0	0	0	0	0	0	0	0	0	0	0
AT1G03890	0	0	0	0	0	0	0	0	0	0	0	0
AT1G03900	430.413	453.572	453.622	517.18	477.927	434.552	582.25	740.325	464.772	626.195	505.345	434.936
AT1G03905	11.9726	20.5734	14.6887	8.1091	15.1788	26.8649	8.86675	11.5315	0	21.084	8.23933	4.81923
AT1G03910	240.05	245.445	240.204	312.651	397.11	212.091	150.735	179.892	235.73	202.406	184.012	285.54
AT1G03920	8.97942	22.0087	16.4168	21.6243	20.9221	12.2542	10.3445	13.8378	6.68737	6.3252	2.74644	15.6625
AT1G03930	354.388	382.282	392.275	349.592	368.804	396.847	993.076	1125.48	750.657	1014.14	848.651	873.486
AT1G03935	0	0	0	0	0	0.471314	0	0	1.67184	0	0	1.20481
AT1G03940	186.694	159.855	144.062	222.153	180.915	171.492	22.1669	16.1442	0	54.8184	43.9431	53.0116
AT1G03950	16.7616	21.0518	14.6887	13.9657	17.6402	16.496	25.1225	80.7208	46.8116	46.3848	41.1966	69.8789
AT1G03960	137.086	134.445	127.878	127.493	140.301	135.739	135.957	117.622	193.934	118.07	120.843	125.3
AT1G03970	55.0738	85.6427	62.2111	73.4324	105.431	84.8366	128.568	110.703	112.013	143.371	112.604	130.119
AT1G03980	7.18354	7.17677	19.0089	9.91112	9.84571	17.9099	0	0	0	2.1084	0	1.20481
AT1G03982	0	0	0	0	0	0	0	0	0	0	0	0
AT1G03987	0	0	0	0	0	0	0	0	0	0	0	0
AT1G03990	0.598628	1.9138	0.864042	0.901011	0	0.942629	0	0	0	6.3252	0	2.40962
AT1G03993	3.59177	2.39226	0	0	0	0	0	0	0	0	0	0
AT1G03997	0	0	0	0	0	0	0	0	0	0	0	0
AT1G04000	70.0395	53.5865	51.8425	49.5556	58.664	60.7995	116.746	108.396	73.5611	101.203	87.8862	84.3366
AT1G04003	0	0	0	0	0	0	0	0	0	0	0	0
AT1G04007	0	0	0	0	0	0	0	0	8.35921	0	0	0
AT1G04010	105.359	134.923	108.869	134.701	158.762	102.275	106.401	115.315	85.264	151.805	123.59	143.372
AT1G04013	0	0	0	0	0	0.942629	0	0	0	0	0	0
AT1G04017	1.79588	0	0	0	0	0	0	0	0	0	0	0
AT1G04020	539.962	522.947	609.15	466.273	423.776	476.499	44.3338	20.7568	70.2174	44.2764	54.9289	66.2645
AT1G04023	0	0	0	0	0	0	0	0	0	0	0	0
AT1G04030	62.8559	55.9788	50.9785	66.2243	62.7664	65.984	19.2113	41.5135	1.67184	12.6504	24.718	40.9635
AT1G04033	0	0	0	0	0	0	0	0	0	0	0	0
AT1G04037	0	0	0	0	0	0	0	0	0	0	0	0
AT1G04040	419.04	518.641	492.504	522.586	737.198	586.315	360.581	442.811	434.679	417.463	433.938	298.793
AT1G04043	0	0	0	0	0	0	0	0	0	0	0	0
AT1G04047	5.38765	0.478451	0	0.450505	0	3.2992	0	0	0	0	0	0
AT1G04050	37.1149	35.4054	36.2898	44.6	47.9978	42.8896	11.8223	13.8378	1.67184	10.542	13.7322	16.8673
AT1G04053	12.5712	17.7027	12.9606	9.46061	9.43547	6.5984	0	0	0	10.542	13.7322	4.81923
AT1G04057	0	0	0	0	0	0	0	0	0	0	0	0
AT1G04063	0	0	0	0	0	0	0	0	0	0	0	0
AT1G04067	0	0	1.72808	0.450505	0	0	0	0	0	2.1084	0	0
AT1G04070	92.7873	88.5134	78.6279	65.3233	69.3302	77.2955	60.5895	36.9009	23.4058	46.3848	35.7038	39.7587
AT1G04073	0	0	0	0	0	0	0	0	0	0	0	0
AT1G04077	0.598628	0.478451	2.59213	1.80202	0.820476	0	0	0	0	0	0	0
AT1G04080	866.813	916.712	937.486	1151.49	1075.64	797.935	373.881	583.496	464.772	630.411	661.893	640.958
AT1G04083	0	0	0	0	0	0	0	0	0	0	0	0
AT1G04087	0	0	0	0	0	0	0	0	0	0	0	0
AT1G04090	0.598628	2.87071	0.864042	6.30707	8.615	2.82789	13.3001	0	0	10.542	5.49289	3.61443
AT1G04093	0	0	0	0	0	0	0	0	0	0	0	0
AT1G04097	0	0	0	0	0	0	0	0	0	0	0	0
AT1G04100	17.9588	27.2717	20.737	24.3273	20.9221	39.1191	51.7227	78.4145	61.8582	52.71	46.6895	51.8068
AT1G04103	0	0	0	0	0	0	0	0	0	0	0	0
AT1G04105	0	0	0	0	0	0	0	0	0	0	0	0
AT1G04110	177.194	211.954	260.941	172.093	180.915	215.862	2.95558	2.30631	0	10.542	8.23933	12.0481
AT1G04117	0	1.43535	0	0.450505	0	0	0	0	0	0	0	0
AT1G04120	1103.27	1136.32	1166.46	1319.53	1647.11	1224	716.729	816.433	1081.68	872.877	1054.63	1177.1
AT1G04123	0	0.478451	0	1.80202	0.820476	2.35657	0	0	0	0	8.23933	0
AT1G04127	0	0	0	0	0	0	0	0	0	0	0	0
AT1G04130	235.261	192.816	187.497	217.144	198.965	164.489	101.968	152.216	160.497	172.889	140.069	175.902
AT1G04133	0	0	0	0	0	0	0	0	0	0	0	0
AT1G04137	0	0	0	0	0	0	0	0	0	0	0	0
AT1G04140	695.606	787.53	795.783	871.277	1008.78	700.373	925.098	1051.68	1101.74	1180.7	1194.7	1218.06
AT1G04143	0	0	0	0	0	0	0	0	0	0	0	0
AT1G04147	0	0	0	0	0	0	0	0	0	0	0	0
AT1G04150	1.19726	0.478451	1.72808	3.15354	2.87167	0.942629	0	0	0	0	0	0
AT1G04153	1.79588	0	0	0	0	0	0	0	0	2.1084	0	0
AT1G04157	0	0	0	0	0	0	0	0	0	0	0	0
AT1G04160	312.484	262.67	274.766	294.63	284.705	257.809	242.358	249.081	237.402	196.081	205.983	195.179
AT1G04163	0.598628	2.39226	0.864042	0	0	0	1.47779	0	0	0	0	0
AT1G04167	0	0	0	0	0	0	0	0	0	0	0	0
AT1G04170	1948.53	1984.62	2115.18	1983.12	1784.12	1634.52	858.597	814.127	932.888	839.143	1021.68	1038.54
AT1G04173	0	0	0	0	0	0	0	0	0	0	0	0
AT1G04177	0	0	0	0	0	0	0	0	0	0	0	0
AT1G04180	0	7.65522	0	0	3.2819	7.54103	2.95558	2.30631	23.4058	4.2168	8.23933	7.22885
AT1G04183	5.76479	3.54532	3.3352	1.71643	0	4.54818	11.3494	4.38199	31.648	8.28601	5.21824	2.27709
AT1G04187	0	0	0.864042	0	0	0	0	0	0	0	0	0
AT1G04190	496.263	500.46	461.399	462.218	400.802	404.388	328.07	302.126	299.26	238.249	233.448	298.793
AT1G04193	1.79588	0.478451	2.59213	0.901011	0.410238	0.942629	4.43338	0	0	2.1084	0	0
AT1G04197	0	0	0	0	0	0.471314	0	0	0	0	0	0
AT1G04200	324.456	316.256	298.095	355.449	329.421	336.047	320.681	359.784	438.023	324.694	340.559	380.719
AT1G04203	0	0	0	0	0	0	0	0	0	0	0	0
AT1G04207	0	0	0	0	0	0	0	0	0	0	0	0
AT1G04210	1808.45	1718.6	1795.48	1681.29	1578.6	1641.59	1009.33	1095.5	969.669	1161.73	1057.38	1093.97
AT1G04213	0	0	0	0	0	0	0	0	0	0	0	0
AT1G04217	0	0	0.864042	0	0	0	0	0	0	0	0	0
AT1G04220	39.5094	27.7502	37.1538	41.897	43.8955	39.1191	39.9004	50.7388	28.4213	29.5176	35.7038	39.7587
AT1G04223	5.98628	2.87071	2.59213	1.80202	0	1.41394	0	0	6.68737	2.1084	0	0
AT1G04227	1.19726	0	0	0	0	0	1.47779	0	0	0	0	0
AT1G04230	56.271	38.2761	48.3864	42.3475	50.8695	36.7625	39.9004	39.2072	168.856	59.0352	52.1824	83.1318
AT1G04233	0	0	0	0	0	0.471314	0	0	0	0	0	0
AT1G04237	0	0	0	0	0	0	0	0	0	0	0	0
AT1G04240	122.12	94.2549	101.093	63.5213	82.4578	118.3	1337.4	1081.66	919.513	636.737	505.345	715.656
AT1G04243	0	0	0	0	0	0	0	0	0	0	0	0
AT1G04247	1.19726	0.478451	4.32021	0.450505	2.46143	3.77051	0	0	0	0	0	0
AT1G04250	28.7341	28.2286	30.2415	31.0849	39.3828	29.6928	926.576	1074.74	820.875	841.251	659.146	771.077
AT1G04253	0	0	0	0	0	0	0	0	0	0	0	0
AT1G04257	0	0	0	0	0	0	0	0	0	0	0	0
AT1G04260	102.365	117.221	117.51	113.527	92.7138	83.4226	67.9784	117.622	110.342	84.336	164.787	83.1318
AT1G04263	1.19726	0	0	0	0	0	0	0	0	2.1084	0	0
AT1G04267	0	0	0	0	0	0	0	0	0	0	0	0
AT1G04270	10124	9418.79	9376.59	8538.43	7404.8	8725.91	2877.26	3196.54	3016	3120.43	3282	3032.5
AT1G04273	62.8559	26.7933	32.8336	23.8768	4.92286	40.0617	5.91117	2.30631	11.7029	27.4092	2.74644	1.20481
AT1G04277	1.79588	0.956902	0.864042	0.901011	0.410238	0	2.95558	0	0	0	0	1.20481
AT1G04280	94.5832	88.5134	82.084	97.7597	113.226	52.7872	94.5787	99.1712	51.8271	61.1436	68.6611	39.7587
AT1G04283	0	0	0	0	0	0	0	0	0	0	0	0
AT1G04287	0	0	0	0	0	0	0	0	0	0	0	0
AT1G04290	217.901	185.639	191.817	167.588	139.481	201.251	239.402	184.505	262.479	191.864	184.012	191.565
AT1G04293	0	0	0	0	0	0	0	0	0	0	0	0
AT1G04295	5.38765	2.87071	5.18425	4.05455	1.64095	3.77051	1.47779	6.91892	8.35921	10.542	0	0
AT1G04297	0	0	0	0	0	0	0	0	0	0	0	0
AT1G04300	529.786	544.956	568.54	603.677	708.891	558.979	530.527	629.622	608.551	609.327	617.95	706.018
AT1G04303	0	0	0	0	0	0	0	0	0	0	0	0
AT1G04307	0	0	0	0	0	0	0	0	0	0	0	0
AT1G04310	34.7204	43.539	42.3381	52.7091	70.5609	32.0494	11.8223	48.4325	11.7029	6.3252	19.2251	14.4577
AT1G04313	0	0	0	0	1.23071	0	0	0	11.7029	4.2168	5.49289	0
AT1G04320	0	0	0	0	0	0	0	0	0	0	0	0
AT1G04323	0	0	0	0	0	0	0	0	0	0	0	0
AT1G04327	0	0	0	0	0	0	0	0	0	0	0	0
AT1G04330	0.598628	1.9138	0.864042	0.901011	0	0.471314	1.47779	0	1.67184	2.1084	0	0
AT1G04333	0	0	0	0	0	0	0	0	0	0	0	0
AT1G04337	0	0	0	0	0	0	0	0	0	0	0	0
AT1G04340	436.998	426.3	474.359	388.336	325.729	484.04	319.203	221.406	247.433	200.298	244.433	206.022
AT1G04343	0	0	0	0	1.64095	3.77051	1.47779	0	0	0	0	0
AT1G04347	0	0	0	0	0.820476	0	0	0	0	0	0	0
AT1G04350	165.82	144.014	133.927	118.933	116.097	123.484	2029.01	2013.41	1636.73	1741.54	1757.72	1586.73
AT1G04353	1.19726	0	0	0	0	2.35657	0	0	0	0	0	0
AT1G04357	2.99314	4.78451	1.72808	2.70303	3.2819	8.95497	1.47779	6.91892	0	4.2168	2.74644	1.20481
AT1G04360	20.952	23.9226	17.2808	12.6141	17.6402	11.7829	26.6003	32.2883	13.3747	18.9756	8.23933	26.5058
AT1G04363	0	0	0	0	0	0.471314	0	0	0	0	0	0
AT1G04367	0	0	0	0	0	0	0	0	0	0	0	0
AT1G04370	0	0	0	0	0	0	0	0	0	0	0	0
AT1G04373	0	0	0	0	0	0	0	0	0	0	0	0
AT1G04377	0	0	0	0	0	0	0	0	0	0	0	0
AT1G04380	5.38765	0	1.72808	0	0	1.88526	2.95558	0	0	4.2168	0	0
AT1G04383	0	0	0	0	0	0	0	0	0	0	0	0
AT1G04387	0	0	0	0	0	0	0	0	0	0	0	0
AT1G04390	102.365	115.307	154.664	113.077	140.301	117.357	140.39	175.279	183.903	113.854	123.59	126.505
AT1G04397	0	0	0	0	0	0	0	0	0	0	0	0
AT1G04400	998.511	945.419	975.504	1079.41	1277.48	1005.78	1510.3	1941.91	1797.23	2030.39	2018.64	2056.61
AT1G04403	0	0	0	0	0	0	0	0	0	0	0	0
AT1G04407	0	0	0	0	0	0	0	0	0	0	0	0
AT1G04410	5064.39	4932.83	5019.22	5216.4	4332.11	4498.22	6543.66	7082.67	6874.62	5583.04	6569.49	5322.84
AT1G04413	0	0	0	0	0	0	0	0	0	0	0	0
AT1G04417	0	0	0	0	0	0	0	0	0	0	0	0
AT1G04420	778.815	821.022	881.323	805.053	777.811	736.193	1208.83	1323.82	1399.33	1484.31	1620.4	1586.73
AT1G04425	81.4134	73.203	112.326	96.8586	59.4845	105.103	0	0	13.3747	2.1084	2.74644	8.43366
AT1G04427	0	0	0	0	0	0	2.95558	0	0	0	0	0
AT1G04430	1905.43	1924.33	1881.02	1924.11	2311.28	1952.18	1897.49	1847.35	1738.72	1503.29	1620.4	1631.31
AT1G04433	5.38765	9.09057	17.2808	10.3616	1.64095	7.54103	10.3445	0	0	6.3252	0	0
AT1G04437	0	0	0	0	0	0	0	0	0	0	0	0
AT1G04440	479.501	485.149	448.438	446.901	498.439	495.351	781.752	816.433	1118.46	670.471	812.947	734.933
AT1G04443	0	0	0	0	0	0	0	0	0	0	0	0
AT1G04445	0	0	0	0	0	0.471314	0	0	0	0	0	0
AT1G04447	0	0	0	0	0	0	0	0	0	0	0	0
AT1G04450	0	0	0	0	0	0	0	0	0	0	0	0
AT1G04453	0.598628	0	0	0	0	0	0	0	0	0	0	0
AT1G04455	0	0	0	0	0	0	0	0	0	0	0	0
AT1G04457	0	0	0	0	0	0	0	0	0	0	0	0
AT1G04463	1.79588	0.478451	5.18425	0.901011	1.23071	0.942629	4.43338	0	0	2.1084	2.74644	2.40962
AT1G04467	0	0	0	3.15354	0.410238	4.24183	7.38896	0	0	0	0	0
AT1G04470	0	0	0	0	0	0	0	0	0	0	0	0
AT1G04473	0	0	0	2.25253	0	0	0	0	0	0	0	0
AT1G04477	0	0.956902	0	0.450505	0	0	0	0	0	0	0	0
AT1G04480	2900.35	2499.43	2837.52	2480.48	2051.6	2339.6	812.786	738.019	774.063	1151.19	815.694	662.645
AT1G04483	0	0	0	0	0	0	0	0	0	0	0	0
AT1G04487	0	0	0	0	0	0	2.95558	0	0	4.2168	0	0
AT1G04490	5.38765	2.87071	3.45617	1.35152	2.46143	13.6681	28.0781	20.7568	0	18.9756	10.9858	13.2529
AT1G04493	0	0	0	0	0	0	0	0	0	0	0	0
AT1G04497	0	0	0	0.901011	0	0	0	0	0	0	0	0
AT1G04500	0	0	0	0	0	0	0	0	0	0	0	0
AT1G04503	11.3739	9.56902	4.32021	3.60404	0	7.06971	7.38896	4.61262	0	4.2168	0	1.20481
AT1G04507	0	0	0	0	0	0	0	0	0	0	0	0
AT1G04510	936.254	982.26	1064.5	1111.85	886.524	760.23	468.46	546.595	384.524	516.558	601.471	515.658
AT1G04513	2.99314	4.30606	3.45617	4.05455	6.15357	5.65577	2.95558	2.30631	1.67184	10.542	0	1.20481
AT1G04517	0.598628	0	0	0	0	0	0	0	0	0	0	0
AT1G04520	368.156	414.339	413.012	327.517	389.726	401.088	190.635	145.297	86.9358	134.938	192.251	204.817
AT1G04523	0	0	0	0	0	0	0	0	0	0	0	0
AT1G04527	0	0	0	0.450505	0	0	0	0	0	0	0	0
AT1G04530	351.993	407.64	337.841	378.424	410.238	409.572	849.731	740.325	862.671	723.181	804.708	1069.87
AT1G04533	0	0	0	0	0	0	0	0	0	2.1084	0	0
AT1G04537	0	4.78451	2.59213	0.450505	0	2.82789	2.95558	0	0	0	0	0
AT1G04540	0.598628	2.87071	1.72808	0.450505	0	8.01234	0	0	15.0466	4.2168	2.74644	1.20481
AT1G04547	0	0	0	0	0	0	0	0	0	0	0	0
AT1G04550	149.058	108.608	120.966	122.087	149.737	115.001	152.213	142.991	61.8582	134.938	82.3933	138.553
AT1G04555	36.5163	32.5347	29.3774	39.194	24.204	44.3035	60.5895	43.8199	1.67184	59.0352	57.6753	39.7587
AT1G04557	0	0	0	0	0	0	0	0	0	0	0	0
AT1G04560	0	0	0	0	0	0	0	0	0	0	0	0
AT1G04563	1.79588	0	0	0.450505	0	0	0	0	0	0	0	0
AT1G04567	0	1.43535	0	0	0	0	0	0	0	0	0	0
AT1G04570	69.4408	70.8108	62.2111	58.1152	52.9207	71.6398	172.902	142.991	203.965	126.504	126.336	189.155
AT1G04573	0	0	0	0	0	0	0	0	0	0	0	0
AT1G04577	0	0	0	0	0	0	0	0	0	0	0	0
AT1G04580	1.19726	2.39226	0.864042	1.80202	1.64095	3.77051	0	0	0	0	0	0
AT1G04583	0	0	0	0	0	0	0	0	0	0	0	0
AT1G04587	0	0	0	0	0	0	0	0	0	0	0	0
AT1G04590	426.822	376.541	372.402	428.881	317.934	397.318	187.68	136.072	227.371	225.599	293.869	236.142
AT1G04593	0	0	0	0	0	0	0	0	0	0	0	0
AT1G04597	0	0	0	0	0	0	0	0	0	0	0	0
AT1G04600	23.3465	20.5734	14.6887	21.1738	25.4348	18.8526	1.47779	9.22523	1.67184	6.3252	2.74644	4.81923
AT1G04603	0	0	0	0	0	0	0	0	0	0	0	0
AT1G04607	0	0	0	0	0	0	0	0	0	0	0	0
AT1G04610	0	0	0	0	0	0	0	0	0	2.1084	0	0
AT1G04620	111.345	103.345	120.102	118.933	101.739	134.796	79.8008	149.91	167.184	113.854	120.843	178.312
AT1G04623	0	0	0	0	0	0	0	0	0	0	0	0
AT1G04625	0	0	0	0	0	0	0	0	0	0	0	0
AT1G04630	214.907	255.014	222.059	268.952	252.707	210.677	128.568	113.009	73.5611	160.238	230.701	162.649
AT1G04635	192.16	141.143	161.576	122.087	91.4831	131.025	56.1561	46.1262	41.7961	37.9512	41.1966	40.9635
AT1G04640	252.621	262.191	269.581	169.39	169.018	326.149	370.926	350.559	237.402	396.379	288.376	316.865
AT1G04643	0.598628	1.9138	4.32021	3.60404	0.820476	3.2992	0	0	0	0	2.74644	2.40962
AT1G04645	0	0	0	0	0	0	0	0	0	0	0	0
AT1G04647	0	0.478451	2.59213	3.15354	0	0.471314	10.3445	0	13.3747	4.2168	5.49289	6.02404
AT1G04650	147.262	148.798	184.905	148.667	155.89	181.927	175.857	140.685	115.357	105.42	148.308	157.83
AT1G04653	0	0	0	0	0	0	0	0	0	0	0	0
AT1G04657	0	0	0	0	0	0	0	0	0	0	0	0
AT1G04660	1.19726	0.956902	0	0	0.410238	0	0	0	0	0	0	0
AT1G04667	0	0	0	0	0	0	0	0	0	0	0	0
AT1G04670	0	0	0	0	0	0	0	0	0	0	0	0
AT1G04673	0	0	0	0	0	0	0	0	0	0	0	0
AT1G04677	0	0	0	0	0	0	0	0	0	0	0	0
AT1G04680	947.628	1016.71	948.719	1026.25	1365.27	956.768	959.087	864.866	993.074	706.314	840.412	843.366
AT1G04683	0	0	0	0	0	0	0	0	0	0	0	0
AT1G04687	0	0	0	0	0	0	0	0	0	0	0	0
AT1G04690	1008.09	1051.64	1010.07	1041.57	1075.64	1018.51	1137.9	878.703	1178.65	851.793	985.973	1002.4
AT1G04693	0	0	0	0	0	0	0	0	0	0	0	0
AT1G04697	0	0	0	0	0	0	0	0	0	0	0	0
AT1G04700	148.46	119.613	141.703	166.687	184.197	148.464	25.1225	16.1442	0	10.542	32.9573	13.2529
AT1G04703	0	0	0	0	0	0	0	0	0	0	0	0
AT1G04707	0	0	0.864042	2.70303	1.64095	1.88526	0	2.30631	0	0	0	2.40962
AT1G04710	173.003	133.009	150.343	173.445	161.634	162.603	203.935	191.424	152.138	246.683	227.955	209.637
AT1G04713	0	0	0	0	0	0	0	0	0	0	0	0
AT1G04717	0	0	0	0	0	0	0	0	0	0	0	0
AT1G04720	0	0	0	0	0	0	0	0	0	0	0	0
AT1G04723	0	0	0	0	0	0	0	0	0	0	0	0
AT1G04730	516.017	433.955	521.018	421.673	427.058	445.392	62.0673	62.2703	91.9513	82.2276	85.1397	98.7943
AT1G04733	196.553	94.2118	88.668	77.7122	15.8721	67.5723	75.397	25.231	244.256	101.772	45.7283	18.7348
AT1G04737	0	0	0	0	0	0	0	0	0	0	0	0
AT1G04743	0	0.956902	0	3.15354	0	0	0	0	0	0	0	1.20481
AT1G04747	0	0	0	0	0	0	0	0	0	0	0	0
AT1G04750	1055.38	1082.73	1042.04	969.938	915.651	1041.13	790.619	701.118	672.081	548.184	661.893	627.705
AT1G04753	0	0	0	0	0	0	0	0	0	0	0	0
AT1G04760	135.889	99.5178	131.334	138.756	98.0469	133.853	4.43338	4.61262	53.499	10.542	5.49289	4.81923
AT1G04763	0	0	0	0	0	0	0	0	0	0	0	0
AT1G04767	0	0	0	0	0.410238	0	4.43338	0	0	0	0	1.20481
AT1G04770	30.53	18.1811	34.5617	18.4707	22.5631	30.6354	93.1009	138.378	123.716	128.612	115.351	136.143
AT1G04773	0	0	0	0.450505	0	0	0	0	0	0	0	0
AT1G04778	0	0	0	0	0	0	1.47779	4.61262	0	4.2168	2.74644	4.81923
AT1G04780	229.274	256.45	231.563	279.313	356.497	292.686	399.004	332.108	474.803	354.211	302.109	466.261
AT1G04783	0	0	0.864042	0.450505	0	0	0	0	0	0	0	0
AT1G04787	0	0	0	0	0	0	0	0	0	0	0	0
AT1G04790	199.343	221.044	240.204	227.956	248.604	229.059	147.779	198.342	172.2	174.997	222.462	237.347
AT1G04793	0	0	0	0	0	0	0	0	0	0	0	0
AT1G04797	0	0	0	0	0	0	0	0	0	0	0	0
AT1G04800	4.78902	12.9182	12.0966	4.05455	1.23071	7.54103	5.91117	0	0	4.2168	0	3.61443
AT1G04803	0	0	0	0	0	0	0	0	0	0	0	0
AT1G04807	0	0	0	0	0	0	0	0	0	0	0	0
AT1G04810	425.026	440.175	508.921	426.629	541.104	354.9	319.203	438.199	657.034	406.921	499.853	474.695
AT1G04813	0	0	0	0	0	0	0	0	0	0	0	0
AT1G04817	0	0	0	0	0	0	0	0	0	0	0	0
AT1G04820	6921.34	6969.63	7283.16	8183.72	7488.88	6182.85	2404.47	3202.95	2502.75	3026.06	3248.05	2599.02
AT1G04823	0	0	1.72808	1.80202	0.410238	0.471314	0	0	0	0	0	0
AT1G04827	0	0	0	0	0	0	0	0	0	0	8.23933	0
AT1G04830	142.473	132.052	164.168	128.845	148.916	134.796	202.458	216.793	257.464	179.214	151.054	178.312
AT1G04833	0	2.39226	0	2.70303	0	0	0	0	6.68737	8.4336	0	0
AT1G04837	0	5.26296	0.864042	1.80202	0	4.71314	0	0	0	0	5.49289	1.20481
AT1G04840	32.9245	29.664	44.9302	30.1839	25.845	32.992	7.38896	23.0631	6.68737	18.9756	57.6753	16.8673
AT1G04847	0	0	0	0	0	0	0	0	0	0	0	0
AT1G04850	577.676	538.736	531.386	579.8	653.099	514.675	483.238	362.09	372.821	484.932	422.952	532.525
AT1G04853	0	0	0	0	0	0	0	0	0	2.1084	0	0
AT1G04857	0	0	0	0	0	0	0	0	0	0	0	0
AT1G04860	420.237	414.339	464.855	432.485	459.877	448.22	486.194	454.343	387.867	546.076	439.431	553.007
AT1G04863	0	0	0	0	0	0	0	0	0	0	0	0
AT1G04867	0	0	0	0	0	0	0	0	0	0	0	0
AT1G04870	702.789	687.056	692.098	661.342	587.461	647.115	289.647	193.73	224.027	221.382	266.405	232.528
AT1G04873	0	0	3.45617	0.450505	0	0.942629	0	0	0	0	0	0
AT1G04877	0	0	0	0	0	0	0	0	0	0	0	0
AT1G04880	2.39451	2.87071	4.32021	4.05455	3.2819	0.471314	0	0	0	4.2168	5.49289	0
AT1G04883	0	0	0	0	0	0	0	0	0	0	0	0
AT1G04887	0	0	0	0.905516	0.410238	0	0	0	0	0	0	0
AT1G04890	0	0	0	0	0	0	0	0	0	0	0	0
AT1G04893	0	0	0	0	0	0	0	0	0	2.1084	0	0
AT1G04895	0	0	0	0	0	0	0	0	0	0	0	0
AT1G04897	50.4943	16.9611	16.028	12.0916	2.64193	23.4903	0	0	17.5711	36.7916	11.1231	4.81923
AT1G04900	317.273	256.928	253.164	289.675	287.577	288.444	121.179	94.5586	208.98	118.07	162.04	150.601
AT1G04907	5.98628	2.87071	5.18425	1.35152	0.410238	5.18446	2.95558	0	0	0	0	0
AT1G04910	253.818	254.536	216.875	275.709	281.833	263.465	350.237	276.757	247.433	253.008	269.151	277.106
AT1G04913	0	0	0	0	0	0.942629	0	0	0	0	0	0
AT1G04917	0	0.478451	0	0.450505	0	0	32.5114	2.30631	35.1087	4.2168	16.4787	8.43366
AT1G04920	32.9245	36.3623	35.4257	36.9414	54.9719	31.1067	2.95558	2.30631	0	18.9756	2.74644	26.5058
AT1G04923	0	0	0	0	0	0	0	0	0	0	0	0
AT1G04927	0	0	0	0	0	0	0	0	0	0	0	0
AT1G04930	58.6655	54.5434	60.483	67.1253	48.4081	54.2011	39.9004	29.982	11.7029	25.3008	19.2251	26.5058
AT1G04933	0	0	1.25286	0.450505	0.410238	0	8.89631	0	0	0	2.74644	7.01199
AT1G04937	0	0	0	0	0	0	0	0	0	0	0	0
AT1G04940	1030.21	1152.12	1183.95	1054.3	896.571	923.366	658.445	853.334	787.438	829.782	1029.56	761.788
AT1G04943	0	0	0	0	0	0	0	0	0	0	0	0
AT1G04945	238.284	191.366	178.641	152.158	169.227	142.276	127.74	138.378	51.8271	102.131	74.511	93.6257
AT1G04947	0	0	0	0	0	0	0	0	0	0	0	0
AT1G04950	353.19	362.187	422.517	414.014	375.778	370.924	373.881	500.469	327.681	356.32	307.602	362.647
AT1G04953	1.19726	0	0	0	1.64095	1.41394	7.38896	2.30631	0	0	2.74644	0
AT1G04957	0	0	0	0	0	0	0	0	0	0	0	1.20481
AT1G04960	74.8285	82.772	85.5402	85.596	75.4838	82.9513	156.646	119.928	101.982	111.745	93.3791	125.3
AT1G04963	0	0	0	0	0	0	0	0	0	0	0	0
AT1G04967	0	0	0	0	0	0	0	0	0	0	0	0
AT1G04970	232.268	201.428	213.418	213.99	228.913	219.161	325.114	422.054	438.023	328.91	428.445	360.238
AT1G04973	0	0	0	0	0	0	0	0	0	0	0	0
AT1G04977	5.38765	0	0	0	0.820476	0	0	0	0	0	0	0
AT1G04980	104.161	103.345	112.326	160.38	164.505	123.484	45.8116	32.2883	30.0932	37.9512	43.9431	34.9394
AT1G04983	0	0	0	0	0	0	0	0	0	0	0	0
AT1G04985	162.228	149.277	134.791	127.944	139.481	129.14	203.935	149.91	212.324	221.382	159.294	233.733
AT1G04987	0	0	0	0	0	0	0	0	0	0	0	0
AT1G04990	102.365	117.221	90.7245	180.653	177.223	118.3	73.8896	92.2523	81.9203	111.745	109.858	90.3606
AT1G04997	0	0	0	0	0	0	0	0	0	0	0	0
AT1G05000	0	0	0	0.450505	0	1.88526	4.43338	0	6.68737	4.2168	0	9.63847
AT1G05003	0	0	0	0	0	0	0	0	0	0	0	0
AT1G05005	0	0	0	0	0	0	0	0	0	0	0	0
AT1G05007	0	0	0	0	0	0	0	0	0	0	0	0
AT1G05010	1347.51	1404.25	1334.08	1166.81	1158.1	1195.25	1526.56	1446.06	1260.57	1625.58	1933.5	1743.36
AT1G05013	0	0	0	0	0	0	0	0	0	0	0	0
AT1G05017	0	0	0	0	0	0	0	0	0	0	0	0
AT1G05020	0.598628	4.78451	8.64042	3.15354	4.10238	7.54103	7.38896	0	0	2.1084	2.74644	3.61443
AT1G05023	0	0	0	0.901011	0	0	0	0	0	0	0	0
AT1G05027	0	0	0	0	0	0	0	0	0	0	0	0
AT1G05030	95.1818	106.695	99.3649	73.8829	107.072	95.2055	211.324	101.478	80.2484	170.78	192.251	156.625
AT1G05033	1.19726	0	0	0.901011	0	0	0	0	0	0	0	0
AT1G05035	0	0	0	0	0	0	0	0	0	0	0	0
AT1G05037	0	0	0	0	0	0	0	0	0	0	0	0
AT1G05040	0	0.478451	0	0	0	0	0	0	0	0	0	1.20481
AT1G05043	0	0	0	0	0	0	0	0	0	0	0	0
AT1G05047	4.78902	1.9138	1.72808	2.25253	0.820476	0.942629	2.95558	0	0	0	0	0
AT1G05053	0	0	0	0	0	0	0	0	0	0	0	0
AT1G05055	163.425	149.755	141.703	185.608	138.66	145.165	131.524	59.964	68.5455	86.4444	142.815	84.3366
AT1G05057	130.872	46.515	45.8893	37.464	4.98029	38.5865	35.2897	9.36361	173.688	117.417	53.6106	14.4577
AT1G05060	77.8216	85.1643	67.3953	62.6202	67.6893	91.435	164.035	221.406	190.59	130.721	178.519	156.625
AT1G05061	20.952	32.5347	28.5134	16.6687	22.5631	49.9593	32.5114	27.6757	40.1242	23.1924	16.4787	16.8673
AT1G05065	74.8285	62.6771	72.5796	66.6748	41.0238	83.8939	127.09	89.946	145.45	84.336	74.154	85.5414
AT1G05067	0	0	0	0	0	0	0	0	0	0	0	0
AT1G05070	194.554	174.635	216.011	170.291	178.043	206.436	379.793	334.415	277.526	345.778	296.616	268.672
AT1G05073	0	0	0	0	0	0	0	0	0	0	0	0
AT1G05077	4.78902	0	0	0	0	0	0	0	0	0	0	0
AT1G05080	0	0	0	0	0	0	0	0	0	0	2.74644	0
AT1G05083	0	0	0	0	0	0	0	0	0	0	0	0
AT1G05085	0	0	0	0	0	0	0	0	0	0	0	0
AT1G05087	66.5854	71.0739	67.6545	53.8714	79.98	86.6558	76.8156	138.309	13.0571	89.9654	50.4247	68.8428
AT1G05090	80.6651	98.8384	98.8724	114.838	106.547	124.337	76.6531	65.822	131.474	115.73	91.9234	87.686
AT1G05093	0	0	0	0	0	0	0	0	0	0	0	0
AT1G05097	0	0	0	0	0	0	0	0	0	0	0	0
AT1G05100	1.79588	0.956902	0.864042	3.60404	8.20476	0	0	0	0	2.1084	0	0
AT1G05103	0.598628	0.478451	0	1.35152	0	0	0	0	0	0	0	0
AT1G05107	1.19726	0.956902	0	0.901011	0	0.942629	0	0	0	0	0	0
AT1G05113	0	0	0	0	0	0	0	0	0	0	0	0
AT1G05117	0	0	0	0	0	0	0	0	0	0	0	0
AT1G05120	167.616	136.359	135.655	195.069	191.991	148.464	128.568	140.685	120.373	147.588	142.815	167.468
AT1G05123	0	0	0	0	0	0	0	0	0	0	0	0
AT1G05127	0	0	0	0	0	0	0	0	0	0	0	0
AT1G05133	0	0	0	0	0	0	0	0	0	0	0	0
AT1G05135	1.19726	0.956902	1.72808	0.901011	1.23071	0.471314	7.38896	0	0	2.1084	0	0
AT1G05136	0	0	0	0	0	0	0	0	0	0	0	0
AT1G05137	1.69412	1.8851	1.7108	0	0	0	0	0	15.0131	0	0	0
AT1G05140	290.933	318.17	273.037	317.156	356.087	340.76	719.685	733.406	524.959	723.181	799.215	857.824
AT1G05143	0	0	0	0	0	0	0	0	0	0	0	0
AT1G05147	0.598628	0	0	0	0.410238	0	0	0	0	0	0	0
AT1G05150	454.957	477.494	456.214	550.968	659.663	503.835	325.114	285.982	294.244	383.729	271.898	371.081
AT1G05153	0	0	0	0	0	0	0	0	0	0	0	0
AT1G05160	171.208	156.453	173.673	170.742	147.275	167.317	135.957	129.153	147.122	164.455	145.561	161.444
AT1G05163	15218.1	12450.4	23039.8	22894.2	4642.04	6724.87	7786.12	8898.06	8919.18	13117.2	15670.1	4706.45
AT1G05170	193.955	186.596	191.817	148.667	184.607	213.505	651.706	500.469	389.539	480.715	398.234	572.284
AT1G05173	0	0	0	0	0	0	0	0	0	0	0	0
AT1G05177	0	0	0	0	0	0	0	0	0	0	0	0
AT1G05180	439.992	427.735	374.994	387.885	381.111	365.74	288.169	209.874	347.743	261.442	277.391	257.829
AT1G05183	2.39451	0.478451	4.32021	2.25253	2.05119	2.82789	0	0	0	0	0	0
AT1G05187	2.39451	3.82761	6.0483	4.05455	0.410238	7.54103	0	0	0	8.4336	0	0
AT1G05190	3938.37	4045.78	4174.19	3721.17	3482.92	4333.73	2917.16	2864.43	2689.99	3679.16	2757.43	3424.07
AT1G05193	0	0	0	0	0	0	0	0	0	0	0	0
AT1G05197	0	0	0	0	0	0	0	0	0	0	0	0
AT1G05200	368.755	358.36	440.662	386.534	427.058	410.515	722.64	968.649	1146.88	1100.58	1024.42	1077.1
AT1G05203	0.598628	0.956902	0	0	0	0	0	0	0	0	0	0
AT1G05205	129.304	166.501	128.742	129.746	159.993	158.362	44.3338	39.2072	76.9048	59.0352	30.2109	45.7827
AT1G05207	0	0	0	0.450505	0	0	0	0	0	2.1084	0	0
AT1G05210	137.684	155.975	145.159	135.152	158.352	167.317	44.3338	32.2883	13.3747	40.0596	60.4217	32.5298
AT1G05213	0	0	0.864042	0	0	4.71314	2.95558	0	0	0	0	0
AT1G05217	0	0	0	0	0	0	0	0	0	0	0	0
AT1G05220	2.99314	0.478451	2.59213	1.35152	1.64095	1.88526	0	4.61262	0	0	0	0
AT1G05223	0	0	0	0	0	0	0	0	0	0	0	0
AT1G05227	0	0	0	0	0	0	0	0	0	0	0	0
AT1G05230	386.115	344.485	360.306	402.752	412.289	352.543	177.335	108.396	118.701	181.322	178.519	171.083
AT1G05233	0	0	0	0	0	0	0	0	0	0	0	0
AT1G05237	0	0	0	0	0	0	0	0	0	0	0	0
AT1G05240	1.19726	0	0.864042	0	0	0	0	0	0	4.2168	0	0
AT1G05243	0	0	0	0	0	0	0	0	0	0	0	0
AT1G05247	1.11345	0	1.7108	0.441495	1.63685	0.890784	2.94081	0	4.99881	2.08732	0	1.20481
AT1G05250	0	0	0	0	0	0	0	0	0	0	0	0
AT1G05253	0	0.478451	0	0.450505	0	0	4.43338	0	0	0	5.49289	0
AT1G05257	0	0	0	0	0	0	0	0	0	0	0	0
AT1G05260	0.598628	0.956902	0	0.901011	0.410238	0	4.43338	0	0	0	0	0
AT1G05263	0	0	0	0	0	0	0	0	0	0	0	0
AT1G05267	0.598628	0	0	0.901011	0	0	0	0	0	0	0	0
AT1G05270	129.304	120.091	139.111	143.261	140.712	145.636	135.957	142.991	252.448	189.756	170.279	208.432
AT1G05273	648.003	250.531	245.371	230.24	40.6751	239.409	269.579	78.5529	979.298	395.262	143.502	56.5417
AT1G05277	0	0.956902	0	0	0	0	0	0	0	0	0	0
AT1G05280	0	0	0	0	0	0	0	0	0	0	0	0
AT1G05283	0	0	0	0	0	0	0	0	0	0	0	0
AT1G05287	0	0	0	0	0	0	0	0	0	0	0	0
AT1G05290	0.598628	0	0	0	0	0	0	0	0	0	0	0
AT1G05291	0	0	0	0	0	0	0	0	0	0	0	0
AT1G05293	0	0	0	0	0	0	0	0	0	0	0	0
AT1G05297	0	0	0	0.901011	0	0	0	0	0	0	0	0
AT1G05300	19.1561	15.3104	19.0089	17.1192	18.0505	12.2542	67.9784	43.8199	150.466	44.2764	60.4217	24.0962
AT1G05303	0	0	0	0	0	0	0	0	0	0	0	0
AT1G05307	0	0	0	0	0	0	0	0	0	0	0	0
AT1G05310	10.1767	13.3966	11.2326	10.3616	14.3583	12.7255	23.6447	11.5315	48.4834	14.7588	13.7322	7.22885
AT1G05313	0	0	0	0	0	0	0	0	0	0	0	0
AT1G05317	0	0	0	0	0	0	0	0	0	0	0	0
AT1G05320	456.154	430.606	303.279	437.891	552.591	532.114	505.405	410.523	449.726	299.393	260.912	420.478
AT1G05323	0	0	0	0	0	0	0	0	0	0	0	0
AT1G05327	0	0	0	0	0	0	0	0	0	0	0	0
AT1G05330	0	5.26296	0	2.70303	0.820476	3.77051	0	0	0	0	0	0
AT1G05333	0	169.85	188.361	146.414	43.4319	82.4894	218.713	265.225	262.479	181.322	214.223	202.408
AT1G05337	0	0	0	0.450505	0	2.82789	0	0	0	0	0	0
AT1G05340	1.79588	1.43535	0.864042	1.35152	1.23071	1.41394	7.38896	13.8378	0	4.2168	10.9858	1.20481
AT1G05343	0	0	0	0	0	0	0	0	0	0	0	0
AT1G05347	2.44839	1.52147	3.66354	0.482041	2.46143	14.936	1.47779	0	15.0466	8.9607	13.7322	2.56624
AT1G05350	169.412	199.036	216.011	201.376	212.914	186.64	141.868	159.135	135.419	126.504	142.815	165.059
AT1G05353	0	0	0	0	0	0	0	0	0	0	0	0
AT1G05357	0	0	1.72808	0	0	0	0	0	0	0	0	0
AT1G05360	372.945	313.385	330.064	313.101	286.346	309.653	190.635	216.793	128.732	198.19	230.701	204.817
AT1G05363	0	0	0	0	0	0	0	0	0	0	0	0
AT1G05367	0	0	0	0	0	0.471314	0	0	0	0	0	0
AT1G05370	45.4957	41.6252	30.2415	33.7879	29.5371	30.1641	10.3445	6.91892	0	16.8672	8.23933	8.43366
AT1G05373	0	0	0	0	0	0	0	0	0	0	0	0
AT1G05377	0	0	0	0	0	0	0	0	0	0	0	0
AT1G05380	253.22	247.838	243.66	257.239	340.087	201.723	254.18	281.37	310.963	301.501	359.784	398.792
AT1G05383	0	0	0	0	0	0	0	0	0	0	0	0
AT1G05385	270.58	293.769	296.367	220.748	192.812	287.502	431.515	332.108	381.18	364.753	332.32	383.129
AT1G05387	0	0	0	0	0	0	0	0	0	0	0	0
AT1G05390	0	0	0	0	0	0	0	0	0	0	0	0
AT1G05397	0	0	0	0.450505	0.820476	0	0	0	0	0	0	0
AT1G05400	2.99314	0.956902	6.91234	2.25253	2.05119	7.06971	0	9.22523	0	0	2.74644	2.40962
AT1G05407	0	0	0	0	0	0	0	0	0	0	0	0
AT1G05410	245.437	225.829	251.436	246.877	277.321	301.17	144.824	140.685	128.732	137.046	145.561	166.264
AT1G05413	0	0	0	0	0	0	0	0	0	0	0	0
AT1G05417	0	0	0	0	0	0	0	0	0	0	0	0
AT1G05420	10.1767	4.78451	1.72808	7.20809	9.43547	8.95497	10.3445	6.91892	0	2.1084	2.74644	0
AT1G05423	0	0.468882	0	0	0	0	0	0	0	0	0	0
AT1G05427	0	0.444959	0	0	0	0.433609	0	0	0	0	0	0
AT1G05430	271.178	284.678	281.678	272.556	242.451	295.043	276.347	313.658	481.491	253.008	249.926	295.178
AT1G05433	0	0	0	0	0	0	0	0	0	0	0	0
AT1G05440	111.345	118.656	134.791	126.592	122.251	104.16	1.47779	2.30631	0	4.2168	5.49289	0
AT1G05443	0	0	0	0	0	0	0	0	0	0	0	0
AT1G05447	0	0	0	0	0	0	0	0	0	0	0	0
AT1G05450	0	0	0	0	0	0	0	0	0	0	0	0
AT1G05453	0	0.956902	2.59213	0	0	0	0	0	0	0	0	0
AT1G05460	208.921	223.437	201.322	230.208	238.348	186.169	158.124	163.748	280.87	143.371	153.801	212.046
AT1G05463	0	0	0	0	0	0	0	0	0	0	0	0
AT1G05467	0	0	0	0	0	0	0	0	0	0	0	0
AT1G05470	433.407	389.459	391.411	415.816	406.956	355.371	124.135	161.442	207.308	177.106	137.322	192.769
AT1G05473	0	0	0	0	0	0	0	0	0	0	0	0
AT1G05477	0	0	0	0	0	0	0	0	0	0	0	0
AT1G05483	0	0	0	0	0	0	0	0	0	0	0	0
AT1G05487	0	0	0	0	0	0	0	0	0	0	0	0
AT1G05490	12.5712	11.9613	7.77638	10.3616	9.02524	3.2992	28.0781	6.91892	81.9203	2.1084	2.74644	4.81923
AT1G05493	0	0	0	0	0	0	0	0	0	0	0	0
AT1G05497	0	0	0	0	0	0	0	0	0	0	0	0
AT1G05500	658.491	610.025	644.576	710.897	737.198	599.983	722.64	964.037	805.828	655.712	843.158	703.608
AT1G05507	0	0	0	0	0	0	0	0	0	0	0	0
AT1G05510	0	0	0	0	0	0	0	0	0	0	0	0
AT1G05517	0	0	0	0	0	1.41394	0	0	0	0	0	0
AT1G05520	339.422	331.567	366.354	380.226	412.289	293.629	286.692	302.126	344.4	284.634	387.248	345.78
AT1G05523	0	0.478451	6.0483	0	0	0	10.3445	4.61262	0	14.7588	0	0
AT1G05527	0	0	0	0	0	0	0	0	0	0	0	0
AT1G05530	0	0	0.864042	0	0	0	0	0	0	0	0	0
AT1G05533	0	0	0.864042	0	0	0	0	0	0	0	0	0
AT1G05537	0	0	0	0	0	0	0	0	0	0	0	0
AT1G05540	28.7341	18.1811	23.3291	22.0748	39.7931	25.9223	44.3338	9.22523	35.1087	25.3008	30.2109	33.7346
AT1G05543	0	0	0	0	0	0	0	0	0	0	0	0
AT1G05547	0	0	0	0	0	0	0	0	0	0	0	0
AT1G05550	4.78902	11.4828	7.77638	6.75758	12.3071	8.48366	1.47779	0	0	4.2168	16.4787	6.02404
AT1G05553	0.598628	0	0	0	0	0	0	0	0	0	0	0
AT1G05557	17.9588	13.3966	8.64042	13.0647	11.0764	12.2542	1.47779	0	0	2.1084	2.74644	1.20481
AT1G05560	106.556	102.867	107.141	118.933	85.7397	112.644	149.257	147.604	152.138	164.455	192.251	332.527
AT1G05562	99.3722	117.221	133.063	106.319	114.046	123.956	316.248	359.784	315.978	430.114	348.798	331.322
AT1G05563	0	0	0	0	0	0	0	0	0	0	0	0
AT1G05567	0	0	0	0	0	0	0	0	0	0	0	0
AT1G05570	347.803	345.442	361.17	440.594	482.85	351.6	229.058	385.153	230.714	255.116	362.53	390.358
AT1G05575	0	0.956902	0.864042	0.901011	0	0.471314	19.2113	4.61262	5.01553	8.4336	0	3.61443
AT1G05577	1.19726	7.65522	1.72808	0.901011	0.410238	1.41394	0	4.61262	0	0	0	0
AT1G05580	0	0	0	0	0	0	0	0	0	0	0	0
AT1G05583	0	0	0	0	0	0	0	0	0	0	0	0
AT1G05587	0	0	0	0	0	0	0	0	0	0	0	0
AT1G05590	170.01	166.023	156.392	191.465	173.941	197.952	169.946	189.117	110.342	134.938	214.223	204.817
AT1G05593	0	0	0	0	0	0	0	0	0	0	0	0
AT1G05597	0	0	0	0	0	0	0	0	0	0	0	0
AT1G05600	85.6038	88.9919	102.821	91.0021	87.3807	93.3202	57.6339	85.3334	51.8271	73.794	76.9004	98.7943
AT1G05603	0	0	0	0	0	0	0	0	0	0	0	0
AT1G05607	0	0	0	0	0	0	0	0	0	0	0	0
AT1G05610	3.59177	8.61212	5.18425	2.70303	2.87167	5.18446	7.38896	0	0	2.1084	2.74644	4.81923
AT1G05613	0	0	0	0	0	0	0	0	0	0	0	0
AT1G05615	0	0	0	0	0	0	0	0	0	0	0	0
AT1G05617	0	0	0	0	0	0	0	0	0	0	0	0
AT1G05620	193.955	168.415	193.546	163.533	175.582	224.346	94.5787	115.315	58.5145	103.312	101.618	84.3366
AT1G05623	0	0	0	0	0	0	0	0	0	0	0	0
AT1G05630	157.439	154.54	158.12	150.469	198.145	125.841	103.445	145.297	96.9669	139.154	137.322	109.638
AT1G05633	0	0	0	0	0	0	0	0	0	0	0	0
AT1G05640	46.0944	53.5865	50.9785	55.4122	87.7909	49.9593	11.8223	6.91892	8.35921	23.1924	21.9715	15.6625
AT1G05643	0	0	0	0	0	0	0	0	0	0	0	0
AT1G05647	0	0	0	0.450505	0	0	0	0	0	0	0	0
AT1G05650	0	0	0	0	0	0	0	0	0	0	0	0
AT1G05653	0	0	0	0	0	0	0	0	0	0	0	0
AT1G05657	0	0	0	0	0	0	0	0	0	0	0	0
AT1G05660	0	0	0	0	0	0	0	0	0	0	0	0
AT1G05663	0	0	0	0	0	0	0	0	0	0	0	0
AT1G05667	0	0	0	0	0	0	0	0	0	0	0	0
AT1G05670	159.235	133.009	111.461	116.681	121.43	152.706	93.1009	80.7208	118.701	147.588	60.4217	112.047
AT1G05673	0	0	0	0	0	0	0	0	0	0	0	0
AT1G05675	0	0	0	0	0	0	1.47779	0	0	0	0	1.20481
AT1G05680	2.99314	0	0	0	2.46143	0.471314	0	0	0	0	0	0
AT1G05683	0	0	0	0	0	0	0	0	0	0	0	0
AT1G05687	1.79588	0	1.72808	0.901011	0.410238	0	0	0	0	2.1084	0	0
AT1G05690	5.38765	17.7027	12.0966	8.1091	6.15357	25.451	113.79	87.6397	53.499	120.179	129.083	142.167
AT1G05693	0	0	0	0	0	0	0	0	0	0	0	0
AT1G05697	0	0	0	0	0	0	0	0	0	0	0	0
AT1G05700	0	1.43535	0	0	0	0	0	2.30631	0	0	0	0
AT1G05703	0	0	0	0	0	0	0	0	0	0	0	0
AT1G05707	0	0	0	0	0	0	0	0	0	0	0	0
AT1G05710	160.432	119.613	123.558	145.513	125.123	136.681	23.6447	9.22523	15.0466	12.6504	5.49289	13.2529
AT1G05713	0	0	0	0	0	0	0	0	0	0	0	0
AT1G05717	0	0	0	0	0	0	0	0	0	0	0	0
AT1G05720	172.405	167.936	194.41	202.727	195.684	225.288	152.213	122.234	217.34	126.504	181.265	160.24
AT1G05723	0	0	0	0	0	0	0	0	0	0	0	0
AT1G05727	0.598628	0	0	0	0	0	0	0	0	0	0	0
AT1G05730	44.8971	59.3279	38.8819	40.5455	28.3064	36.2912	14.7779	2.30631	0	16.8672	13.7322	12.0481
AT1G05733	0	0	4.32021	0.450505	0.820476	1.41394	0	0	0	0	0	0
AT1G05737	0	0	0	0	0	0	0	0	0	0	0	0
AT1G05740	0	0	0	0	0	0	0	0	0	0	0	0
AT1G05747	0	0	0	0	0	0	0	0	0	0	0	0
AT1G05750	147.861	113.393	114.054	104.517	89.4319	108.402	54.6783	92.2523	53.499	65.3604	87.8862	72.2885
AT1G05753	0	0	0	0	0	0	0	0	0	0	0	0
AT1G05757	0	0	0	0	0	0	0	0	0	0	0	0
AT1G05760	10.7753	8.61212	12.9606	5.85657	4.10238	16.9673	22.1669	18.4505	15.0466	18.9756	13.7322	9.63847
AT1G05763	0	0	0	0	0	0	0	0	0	0	0	0
AT1G05767	213.094	200.949	136.311	151.69	152.592	148.37	0.0295558	108.396	150.466	120.179	148.308	53.9152
AT1G05770	0	3.34916	3.45617	1.35152	1.64095	5.18446	1.47779	0	0	10.542	5.49289	1.20481
AT1G05773	0	0	0	0	0	0	0	0	0	0	0	0
AT1G05777	0	0	0	0	0	0	0	0	0	0	0	0
AT1G05780	35.9177	42.1037	33.6977	31.0849	27.8962	44.7749	11.8223	20.7568	18.3903	29.5176	43.9431	38.5539
AT1G05783	2.99314	0.956902	3.45617	0	0	2.35657	11.8223	0	0	2.1084	0	4.81923
AT1G05785	52.0806	73.203	54.4347	66.6748	53.7412	72.5824	88.6675	27.6757	38.4524	42.168	30.2109	54.2164
AT1G05787	0	0	0	0	0	0	0	0	0	0	0	0
AT1G05790	170.01	213.868	207.37	243.723	224.81	205.493	239.402	332.108	332.697	208.732	274.644	222.89
AT1G05793	0	0	0	0	0	0	0	0	0	0	0	0
AT1G05797	0	0	0	0	0	0	0	0	0	0	0	0
AT1G05800	0	0	0	0	0	0	0	0	0	0	0	0
AT1G05803	0	0	0	0	0	0	0	0	0	0	0	0
AT1G05805	85.0052	96.1687	129.606	119.384	117.328	91.9063	271.914	313.658	422.976	299.393	263.659	197.589
AT1G05807	0	0	0	0	0	0	0	0	0	0	0	0
AT1G05810	96.3791	91.8626	83.8121	80.1899	105.841	126.312	87.1897	78.4145	61.8582	86.4444	60.4217	56.626
AT1G05813	0	0	0	0	0	0	0	0	0	0	0	0
AT1G05817	0	0	0	0	0	0	0	0	0	0	0	0
AT1G05820	11.9726	17.7027	33.6977	27.9313	31.1781	28.2789	33.9892	16.1442	21.734	16.8672	21.9715	24.0962
AT1G05823	0	0	0	0	0	0	0	0	0	0	0	0
AT1G05827	0	0	0	0	0	0	0	0	0	0	0	0
AT1G05830	496.861	505.244	578.044	536.101	531.668	580.659	279.303	447.424	339.384	499.691	387.248	363.852
AT1G05833	0	0	0	0.901011	0	2.82789	1.47779	0	0	0	0	0
AT1G05835	357.381	401.899	378.451	416.717	397.931	344.059	26.6003	20.7568	6.68737	29.5176	19.2251	9.63847
AT1G05837	0	0	1.72808	0	0	0	0	0	0	0	0	0
AT1G05840	164.623	163.63	149.479	191.014	165.736	190.882	229.058	216.793	391.211	290.959	313.094	271.082
AT1G05843	0	1.43535	0	0	0	0	0	0	0	0	0	0
AT1G05847	0	0	0	0	0	0	0	0	0	0	0	0
AT1G05850	2360.99	2808.99	2573.12	2914.77	3475.95	2782.17	7264.83	7493.19	8434.45	7423.68	9151.15	8086.67
AT1G05853	1.78391	0.952118	2.59213	1.34701	0	2.34715	2.95558	2.30631	0	10.542	0	0
AT1G05857	0	0	0	0	0	0	0	0	0	0	0	0
AT1G05860	190.364	197.122	184.905	180.653	169.018	174.386	155.168	267.532	172.2	225.599	137.322	178.312
AT1G05863	0	0	0	0	0	0	0	0	0	0	0	0
AT1G05867	0	0	0	0	0	0	0	0	0	0	0	0
AT1G05870	395.094	430.128	416.468	409.059	329.011	435.023	523.138	770.307	611.894	560.834	571.26	514.453
AT1G05873	0.598628	0	0	0.901011	0	0.471314	0	0	0	0	0	0
AT1G05880	0	0	0	0	0	0	0	0	0	2.1084	0	0
AT1G05887	0	0	0	0	0	0	0	0	0	0	0	0
AT1G05890	308.892	370.8	364.626	431.584	384.803	364.797	365.015	375.928	310.963	394.271	354.291	374.695
AT1G05893	0	0	0	0	0	0	0	0	0	0	0	0
AT1G05894	2.39451	0.956902	0	2.70303	0.410238	3.2992	4.43338	0	0	4.2168	2.74644	0
AT1G05897	0	0	0	0	0	0	0	0	0	0	0	0
AT1G05900	99.3722	101.432	126.15	87.398	82.0476	73.0537	317.725	269.838	274.182	231.924	313.094	255.419
AT1G05903	0	0	0	0	0	0	0	0	0	0	0	0
AT1G05907	0	0	0	0	0	0	0	0	0	0	0	0
AT1G05910	604.016	634.426	670.497	705.491	692.071	641.93	276.347	396.685	371.149	269.875	409.22	440.96
AT1G05913	212.142	136.923	116.706	68.9273	46.3692	267.372	88.6675	2.30631	13.4249	46.5113	30.2109	13.2529
AT1G05917	8.15331	3.26304	1.6676	0	0.397931	1.74858	0	2.30631	3.29353	1.9819	0	0
AT1G05920	0	0	0	0	0	0.942629	0	0	0	0	0	0
AT1G05927	3.59177	1.43535	2.59213	4.50505	0.410238	0.942629	7.38896	0	5.01553	8.4336	0	0
AT1G05930	0	0	0	0	0	0	0	0	0	0	0	0
AT1G05933	0	0	0	1.35152	0	1.88526	0	0	0	0	0	0
AT1G05937	0.598628	0	0	0.901011	1.64095	0	0	2.30631	0	0	0	0
AT1G05940	127.508	103.345	125.286	124.79	125.943	98.976	229.058	198.342	254.12	257.225	321.334	222.89
AT1G05943	0	0	0	0	0	0	0	0	0	0	0	0
AT1G05947	0	0	0	0	0	0	0	0	0	0	0	0
AT1G05950	256.811	242.575	294.638	222.099	198.965	217.276	8.86675	36.9009	0	12.6504	5.49289	25.301
AT1G05953	0	0	0	0	0	0	0	0	0	0	0	0
AT1G05957	0	0	0	0	0	0	0	0	0	0	0	0
AT1G05960	783.604	793.75	768.998	776.221	804.066	686.234	879.286	809.514	857.655	845.468	694.85	677.102
AT1G05963	0	0	0	0	0	0	0	0	0	4.2168	0	0
AT1G05967	0	0	0	0	0	0	0	0	0	0	0	0
AT1G05970	147.861	175.113	179.721	185.158	104.2	166.374	62.0673	94.5586	98.6387	94.878	82.3933	73.4933
AT1G05973	0	0	0	0.901011	0	0	0	0	0	0	0	0
AT1G05977	5.98628	1.43535	0	0	0	1.41394	0	0	0	6.3252	0	0
AT1G05980	0	0	0	0	0	0	0	0	0	0	0	0
AT1G05983	0	0	0	0	0	0	0	0	0	0	0	0
AT1G05987	0	0	0	0	0	0	0	0	0	0	0	0
AT1G05990	0	0	0	0	0	0	0	0	0	0	0	0
AT1G05993	0	0	0	0	0	0	0	0	0	0	0	0
AT1G05997	1.19726	1.9138	0	0.901011	0	0.471314	0	0	0	2.1084	0	1.20481
AT1G06000	456.154	499.981	486.456	554.122	643.663	501.007	246.791	256	143.778	331.019	370.77	484.333
AT1G06002	60.4614	69.8539	80.3559	107.671	84.9193	92.3776	32.5114	46.1262	46.8116	75.9024	109.858	54.2164
AT1G06003	0	0.478451	0	0	0	0.471314	0	0	0	0	0	0
AT1G06007	0	0	0	0	0	0	0	0	0	0	0	0
AT1G06010	208.921	223.437	234.156	231.109	161.224	223.874	208.369	149.91	285.885	172.889	129.083	107.228
AT1G06013	0	0	0	0	0	0	0	0	0	0	0	0
AT1G06017	0	0	0	0	0	0	0	0	0	0	0	0
AT1G06020	0.598628	2.87071	3.45617	1.80202	0.820476	1.88526	1.47779	2.30631	1.67184	2.1084	0	3.61443
AT1G06023	0	0	0	0	0	0	0	0	0	0	0	0
AT1G06027	0	0	0	0	0	0	0	0	0	0	0	0
AT1G06030	0	0	1.72808	0	0	0.942629	0	0	0	0	0	0
AT1G06033	65.2504	35.8838	23.3291	19.3717	9.43547	42.4183	36.9448	6.91892	123.716	94.878	8.23933	8.43366
AT1G06037	0	0	0	0	0	0	1.47779	0	0	0	0	0
AT1G06040	1452.87	1443.49	1299.52	1290.7	1149.08	1351.26	4251.61	4036.04	4080.97	3521.03	3589.6	3302.38
AT1G06043	0	0	0	0	0	0	0	0	0	0	0	0
AT1G06045	0	0	0	0	0	0	0	0	0	0	0	0
AT1G06047	0	0	0	0	0	0	0	0	0	0	0	0
AT1G06050	85.0052	70.3323	91.5885	82.893	63.9971	62.6848	91.6231	103.784	61.8582	75.9024	98.8719	91.5654
AT1G06053	0	0	0	0	0	0	0	0	0	0	0	0
AT1G06057	0	0	0	0	0	0	0	0	0	0	0	0
AT1G06060	181.983	209.083	208.234	216.693	179.684	227.173	328.07	246.775	230.714	246.683	192.251	246.986
AT1G06063	0	0	0	0	0	0	0	0	0	0	0	0
AT1G06067	0	0	0	0	0	0	0	0	0	0	0	0
AT1G06070	439.992	427.257	441.526	423.926	401.623	409.572	208.369	336.721	317.65	219.274	247.18	230.118
AT1G06073	0	0	0	0	0	0	0	0	0	0	0	0
AT1G06080	174.799	197.122	160.712	165.335	183.376	156.948	22.1669	62.2703	15.0466	69.5772	10.9858	10.8433
AT1G06083	0	0	0	0	0	0	0	0	0	0	0	0
AT1G06087	5.38765	2.39226	0.864042	1.80202	0	0	4.43338	4.61262	13.3747	4.2168	0	0
AT1G06090	17.9588	2.39226	12.9606	11.7131	1.23071	2.35657	7.38896	0	11.7029	0	2.74644	0
AT1G06093	0	0	0	0	0	0	0	0	0	0	0	0
AT1G06097	0	0	0	0	0	0	0	0	0	0	0	0
AT1G06100	278.961	333.959	354.257	435.639	595.666	407.216	0	0	0	0	0	0
AT1G06103	0	0	0	0	0	0	0	0	0	0	0	0
AT1G06110	393.897	410.033	389.683	481.59	429.109	382.707	502.449	548.901	461.429	459.631	447.67	402.406
AT1G06113	0	0	0	0	0	0	0	0	0	0	0	0
AT1G06117	0	0	0	0	0	0	0	0	0	0	0	0
AT1G06120	0	0	0	0	0	0	0	0	0	0	0	0
AT1G06123	0	0	0	0	0	0	0	0	0	0	0	0
AT1G06127	0	0	0	0	0	0	0	0	0	0	0	0
AT1G06130	325.654	336.351	333.52	330.22	262.552	277.133	481.76	507.388	458.085	373.187	483.374	380.719
AT1G06133	0	0	0	0	0	0	0	0	0	0	0	1.20481
AT1G06135	0	0	0	0	0	0	0	0	0	0	0	0
AT1G06137	0	0	0	0	0	0	0	0	0	0	0	0
AT1G06140	17.9588	19.138	11.2326	15.7677	16.4095	25.9223	8.86675	13.8378	31.765	10.542	8.23933	4.81923
AT1G06143	50.8834	62.6771	64.8032	48.6546	38.1521	49.0167	26.6003	34.5946	53.499	33.7344	13.7322	30.1202
AT1G06147	0	0	0	0	0	0	0	0	0	0	0	0
AT1G06148	2.99314	3.34916	0	0.901011	1.23071	8.01234	17.7335	18.4505	23.4058	4.2168	2.74644	14.4577
AT1G06150	325.654	331.088	334.384	316.255	375.778	308.711	268.958	295.207	289.229	312.043	335.066	416.864
AT1G06153	0	0	0	0	0	0	0	0	0	0	0	0
AT1G06157	0	0	0	0	0	0	0	0	0	0	0	0
AT1G06160	1.79588	1.43535	0	0.901011	2.87167	1.88526	8.86675	4.61262	0	4.2168	10.9858	1.20481
AT1G06163	0	0	0	0	0	0	0	0	0	0	0	0
AT1G06170	10.7753	6.21986	3.45617	3.15354	3.69214	5.65577	0	0	0	6.3252	2.74644	4.81923
AT1G06173	0	0	0	0	0	0	0	0	0	0	0	0
AT1G06177	14.3671	4.30606	6.0483	9.01011	6.15357	9.8976	0	4.61262	0	2.1084	0	1.20481
AT1G06180	174.799	214.346	190.089	181.554	137.84	188.526	45.8116	13.8378	20.0621	16.8672	10.9858	19.2769
AT1G06187	0	0	0	0	0	0	0	0	0	0	0	0
AT1G06190	1366.07	1391.34	1474.06	1230.78	1361.17	1381.42	1106.87	1203.89	1103.42	1144.86	1131.53	1478.3
AT1G06197	0	0	0	0	0	0	0	0	0	0	0	0
AT1G06200	533.377	542.564	534.842	571.241	501.721	464.716	639.884	562.739	575.114	554.509	524.571	538.549
AT1G06203	0	0	0	0	0	0	0	0	0	0	0	0
AT1G06207	0	0	0	0	0	0	0	0	0	0	0	0
AT1G06210	410.06	421.994	455.35	468.075	453.723	460.003	509.838	488.937	463.1	345.778	422.952	433.731
AT1G06213	0.598628	1.43535	2.59213	0	1.23071	0	0	4.61262	0	4.2168	0	0
AT1G06217	0	0	0	0	0	0	0	0	0	0	0	0
AT1G06220	1752.14	1906.12	1912.1	1956.99	1780.83	1606.65	938.236	1074.74	1074.99	1024.68	1098.55	1133.72
AT1G06225	0	0	0	0	0	0	0	0	0	0	0	0
AT1G06227	3.59177	9.09057	2.59213	4.95556	0	13.1968	1.47779	0	0	4.2168	0	1.20481
AT1G06230	574.683	514.335	532.25	532.047	707.66	492.052	373.881	405.91	458.085	449.089	455.91	495.176
AT1G06233	0	0	0	0	0	0.471314	0	0	0	0	0	0
AT1G06237	0	0	0	0	0	0	0	0	0	0	0	0
AT1G06240	53.2779	44.9744	61.347	67.1253	80.4066	54.2011	93.1009	83.0271	120.373	105.42	115.351	118.071
AT1G06243	1.19726	0.478451	0.864042	0.450505	0.410238	0.942629	0	2.30631	1.67184	0	0	2.40962
AT1G06247	0	0	0	0	0	0	0	0	0	0	0	0
AT1G06250	0.598628	1.43535	2.59213	1.35152	0.410238	3.77051	0	0	0	0	0	0
AT1G06253	25.9864	17.54	14.1703	6.58639	2.67885	26.4832	6.84218	0.714955	2.24027	8.5601	1.2359	2.07227
AT1G06257	0	0	0	0.450505	0	0	0	0	0	0	0	0
AT1G06260	0	0	0	0	0	1.41394	0	0	10.0311	0	0	0
AT1G06263	0	0.478451	0.864042	0	0	0	0	0	0	0	0	0
AT1G06265	73.6312	79.9013	74.3077	75.6849	51.69	70.6971	84.2342	64.5766	150.466	86.4444	87.8862	59.0356
AT1G06267	0	0	0	0	0	0	0	0	0	0	0	0
AT1G06270	52.0806	55.9788	55.2987	61.2687	61.1255	56.0864	22.1669	18.4505	30.0932	37.9512	21.9715	36.1443
AT1G06273	0	0	0	0	0	0	0	0	0	0	0	0
AT1G06277	0	0	0	0	0	0	0	0	0	0	0	0
AT1G06280	0	0	0	0	0	0	0	0	0	0	0	0
AT1G06283	25.9864	17.54	14.1703	6.58639	2.67885	26.4832	6.84218	0.714955	2.24027	8.5601	1.2359	2.07227
AT1G06287	0	0	0	0	0	0	0	0	0	0	0	0
AT1G06290	601.124	636.852	699.382	667.577	626.339	633.046	725.463	825.658	822.513	650.779	807.18	626.404
AT1G06293	0	0	0	0	0	0	0	0	0	0	0	0
AT1G06297	0	0	0	0	0	0	0	0	0	0	0	0
AT1G06303	0	0	0	0	0	0	0	0	0	0	0	0
AT1G06307	0	0	0	0	0	0	0	0	0	0	0	0
AT1G06310	0	1.9138	2.59213	0.901011	0	0	0	0	0	0	0	0
AT1G06313	0	0	0	0	0	0	0	0	0	0	0	0
AT1G06317	0	0	0	0	0	0	0	0	0	0	0	0
AT1G06320	0	0	0	0.450505	0	0	0	0	0	0	0	0
AT1G06323	0	0	0	0	0	0	0	0	0	0	0	0
AT1G06327	0	0	0	0	0	0	0	0	0	0	0	0
AT1G06330	0	0	0	0	0	0	0	0	0	0	0	0
AT1G06333	0	0	0	0	0	0	0	0	0	0	0	0
AT1G06337	0	0	0	0	0	0	0	0	0	0	0	0
AT1G06340	0	0	0	0	0.410238	1.88526	0	0	0	0	0	0
AT1G06343	0	0	0	0	0	0	0	0	0	0	0	0
AT1G06347	0	0	0	0	0	0	0	0	0	0	0	0
AT1G06350	8.38079	1.9138	6.91234	11.7131	5.74333	8.95497	1.47779	0	0	10.542	5.49289	1.20481
AT1G06353	0	0	0	0	0	0	0	0	0	0	0	0
AT1G06357	0	0	0	0	0	0	0	0	0	0	0	0
AT1G06360	1705.49	1760.7	1702.16	1734.45	1944.53	1916.84	44.3338	41.5135	75.2329	151.805	134.576	154.215
AT1G06363	0	0	0	0	0	0	0	0	0	0	0	0
AT1G06370	47.8902	60.2848	58.7549	45.501	56.6128	73.9963	32.5114	85.3334	101.982	52.71	35.7038	59.0356
AT1G06373	0	0	0	0	0	0	0	0	0	0	0	0
AT1G06377	0	0	0	0	0	0	0	0	0	0	0	0
AT1G06380	53.8765	67.4616	62.2111	48.2041	54.9719	52.3159	35.467	25.3694	30.0932	31.626	35.7038	39.7587
AT1G06383	0	0	0	0	0	0	0	0	0	0	0	0
AT1G06387	0	0	0	0	0	0	0	0	0	0	0	0
AT1G06390	374.142	429.649	425.109	468.976	413.11	365.269	563.039	553.514	620.254	520.775	549.289	573.489
AT1G06393	0	0	0	0	0	0	0	0	0	0	0	0
AT1G06397	1.65221	0	0	0	0	0	0	0	0	0	0	0
AT1G06400	192.758	233.484	209.962	256.338	258.45	224.346	298.514	304.433	267.495	204.515	162.04	186.745
AT1G06403	0	0	0	0	0	0	0	0	0	0	0	0
AT1G06407	0	0	0	0	0	0	0	0	0	0	0	0
AT1G06410	381.925	399.985	400.052	458.164	637.51	395.904	415.26	465.874	638.644	506.016	541.049	650.597
AT1G06413	1.19726	0	0	0	0	0	0	0	0	0	0	0
AT1G06417	0	0	0	0	0	0	0	0	0	0	0	0
AT1G06420	0	2.39226	1.72808	4.95556	7.38428	1.88526	0	0	0	2.1084	0	0
AT1G06423	4.1904	0.956902	1.72808	0	0.820476	3.77051	10.3445	0	0	0	0	0
AT1G06427	0	0	0	0	0	0	0	0	0	0	0	0
AT1G06430	266.389	281.329	305.007	270.754	324.088	281.846	2292.06	2702.99	2589.68	2104.18	3166.65	2818.05
AT1G06433	0	0	0	0	0	0	0	0	0	0	0	0
AT1G06437	0	0	0	0	0	0	0	0	0	0	0	0
AT1G06440	49.6861	39.7114	50.1145	46.8526	39.7931	41.4757	10.3445	9.22523	1.67184	10.542	13.7322	12.0481
AT1G06443	0	0	0	0	0	0	0	0	6.68737	0	0	0
AT1G06447	0	0	0	0	0	0	0	0	0	0	0	0
AT1G06450	91.5901	111.001	125.286	100.913	92.3035	103.689	36.9448	39.2072	48.4834	56.9268	27.4644	24.0962
AT1G06453	105.718	50.5196	54.1755	49.1186	8.00785	47.056	33.9744	13.0998	91.851	97.9141	23.6469	5.0361
AT1G06457	222.061	84.1978	141.703	106.315	18.0464	123.951	81.2786	9.20217	60.1863	92.7063	19.2251	9.63847
AT1G06460	146.065	143.057	141.703	112.176	96.8162	137.152	2349.69	1971.89	2163.36	1520.16	1483.08	1548.18
AT1G06463	1578.57	930.109	957.35	678.006	198.145	1110.41	277.81	152.216	543.349	662.037	258.166	119.276
AT1G06467	513.521	294.405	279.034	171.242	30.0704	280.324	56.4812	22.8324	100.043	123.405	29.9637	16.7589
AT1G06470	417.244	419.123	451.03	345.087	298.653	377.051	636.928	484.325	476.475	438.547	384.502	421.683
AT1G06473	4.78902	11.9613	1.72808	8.5596	6.15357	13.1968	29.5558	9.22523	0	12.6504	0	9.63847
AT1G06475	31.7273	26.7933	22.4651	33.3374	15.9993	32.5207	0	4.61262	0	4.2168	0	3.61443
AT1G06480	0	0	0	0	0	0	0	0	0	0	0	0
AT1G06483	0	0	0	0	0	0	0	0	0	0	0	0
AT1G06487	0	0	0	0	0	0	0	0	0	0	0	0
AT1G06490	107.753	97.604	102.821	109.923	124.712	118.3	65.0229	87.6397	40.1242	65.3604	93.3791	57.8308
AT1G06493	0	0	0	0	0	0	0	0	0	0	0	0
AT1G06497	0	0	0	0	0	0	0	0	0	0	0	0
AT1G06500	19.7547	21.5303	24.1932	13.5152	8.615	15.0821	13.3001	9.22523	23.4058	16.8672	21.9715	14.4577
AT1G06507	0	0	0	0	0	0	0	0	0	0	0	0
AT1G06510	390.305	350.226	302.415	290.125	274.039	327.092	390.137	537.37	504.896	368.97	466.895	419.273
AT1G06513	0	0	0	0	0	0	0	0	0	0	0	0
AT1G06515	173.003	178.941	173.673	182.905	174.761	180.985	104.923	106.09	115.357	75.9024	79.6468	107.228
AT1G06517	0	0	0	0	0	0	0	0	0	0	0	0
AT1G06520	0	0	0	1.35152	0.820476	3.2992	4.43338	9.22523	0	4.2168	10.9858	2.40962
AT1G06527	0	0	0	0	0	0	0	0	0	0	0	0
AT1G06530	68.2436	73.6815	69.1234	59.4667	89.4319	48.5454	53.2005	55.3514	23.4058	67.4688	21.9715	73.4933
AT1G06533	0	0	0	0	0	0	0	0	0	0	0	0
AT1G06537	2.39451	0.478451	1.72808	0	0.410238	0.471314	1.47779	0	0	2.1084	0	0
AT1G06540	9.57805	5.26296	0	4.50505	2.46143	3.77051	1.47779	2.30631	0	2.1084	0	0
AT1G06543	0	0	0	0	0	0	0	0	0	0	0	0
AT1G06547	0	0	0	0	0	0	0	0	0	0	0	0
AT1G06550	193.955	205.734	222.923	223.451	276.911	174.386	119.701	108.396	202.293	160.238	153.801	232.528
AT1G06553	5.98628	1.43535	4.32021	3.15354	0.410238	3.2992	1.47779	2.30631	10.0311	4.2168	0	0
AT1G06557	0	0	0	0	0	0	0	0	0	0	0	0
AT1G06560	241.247	248.316	292.046	251.382	217.016	262.522	115.268	182.198	56.8426	189.756	140.069	140.963
AT1G06567	0	0	0	0	0	0	1.47779	0	0	0	0	0
AT1G06570	125.712	154.54	145.159	158.578	164.095	156.948	375.359	576.577	578.458	489.149	560.274	524.092
AT1G06573	1.19726	5.74141	0	2.25253	0	2.82789	1.47779	0	0	8.4336	0	0
AT1G06577	0	0	0	0	0	0	0	0	0	0	0	0
AT1G06580	29.3328	32.0562	31.1055	27.9313	37.3317	24.5083	8.86675	18.4505	16.7184	16.8672	32.9573	34.9394
AT1G06583	0	0	0.864042	0.450505	0	1.88526	0	0	0	0	0	0
AT1G06587	4.78902	0.478451	6.91234	1.80202	0.410238	3.2992	0	0	8.35921	0	0	0
AT1G06590	370.551	379.412	419.061	364.459	333.523	321.908	133.001	89.946	81.9203	124.396	123.59	106.023
AT1G06593	0	0	0	0	0	0	0	0	0	0	0	0
AT1G06603	0	0	0	0	0	0	0	0	0	0	0	0
AT1G06607	0	0	0	0	0	0	0	0	0	0	0	0
AT1G06610	0	0	0	0	0	0	0	0	0	0	0	0
AT1G06613	0	0	0	0	0	0	0	0	0	0	0	0
AT1G06617	0	0	0	0	0	0	0	0	0	0	0	0
AT1G06620	17.9588	11.4828	9.50447	22.0748	20.9221	17.9099	39.9004	66.8829	23.4058	29.5176	38.4502	24.0962
AT1G06627	0	0	0	0	0	0	0	0	0	0	0	0
AT1G06630	252.621	213.868	203.914	213.54	216.606	214.448	150.705	216.793	178.887	166.564	238.941	179.516
AT1G06633	0	0	0	0	0	0	0	0	0	0	0	0
AT1G06637	0	0	0	0	0	0	0	0	0	0	0	0
AT1G06640	1190.07	1043.5	1237.31	1374.49	1167.13	1356.91	1457.1	1695.14	815.859	1391.54	1337.52	898.787
AT1G06645	33.5232	37.7976	61.347	27.4808	42.2545	51.8446	190.635	214.487	128.732	196.081	93.3791	116.866
AT1G06650	201.738	233.484	211.69	201.826	212.914	242.727	902.931	1051.68	752.329	860.227	1139.77	978.305
AT1G06657	0	0	0	0	0	0	0	0	0	0	0	0
AT1G06660	175.398	151.669	114.918	170.291	155.89	134.796	2.95558	6.91892	0	4.2168	2.74644	7.22885
AT1G06663	0	0	0	0	0	0	0	0	0	0	0	0
AT1G06667	0	0	0	0	0	0	0	0	0	0	0	0
AT1G06670	1590.55	1551.14	1658.96	1534.42	1598.7	1236.73	722.64	740.325	715.549	811.734	703.089	887.944
AT1G06673	0	0	0	0	0	0	0	0	0	0	0	0
AT1G06677	0	0	0	0	0	0	0	0	0	0	0	0
AT1G06680	9569.07	11313.9	10660.6	10503.5	13923.9	8508.17	29416.9	37129.3	34068.8	37850	47785.4	51699.5
AT1G06683	0	0	0	0	0	0	0	0	0	0	0	0
AT1G06687	0	0	0	0	0	0	0	0	0	0	0	0
AT1G06690	96.9777	128.703	115.782	142.81	146.455	107.931	338.414	345.946	272.51	527.1	538.303	650.597
AT1G06693	0	0	0	0	0	0	0	0	0	0	0	0
AT1G06697	0	0	0	0	0	0	0	0	0	0	0	0
AT1G06700	670.463	617.202	584.093	636.564	558.334	632.504	721.163	675.748	805.828	813.842	598.725	601.199
AT1G06703	0	0	0	0	0	0	0	0	0	0	0	0
AT1G06707	0	0	0	0	0	0	0	0	0	0	0	0
AT1G06710	161.63	186.117	225.515	195.519	208.811	197.009	39.9004	115.315	80.2484	90.6612	82.3933	142.167
AT1G06713	0	0	0	0	0	0	0	0	0	0	0	0
AT1G06717	1.19726	0	0	0	0.410238	1.41394	0	0	0	0	0	0
AT1G06720	811.141	847.815	804.424	755.497	763.863	681.049	341.37	313.658	304.275	267.767	269.151	373.491
AT1G06723	0	0	0	0	0	0	0	0	0	0	0	0
AT1G06727	0	0	0	0	0	0	0	0	0	0	0	0
AT1G06730	160.432	165.066	153.8	149.117	182.146	168.259	78.323	166.054	76.9048	113.854	85.1397	107.228
AT1G06733	0	0	0	0	0	0	0	0	0	0	0	0
AT1G06737	0	0	0	0	0	0	0	0	0	0	0	0
AT1G06740	144.269	132.052	105.413	149.568	137.84	115.472	94.5787	87.6397	90.2795	115.962	93.3791	125.3
AT1G06743	0	0	0	0	0	0	0	0	0	0	0	0
AT1G06747	0	0	0	0	0	0	0	0	0	0	0	0
AT1G06750	1.79588	0	0	0	0.410238	1.41394	0	9.22523	0	0	0	0
AT1G06753	0	0	0	0	0	0	0	0	0	0	0	0
AT1G06757	0	0	0	0	0	0	0	0	0	0	0	0
AT1G06760	3166.74	3188.88	3043.16	2961.62	2520.5	2509.75	976.821	1180.83	971.34	1083.72	1007.94	919.269
AT1G06770	193.357	157.41	157.256	182.905	160.813	198.895	127.09	136.072	210.652	143.371	137.322	150.601
AT1G06773	0	0	0	0.450505	0	0	0	0	0	0	0	0
AT1G06777	0	0	0	0	0	0	0	0	0	0	0	0
AT1G06780	96.3791	126.311	125.286	107.671	125.533	127.726	109.357	149.91	133.747	113.854	115.351	128.915
AT1G06783	0	0	0	0	0	0	0	0	0	0	0	0
AT1G06787	1.19726	5.26296	0	0	0.820476	0	0	0	0	0	0	0
AT1G06790	173.602	148.798	157.256	155.424	122.661	211.149	101.968	48.4325	51.8271	65.3604	65.9146	75.9029
AT1G06797	0	0	0	0	0	0	0	0	0	0	0	0
AT1G06800	28.7341	25.8364	31.9696	25.2283	34.0498	24.9797	62.0673	59.964	43.4679	40.0596	16.4787	44.5779
AT1G06810	0	0	0	0	0	0	0	0	0	0	2.74644	0
AT1G06817	0	0	0	0	0	0	0	0	0	0	0	0
AT1G06820	277.763	273.674	233.291	254.986	291.679	249.325	316.248	279.063	192.262	337.344	400.981	425.297
AT1G06823	0	0	0	0	0	0	0	0	0	0	0	0
AT1G06827	0	0	0	0	0	0	0	0	0	0	0	0
AT1G06830	2.39451	5.26296	1.72808	0.901011	5.33309	2.35657	51.7227	48.4325	68.5455	107.528	153.801	77.1077
AT1G06837	0	0	0	0	0	0	0	0	0	0	0	0
AT1G06840	111.943	123.44	100.229	123.438	133.327	136.21	112.312	129.153	76.9048	78.0108	118.097	124.095
AT1G06850	22.7479	28.7071	17.2808	21.6243	23.7938	29.6928	22.1669	18.4505	13.3747	35.8428	13.7322	36.1443
AT1G06853	0	0	0	0	0	0	0	0	0	0	0	0
AT1G06857	0	0	0	0	0	0	0	0	0	0	0	0
AT1G06860	0	0	0	0	0	0	0	0	0	0	0	0
AT1G06863	0	0	0	0	0	0	0	0	0	0	0	0
AT1G06867	0	0	0	0	0	0	0	0	0	0	0	0
AT1G06870	183.18	197.122	215.147	156.776	200.606	181.456	104.923	131.46	155.481	118.07	112.604	128.915
AT1G06873	0	0	0	0	0	0	0	0	0	0	0	0
AT1G06877	0	0	0	0	0	0	0	0	0	0	0	0
AT1G06880	0	0	0	0	0	0	0	0	0	0	0	0
AT1G06883	0	0	0	0	0	0	0	0	0	0	0	0
AT1G06890	338.225	270.803	273.037	256.338	365.932	250.268	339.892	279.063	289.229	322.585	233.448	307.226
AT1G06897	0	0	0	0	0	0	0	0	0	0	0	0
AT1G06900	668.069	593.758	654.944	540.156	552.18	541.54	490.627	426.667	446.382	409.03	532.81	454.213
AT1G06907	0	0	0	0	0	0	0	0	0	0	0	0
AT1G06910	126.31	133.009	132.198	127.043	111.995	129.611	119.701	119.928	58.5145	109.637	104.365	83.1318
AT1G06913	0	0	0	0	0	0	0	0	0	0	0	0
AT1G06917	0	0	0	0	0	0	0	0	0	0	0	0
AT1G06920	0	0	0	0	0	0	0	0	0	0	0	0
AT1G06923	0	0	0	0	0	0	0	0	0	0	0	0
AT1G06925	0	0	0	0	0	0	0	0	0	0	0	0
AT1G06927	0	0	0	0	0	0.942629	0	0	0	0	0	0
AT1G06930	0	0	0	0	0	0	0	0	0	0	0	0
AT1G06933	0	0	0	0	0	0	0	0	0	0	0	0
AT1G06937	0	0	0	0	0	0	0	0	0	0	0	0
AT1G06943	0	0	0	0	0	0	0	0	0	0	0	0
AT1G06947	0	0	0	0	0	0	0	0	0	0	0	0
AT1G06950	3064.98	3363.03	3736.12	3558.09	4146.69	2832.13	1202.92	1180.83	1232.15	1102.69	1590.19	1646.97
AT1G06953	0	0	0	0	0	0	0	0	0	0	0	0
AT1G06957	0	0	0	0	0	0	0	0	0	0	0	0
AT1G06960	295.722	296.64	248.844	280.665	260.911	295.514	220.191	214.487	227.371	217.165	214.223	186.745
AT1G06963	0	0	0	0	0	0.942629	0	0	0	0	0	0
AT1G06967	0	0	0	0	0	0	0	0	0	0	0	0
AT1G06970	0	3.82761	0.864042	0	0.820476	0	0	0	0	8.4336	0	2.40962
AT1G06973	0	0	0	0	0	0	0	0	0	0	0	0
AT1G06977	0.598628	0	3.45617	1.35152	0	3.77051	0	0	0	0	8.23933	0
AT1G06980	1.79588	2.39226	1.72808	0.450505	1.64095	2.35657	69.4562	73.8019	46.8116	156.022	76.9004	119.276
AT1G06983	0	0	0	0	0	0	0	0	0	0	0	0
AT1G06987	0	0	0	0	0	0	0	0	0	0	0	0
AT1G06990	0	0	0	0	0	0	0	0	0	0	0	0
AT1G06993	0	0	0	0	0	0	0	2.30631	0	2.1084	0	0
AT1G06997	0	0	0	0	0	0	0	0	0	0	0	0
AT1G07000	27.5369	33.4916	38.0179	35.5899	31.1781	37.7051	104.923	133.766	103.654	107.528	129.083	107.228
AT1G07003	0	0	0	0	0	0	0	0	0	0	0	0
AT1G07007	0	0	0	0	0	0	0	0	0	0	0	0
AT1G07010	199.343	225.35	214.283	220.748	229.323	214.919	632.495	678.055	560.067	689.447	675.625	879.51
AT1G07013	0	0	0	0	0	0	0	0	0	0	0	0
AT1G07017	1.79588	0	0	0	0.410238	0	1.47779	20.7568	43.4679	6.3252	8.23933	0
AT1G07020	149.058	153.583	133.063	150.469	153.839	141.394	60.5895	34.5946	85.264	82.2276	82.3933	71.0837
AT1G07023	0	0	0	0	0.820476	0.471314	0	0	0	0	0	0
AT1G07025	0	0	0	0	0	0	0	0	0	0	0	0
AT1G07027	0	0.478451	0.864042	0	0.820476	2.82789	0	0	0	0	0	0
AT1G07030	261.6	229.178	253.164	273.006	247.784	257.338	150.735	239.856	217.34	234.032	252.673	203.613
AT1G07040	54.4751	46.4098	61.347	66.2243	69.3302	53.7298	172.902	159.135	180.559	145.48	164.787	163.854
AT1G07050	4.1904	8.61212	7.77638	3.60404	4.51262	5.18446	16.2557	0	0	10.542	8.23933	10.8433
AT1G07060	9.57805	3.34916	2.59213	4.05455	2.87167	2.82789	0	0	13.3747	0	0	0
AT1G07070	824.311	654.043	692.962	562.681	431.57	608.467	168.468	85.3334	108.67	168.672	173.026	142.167
AT1G07080	107.154	108.13	137.383	131.548	173.12	115.472	362.059	334.415	339.384	366.862	362.53	474.695
AT1G07090	7.18354	8.61212	13.8247	11.2626	9.02524	10.3689	72.4118	92.2523	31.765	75.9024	85.1397	46.9875
AT1G07100	0	0	0	0	0	0	0	0	0	0	0	0
AT1G07110	441.189	422.472	477.815	435.188	566.539	427.953	1355.14	1192.36	1399.33	1286.12	1540.75	1480.71
AT1G07117	0	0	0	0	0	0	0	0	0	0	0	0
AT1G07119	19.1561	10.0475	14.6887	13.9657	11.0764	22.1518	14.7779	0	1.67184	18.9756	13.7322	4.81923
AT1G07120	4.78902	4.30606	1.72808	1.35152	2.05119	7.06971	14.7779	0	0	2.1084	5.49289	2.40962
AT1G07123	0	0	0	0	0	0	0	0	0	0	0	0
AT1G07127	0	0	0	0	0	0	0	0	0	0	0	0
AT1G07128	0.598628	4.30606	1.72808	1.35152	5.33309	0.942629	2.95558	0	0	8.4336	5.49289	1.20481
AT1G07130	22.7479	9.09057	14.6887	8.5596	13.9481	4.24183	8.86675	2.30631	0	8.4336	5.49289	9.63847
AT1G07133	0	0	2.59213	0	0	0	0	0	0	0	0	0
AT1G07135	0	0.956902	0.864042	0	0.820476	0	2.95558	2.30631	0	4.2168	0	1.20481
AT1G07140	371.748	360.274	293.774	378.424	464.389	314.367	455.16	345.946	290.901	404.813	260.912	548.188
AT1G07143	0	0	0	0	0	0	0	0	0	0	0	0
AT1G07147	0	0	0	0	0	0	0	0	0	0	0	0
AT1G07150	0	0	2.59213	0	0.820476	0	0	0	0	16.8672	8.23933	6.02404
AT1G07157	0	0	0	0	0	0	0	0	0	0	0	0
AT1G07160	0	0.478451	0	0	0	2.35657	0	6.91892	0	0	0	0
AT1G07163	0	0	0	0	0	0	0	0	0	0	0	0
AT1G07167	0	0	0	0	0	0	0	0	0	0	0	0
AT1G07170	217.901	223.915	228.971	237.416	193.632	254.038	147.779	145.297	86.9358	122.287	107.111	107.228
AT1G07173	0	0	0	0	0	0	0	0	0	0	0	0
AT1G07175	0	0	0	0	0	0	0	0	0	0	0	0
AT1G07177	0	0	0	0	0	0	0	0	0	0	0	0
AT1G07180	278.362	373.67	413.012	346.889	351.984	357.256	1222.13	1441.44	1574.88	1657.2	1870.33	1884.32
AT1G07183	0	0	0	0	0	0	0	0	0	0	0	0
AT1G07187	0	0	0	0	0	0	0	0	0	0	0	0
AT1G07190	0	0	0	0	0	0	0	0	0	0	0	0
AT1G07193	0	0	0	0	0	0	0	0	0	0	0	0
AT1G07197	0	0	0	0	0	0	0	0	0	0	0	0
AT1G07200	392.101	431.563	470.039	477.986	492.696	454.347	181.768	191.424	224.027	343.669	194.997	219.275
AT1G07210	621.974	605.719	551.259	574.394	610.844	658.897	363.537	322.883	217.34	345.778	252.673	320.479
AT1G07220	95.1818	108.608	114.918	89.6506	100.508	98.976	110.834	55.3514	73.5611	84.336	71.4075	78.3126
AT1G07230	293.926	349.748	285.998	398.247	462.338	305.412	532.005	763.388	553.38	497.582	744.286	577.103
AT1G07233	0	0	0	0	0	0	0	0	0	0	0	0
AT1G07237	0	0	0	0	0	0	0	0	0	0	0	0
AT1G07240	43.6998	36.3623	38.8819	42.3475	31.5883	22.1518	51.7227	94.5586	73.5611	105.42	76.9004	92.7703
AT1G07247	0	0	0	0	0	0	0	0	0	0	0	0
AT1G07250	99.9709	103.824	123.558	82.4425	89.0216	112.173	523.138	682.667	491.522	417.463	332.32	339.756
AT1G07253	0	0	0	0	0	0	0	0	0	0	0	0
AT1G07257	0	0	0	0	0	0	0	0	0	0	0	0
AT1G07260	9.57805	14.3535	13.8247	17.1192	17.23	19.7952	0	0	0	0	0	2.40962
AT1G07263	0	0	0	0	0	0	0	0	0	0	0	0
AT1G07267	0	0	0	0	0	0	0	0	0	0	0	0
AT1G07270	117.93	144.971	181.449	120.735	111.995	148.464	22.1669	11.5315	1.67184	16.8672	0	13.2529
AT1G07273	0	0	0	0	0	0	0	0	0	0	0	0
AT1G07277	0	0	0	0	0	0	0	0	0	0	0	0
AT1G07280	219.696	195.686	193.546	192.816	201.837	210.677	3156.56	3895.35	3505.85	2293.94	2826.09	2474.68
AT1G07287	0	0	0.864042	0	0	0	7.38896	0	0	0	0	0
AT1G07290	31.7273	28.2286	15.5528	14.8667	15.1788	17.4386	32.5114	18.4505	6.68737	12.6504	5.49289	7.22885
AT1G07293	0	0	0	0	0	0	0	0	0	0	0	0
AT1G07297	0	0	0	0	0	0	0	0	0	0	0	0
AT1G07300	26.3396	35.8838	24.1932	31.0849	13.9481	41.0043	62.0673	11.5315	55.1708	65.3604	41.1966	32.5298
AT1G07303	0	0	0	0	0	0	0	0	0	0	0	0
AT1G07310	104.161	114.35	103.685	123.438	141.122	106.046	214.28	172.973	193.934	282.526	233.448	180.721
AT1G07313	1.79588	0	0	1.35152	0	0	0	0	0	0	0	0
AT1G07317	0	0	0	0	0	0	0	0	0	0	0	0
AT1G07320	880.582	813.367	864.042	804.152	1455.93	805.005	777.319	599.64	770.719	1115.34	985.973	1348.18
AT1G07323	1.79588	0	0	0	0	0	0	0	0	0	0	0
AT1G07327	0	0	0	0	0	0	0	0	0	0	0	0
AT1G07330	0.598628	1.9138	0	1.35152	0.820476	3.2992	11.8223	4.61262	0	10.542	0	6.02404
AT1G07333	0	0	0	0	0	0	0	0	0	0	0	0
AT1G07337	0	0	0	0	0	0	0	0	0	0	0	0
AT1G07340	0	0	0	0	0	0	0	0	0	0	0	0
AT1G07343	0	0	0	0	0	0	0	0	0	0	0	0
AT1G07347	0	0	0	0	0	0	0	0	0	0	0	0
AT1G07350	353.19	331.567	390.547	383.831	314.242	263.465	174.379	375.928	239.073	478.607	315.841	277.106
AT1G07353	0	0	0	0	0	0	0	0	0	0	0	0
AT1G07360	715.959	738.25	717.155	763.156	716.686	585.372	475.849	661.91	511.584	548.184	747.032	590.356
AT1G07367	0	0	0	0	0	0	0	0	0	0	0	0
AT1G07370	1355.89	1204.26	1250.27	1146.09	1019.85	964.78	79.8008	71.4955	35.1087	67.4688	120.843	96.3847
AT1G07373	0	0	0	0	0	0	0	0	0	0	0	0
AT1G07380	86.8011	82.772	84.6762	96.8586	65.6381	87.6645	93.1009	76.1082	58.5145	137.046	107.111	81.927
AT1G07383	0	0	0	0	0	0	0	0	0	0	0	0
AT1G07390	59.8628	89.4703	84.6762	76.5859	62.3562	60.3282	110.834	126.847	61.8582	44.2764	87.8862	56.626
AT1G07393	0	0	0	0	0	0	0	0	0	0	0	0
AT1G07397	0	0	0	0	0	0	0	0	0	0	0	0
AT1G07400	13.1698	18.6596	12.9606	13.0647	11.4867	19.7952	2.95558	4.61262	0	2.1084	2.74644	3.61443
AT1G07407	0	0	0	0	0	0	0	0	0	0	0	0
AT1G07410	32.3259	27.7502	22.4651	23.8768	46.7671	32.0494	32.5114	23.0631	10.0311	23.1924	24.718	22.8914
AT1G07413	0	0	0	0	0	0	0	0	0	0	0	0
AT1G07417	0	0	0	0	0	2.35657	0	0	0	0	0	0
AT1G07420	153.249	109.565	114.918	127.043	155.07	106.517	280.781	182.198	182.231	172.889	184.012	220.48
AT1G07423	0	0	0	0	0	0	0	0	0	0	0	0
AT1G07430	0	0	2.59213	2.25253	1.23071	2.82789	54.6783	32.2883	23.4058	16.8672	5.49289	26.5058
AT1G07433	0	0	0	0	0	0	0	0	0	0	0	0
AT1G07437	0	0	0	0.450505	0	0	0	0	0	0	0	0
AT1G07440	79.6175	60.2848	88.1323	55.4122	45.5364	65.984	1102.43	1263.86	978.028	948.78	980.48	744.572
AT1G07447	0	0	0	0	0	0	0	0	0	0	0	0
AT1G07450	11.9726	5.74141	2.59213	7.65859	7.38428	5.18446	31.0336	39.2072	25.0776	18.9756	21.9715	26.5058
AT1G07453	0	0	0	0	0	0	0	0	0	0	0	0
AT1G07457	1.79588	4.78451	0.864042	5.40606	0.410238	0.942629	2.95558	0	0	4.2168	0	0
AT1G07460	0	0	0	0	0	0	0	0	0	0	0	0
AT1G07463	0	1.43535	0	0	0.410238	0	0	0	0	0	0	0
AT1G07467	0	0	0	0	0	0	0	0	0	0	0	0
AT1G07470	160.935	202.863	217.713	203.079	208.622	197.467	165.01	225.672	227.839	165.72	189.532	187.384
AT1G07473	0	0.478451	0.864042	4.05455	2.46143	2.35657	0	0	0	0	0	0
AT1G07476	0	0.956902	0	0	0	0	0	0	0	0	0	0
AT1G07477	7.78216	5.74141	5.18425	8.1091	3.69214	8.95497	2.95558	2.30631	10.0311	8.4336	5.49289	1.20481
AT1G07480	183.875	159.324	188.387	195.618	200.385	156.019	152.715	150.256	133.279	169.515	172.998	170.444
AT1G07483	0	0	0	0	0	0	0	0	0	0	0	0
AT1G07485	1.19726	1.9138	0.864042	2.25253	0	1.88526	2.95558	2.30631	18.3903	4.2168	2.74644	9.63847
AT1G07487	0	0	0	0	0	0.457175	0	0	0	0	0	0
AT1G07490	32.3259	27.2717	31.9696	30.1839	20.1017	23.0944	59.1117	25.3694	30.0932	21.084	38.4502	25.301
AT1G07493	0	0	0	0	0	0	0	0	0	0	0	0
AT1G07497	0	0	0	0	0	0	0	0	0	0	0	0
AT1G07500	0	0	0.864042	0	0	0	0	0	0	0	0	0
AT1G07503	0	0	0	0	0	0	0	0	0	0	0	0
AT1G07507	0	0	0	0	0	0	0	0	0	0	0	0
AT1G07510	75.4271	86.1212	91.5885	107.671	127.994	75.8816	143.346	55.3514	113.685	166.564	140.069	149.396
AT1G07513	0	0.478451	0.864042	0.901011	0	0	0	2.30631	0	0	0	0
AT1G07517	0	0	0	0.450505	0	0	0	0	0	0	0	0
AT1G07520	40.1081	70.8108	50.1145	60.8182	74.6633	68.8119	32.5114	29.982	21.734	63.252	41.1966	62.65
AT1G07523	0	0	0	0	0	0	0	0	0	0	0	0
AT1G07527	0	0	0	0	0	0	0	0	0	0	0	0
AT1G07530	253.22	322.476	272.173	295.081	353.625	271.477	285.214	392.072	309.291	438.547	343.305	428.912
AT1G07533	0	0	0	0	0	0	0	0	0	0	0	0
AT1G07537	0	0	0	0	0	0	0	0	0	0	0	0
AT1G07540	0	0	0.864042	0	0	0	0	0	0	0	0	0
AT1G07543	0	0	0	0	0	0	0	0	0	0	0	0
AT1G07547	0	0	0	0	0	0	0	0	0	0	0	0
AT1G07550	0	0	0	0	0	0	0	0	0	0	0	0
AT1G07553	0	0	2.59213	0	0	0	0	0	0	0	0	1.20481
AT1G07557	0	0	0	0	0	0	0	0	0	0	0	0
AT1G07560	0	0	0	0	0	0	0	0	0	0	0	0
AT1G07563	0	0	0	0	0	0	0	0	0	0	0	0
AT1G07567	0	0	0	0	0	0	0	0	0	0	0	0
AT1G07570	262.798	266.497	253.164	328.869	299.474	256.395	59.1117	43.8199	11.7029	67.4688	65.9146	60.2404
AT1G07573	0	0	0	0	0	0	0	0	0	0	0	0
AT1G07580	0	0	0	0	0	0	0	0	0	0	0	0
AT1G07583	0	0	0	0	0	0	0	0	0	0	0	0
AT1G07587	0	0	0	0	0	0.471314	0	0	0	0	0	0
AT1G07590	772.829	509.847	595.325	515.558	420.084	823.669	11337.9	8687.29	8074.41	11380.6	11139.9	8621.5
AT1G07593	2.99314	0	1.72808	1.80202	0	2.35657	0	0	0	0	0	0
AT1G07597	0	0	0	0	0	0	0	0	0	0	0	0
AT1G07600	0	0.660262	0	1.62182	0	2.07378	36.7084	5.18919	55.7559	137.615	10.6287	7.33728
AT1G07603	1.19726	0	1.72808	0	0	0.471314	0	0	0	0	0	0
AT1G07607	0	0	0	0	0	0.471314	0	0	13.3747	0	0	0
AT1G07610	30.53	11.0044	15.5528	15.3172	7.79452	35.3486	240.88	126.847	175.543	297.284	340.559	215.661
AT1G07615	31.7273	31.0993	35.4257	40.5455	50.049	26.3936	8.86675	23.0631	26.7495	25.3008	21.9715	20.4817
AT1G07617	0	0	0	0	0	0	0	0	0	0	0	0
AT1G07620	0	1.9138	0	0.901011	0	0.471314	33.9892	48.4325	11.7029	8.4336	38.4502	26.5058
AT1G07623	0	0	0	0	0	0	0	0	0	0	0	0
AT1G07627	0	0	0	0	0	0	0	0	0	0	0	0
AT1G07630	153.847	182.29	167.624	168.038	225.221	164.489	166.991	189.117	173.872	158.13	244.433	225.299
AT1G07637	0	0	0	0	0	0	0	0	0	0	0	0
AT1G07640	77.223	78.466	81.22	56.7637	55.7924	68.3406	181.768	182.198	215.668	309.935	351.545	250.6
AT1G07645	0	0	0	0	0	0	0	0	0	0	0	0
AT1G07647	0	0	0	0	0	0	0	0	0	0	0	0
AT1G07650	332.837	354.532	367.218	367.612	359.368	358.199	687.173	477.406	662.05	461.74	453.163	527.706
AT1G07653	0	0	0	0	0	0	0	0	0	0	0	0
AT1G07657	0	0	0	0	0	0	0	0	0	0	0	0
AT1G07660	145.113	139.928	114.054	133.003	126.85	132.27	38.4226	32.2883	28.4213	59.0352	43.9431	49.3971
AT1G07663	0	0	0	0	0	0	0	0	0	0	0	0
AT1G07667	0	0	0	0.450505	0	0	0	0	0	4.2168	0	1.20481
AT1G07670	629.35	668.037	705.154	802.629	841.386	560.445	353.902	466.658	314.139	428.237	520.973	497.718
AT1G07673	0	0	0	0	0	0	0	0	0	0	0	0
AT1G07680	0	0	0	0	0	0	0	0	0	0	0	0
AT1G07683	0	0	0	0	0	0	0	0	0	0	0	0
AT1G07690	0	0	0	0	0.410238	0	0	0	0	0	0	0
AT1G07693	0	0.956902	0	0	0	0	0	0	0	0	0	2.40962
AT1G07697	1.19726	0	0	1.35152	0	0	0	0	3.34368	2.1084	2.74644	0
AT1G07700	420.835	467.447	405.236	382.479	361.83	465.659	1124.6	1153.15	1126.82	931.913	1068.37	996.377
AT1G07702	0	0	0	0	0	0	0	0	0	0	0	0
AT1G07703	0	0	0	0	0	0	0	0	0	0	0	0
AT1G07705	260.403	246.402	278.222	267.15	283.474	216.805	183.246	133.766	342.728	183.431	230.701	184.336
AT1G07707	0	0	0	0	0	0	0	0	0	0	0	0
AT1G07710	2.39451	1.9138	0	0	0.820476	0	0	0	0	0	5.49289	1.20481
AT1G07717	0	0	0	0	0	0	0	0	0	0	0	0
AT1G07720	278.961	338.265	305.871	237.416	354.035	283.731	406.393	454.343	446.382	255.116	411.966	290.359
AT1G07723	0	0	0	0	0	0	0	0	0	0	0	0
AT1G07725	2.99314	1.9138	0	0.450505	1.23071	0	0	0	0	4.2168	2.74644	0
AT1G07728	111.345	128.703	106.277	138.756	138.66	139.038	115.268	209.874	143.778	193.973	151.054	109.638
AT1G07730	0	0	0	0	0	0	0	0	0	0	3.81756	0
AT1G07733	1.79588	0.478451	0.864042	0	0	0	4.43338	0	0	4.2168	5.49289	0
AT1G07737	0	0.440175	0	1.35152	0	3.10596	5.91117	0	13.3747	2.1084	2.74644	0
AT1G07740	42.5026	53.1081	50.1145	57.2142	51.2797	46.1888	33.9892	50.7388	58.5145	23.1924	26.3933	25.301
AT1G07743	93.386	68.897	56.1628	68.4768	54.1514	84.3653	73.8896	46.1262	75.2329	42.168	54.9289	62.65
AT1G07745	61.6587	73.203	69.1234	81.5415	61.9459	81.5374	60.5895	64.5766	85.264	67.4688	46.6895	54.2164
AT1G07747	0	0	0	0	0	0	0	0	0	0	0	0
AT1G07750	42.5026	52.1512	32.8336	49.5556	68.92	33.9346	291.125	212.18	170.528	174.997	233.448	231.323
AT1G07753	0	0	0	0.901011	0.410238	1.88526	0	0	1.67184	0	0	1.20481
AT1G07757	0	0	0	0	0	0	0	0	0	0	0	0
AT1G07760	0	0	0	0	0	0	0	0	0	0	0	0
AT1G07763	0	0	0	0	0	0	0	0	0	0	0	0
AT1G07767	0	0	0	0	0	0	0	0	0	0	0	0
AT1G07770	7380.48	6558.6	6636.71	6513.41	4992.6	7125.8	2367.42	1612.11	1531.41	3046.64	1823.64	1983.11
AT1G07773	0	0	0	0	0	0	0	0	0	0	0	0
AT1G07777	0	0	0	0	0	0	0	0	0	0	0	0
AT1G07780	240.571	242.771	278.706	234.948	201.197	262.173	117.13	116.053	126.408	130.215	99.0642	117.987
AT1G07783	0	0	0	0.450505	0	0	0	0	0	0	0	0
AT1G07787	0	0	0	0	0	0	0	0	0	0	0	0
AT1G07790	2165.24	2094.66	2130.73	1799.32	1559.72	1781.1	277.825	269.838	208.98	364.753	255.419	273.492
AT1G07793	0	0	0	0	0	0	0	0	0	0	0	0
AT1G07795	0	0	0	3.15354	0	1.88526	0	0	0	0	0	1.20481
AT1G07800	0	0	0	0	0	0	0	0	0	0	0	0
AT1G07803	0	0	0	0	0	0	0	0	0	0	0	0
AT1G07807	0	0	0	0	0	0	0	0	0	0	0	0
AT1G07810	359.584	415.176	519.194	575.917	617.42	395.852	280.071	271.36	182.398	353.979	418.311	352.876
AT1G07813	0	0	0	0	0	0	0	0	0	0	0	0
AT1G07820	648.069	644.732	593.597	623.396	642.347	597.325	128.568	122.234	88.6077	122.287	63.1682	116.866
AT1G07823	7.18354	0.956902	9.50447	2.25253	3.69214	4.71314	0	6.91892	0	0	8.23933	1.20481
AT1G07827	0	0	0	0	0	0	0	0	0	0	0	0
AT1G07830	413.652	381.804	351.665	416.267	283.064	368.568	88.6675	117.622	142.107	118.07	159.294	104.818
AT1G07833	0	0	0	0	0	0	0	0	0	0	0	0
AT1G07837	0	0	0	0	0	0	0	0	0	0	0	0
AT1G07840	284.348	336.351	344.753	316.255	276.911	307.297	240.88	133.766	178.887	162.347	137.322	181.926
AT1G07843	0	0	0	0	0	0	0	0	0	0	0	0
AT1G07847	0	0	0	0	0	0	0	0	0	0	0	0
AT1G07850	0	0.478451	0	0	0	0	0	0	0	0	0	0
AT1G07853	0	0	0	0	0	0	0	0	0	0	0	0
AT1G07857	0	0	0	0	0	0	0	0	0	0	0	0
AT1G07860	0	0	0	0	0	0	0	0	0	0	0	0
AT1G07863	0	0	0	0	0	0	0	0	0	0	0	0
AT1G07870	131.698	120.091	120.102	141.909	131.276	147.993	113.79	89.946	117.029	67.4688	60.4217	95.1799
AT1G07873	0	0	0	0	0	0	0	0	0	0	0	0
AT1G07877	0	0	0	0.901011	0	0	0	0	0	0	0	0
AT1G07880	53.2779	52.6296	50.1145	43.2485	40.6136	43.3609	35.467	20.7568	0	33.7344	16.4787	33.7346
AT1G07883	0	0	0	0	0	0	0	0	0	0	0	0
AT1G07885	3.59177	1.43535	0	0.901011	0	0.471314	0	0	0	0	0	0
AT1G07887	12.9603	16.7506	16.0885	0.599172	0.553821	0.867218	14.7779	0	36.7805	3.52103	3.3232	0
AT1G07890	3505.57	3533.84	3562.45	4081.58	3729.47	2833.54	2422.1	2894.42	2258.66	3523.14	3043.06	3012.02
AT1G07893	22.1492	12.4397	14.6887	6.30707	5.33309	14.6107	17.7335	6.91892	11.7029	4.2168	2.74644	1.20481
AT1G07897	8.38079	0.478451	3.45617	2.70303	0	5.65577	5.91117	0	13.3747	10.542	2.74644	0
AT1G07900	0	0	0	0	0	0	0	2.30631	0	0	0	6.02404
AT1G07901	0	0	0	0	0	0	0	0	0	0	0	0
AT1G07902	4.78902	2.39226	1.72808	0	0.410238	3.2992	2.95558	0	0	0	0	1.20481
AT1G07903	0.963791	0.956902	0.82084	0.355899	0	0	0	0	0	0	0	0
AT1G07907	0	0	0	0	0	0	0	0	0	0	0	0
AT1G07910	449.57	425.821	374.994	364.909	400.392	399.675	333.981	345.946	401.242	349.994	365.277	349.394
AT1G07913	0	0	0	0	0	0	0	0	0	0	0	0
AT1G07917	0	0	0	0	0	0	0	0	0	0	0	0
AT1G07920	7556.03	7701.41	8354.09	7933.95	7788.43	5750.66	4292.5	5369.22	4433.64	5102.35	6349.31	4972.24
AT1G07923	0	0	0	0	0	0	0	0	0	0	0	0
AT1G07927	0	0	0	0	0	0	0	0	0	0	0	0
AT1G07930	5638.57	5720.75	6014.88	5976.64	5470.2	3941.17	2978.31	3714.33	2791.14	3752.07	4518.75	3568.11
AT1G07933	0	0	0	0	0	0	1.47779	0	0	0	0	0
AT1G07937	0	0	0	0	0	0	0	0	0	0	0	0
AT1G07940	8553.88	8626.78	9330.64	9064.57	8370.83	6317.77	4588.77	6196.89	5108.92	5848.43	7358.63	5155.22
AT1G07943	0.598628	0	0	0	0	0	0	0	0	0	0	0
AT1G07947	0	0	0	0	0	0	0	0	0	0	0	0
AT1G07950	283.151	222.48	215.147	208.584	187.889	269.592	156.646	172.973	170.528	145.48	140.069	140.963
AT1G07957	0	0	0	0	0	0	0	0	0	0	0	0
AT1G07960	280.158	256.928	288.59	268.952	216.606	298.813	211.324	191.424	140.435	153.913	151.054	153.011
AT1G07963	0	0	0	0	0	0	0	0	0	0	0	0
AT1G07967	0	0	0	0	0	0	0	0	0	0	0	0
AT1G07970	231.669	277.98	276.494	280.214	304.807	192.296	146.301	99.1712	85.264	134.938	164.787	118.071
AT1G07973	0	0	0	0	0	0	0	0	0	0	0	0
AT1G07977	0	0	0	0	0	0	0	0	0	0	0	0
AT1G07980	19.1561	20.0949	40.61	31.5354	36.1009	24.5083	10.3445	16.1442	65.2019	29.5176	16.4787	38.5539
AT1G07983	0	0	0	0	0	0	0	0	0	0	0	0
AT1G07985	0	2.39226	1.72808	2.70303	6.15357	4.24183	1.47779	0	0	12.6504	0	4.81923
AT1G07987	0	0	0	0	0	0	0	0	0	0	0	0
AT1G07990	268.784	239.226	240.204	266.699	329.011	223.403	416.737	306.739	384.524	392.162	475.135	402.406
AT1G07993	0	0	0	0	0	0	0	0	0	0	2.74644	0
AT1G07997	0	0	0	0	0	0	0	0	0	0	0	0
AT1G08000	164.623	163.63	164.168	149.568	141.122	119.714	59.1117	57.6577	117.029	69.5772	74.154	86.7462
AT1G08003	0	0	0	0	0	0	0	0	0	0	0	0
AT1G08005	0	0	0	0.450505	0.410238	0	0	0	0	0	0	0
AT1G08007	0	0	0	0	0	0	0	0	0	0	0	0
AT1G08010	186.772	210.997	236.748	232.461	221.529	182.87	127.09	170.667	51.8271	147.588	156.547	156.625
AT1G08013	0	0	0	0	0	0	0	0	0	0	0	0
AT1G08017	0	0	0	0	0	0	0	0	0	0	0	0
AT1G08023	0	0	0	0	0	0	0	0	0	0	0	0
AT1G08027	0	0	0	0	0	0	0	0	0	0	0	0
AT1G08030	192.16	199.514	170.216	178.851	189.94	221.046	234.969	262.919	372.821	227.707	244.433	199.998
AT1G08033	0	0	0	0	0	0	0	0	0	0	0	0
AT1G08035	11.3739	10.0475	5.18425	9.01011	5.74333	9.42629	0	2.30631	0	0	2.74644	2.40962
AT1G08037	0.598628	1.43535	2.59213	0	0.410238	0	0	4.61262	0	0	0	0
AT1G08040	167.616	166.501	170.216	176.598	205.529	197.009	251.225	175.279	168.856	147.588	192.251	196.384
AT1G08043	6.72858	4.63619	1.96138	0.968586	2.12914	5.5238	0	0	0	2.99393	0	3.87948
AT1G08047	0	0	0	0	0	0	0	0	0	0	0	0
AT1G08050	4.1904	5.74141	8.64042	2.25253	6.15357	0	1.47779	2.30631	0	6.3252	0	7.22885
AT1G08057	0	0	0	0	0	0	0	0	0	0	0	0
AT1G08060	670.463	746.862	764.678	832.083	854.526	694.717	594.072	747.244	675.424	600.894	752.525	733.728
AT1G08063	0	0	0	0	0	0	0	0	0	0	0	0
AT1G08065	0	0	0	0	0	0	0	0	0	0	0	0
AT1G08070	49.6861	36.3623	47.5223	36.0404	38.1521	30.1641	25.1225	9.22523	60.1863	8.4336	21.9715	19.2769
AT1G08073	1.79588	3.34916	0.864042	0.901011	0	0.471314	1.47779	0	0	0	2.74644	0
AT1G08077	0	0	2.59213	0	0	0	0	0	0	0	0	0
AT1G08080	0	0	0	0	0	0	8.86675	0	0	0	0	3.61443
AT1G08087	0	0	0	0	0	0	0	0	0	0	0	0
AT1G08090	1.19726	0	0	1.80202	0	0	0	0	0	2.1084	2.74644	2.40962
AT1G08093	0	0	0	0	0	0	0	0	0	0	0	0
AT1G08097	0	0	0	0	0	0	0	0	0	0	0	0
AT1G08100	0	0	0	0	0	0	0	0	0	0	0	0
AT1G08103	119.127	73.6815	87.2683	45.0505	17.23	132.911	42.856	9.22523	0	33.7344	24.718	7.22885
AT1G08105	0	0	0	0	0	0	0	0	0	0	0	0
AT1G08107	0	0	0	0.901011	0	0	0	0	0	0	0	0
AT1G08110	762.053	817.673	742.212	806.855	720.788	737.607	1501.44	1600.58	1190.35	1579.19	1485.83	1236.13
AT1G08113	0	0	0	0	0	0	0	0	0	0	0	0
AT1G08115	626.596	313.864	294.638	332.473	47.5876	368.271	616.239	177.586	1039.89	390.054	120.843	130.119
AT1G08117	0	0	0	0.450505	0	0	1.47779	0	0	0	0	0
AT1G08120	0	0	0	1.80202	0.820476	0	0	0	0	4.2168	0	0
AT1G08123	0.598628	0	0	0.901011	0	0	0	0	0	0	0	0
AT1G08125	161.63	159.324	190.953	173.445	153.429	159.776	85.712	66.8829	73.5611	101.203	85.1397	87.951
AT1G08127	0	0	0	0	0	0	0	0	0	0	0	0
AT1G08130	1337.93	1320.52	1409.25	1226.73	1215.54	1102.88	441.86	488.937	417.961	512.341	579.499	603.609
AT1G08133	0	0	0	0	0	0	0	0	0	0	0	0
AT1G08135	0	0	0	0	0	0	0	0	0	0	0	0
AT1G08137	0	0	0	0	0	0	0	0	0	0	0	0
AT1G08140	0	0	0	0	0	0	0	0	0	0	0	0
AT1G08143	0	0	0	0	0	0	0	0	0	0	0	0
AT1G08147	0	0	0	0	0	0	0	0	0	0	0	0
AT1G08150	0	0	0	0.450505	0	0	0	0	0	0	0	0
AT1G08153	0	0	0	0	0	0	0	0	0	0	0	0
AT1G08160	40.1081	16.7458	35.4257	23.4263	21.3324	16.9673	36.9448	32.2883	48.4834	35.8428	96.1255	55.4212
AT1G08165	5.98628	11.0044	3.45617	4.50505	3.2819	9.8976	2.95558	18.4505	5.01553	10.542	30.2109	7.22885
AT1G08170	0	0	0	0	0	0	0	0	0	0	0	2.40962
AT1G08173	0	0	0	0	0	0	0	0	0	0	0	0
AT1G08177	0	0	0	0	0	0	0	0	0	0	0	0
AT1G08180	56.8697	73.203	66.5313	74.3334	66.4586	118.771	51.7227	39.2072	50.1553	61.1436	27.4644	37.3491
AT1G08183	0	0	0	0	0	0	0	0	0	0	0	0
AT1G08190	511.228	417.688	437.205	458.164	589.512	384.592	756.63	952.505	718.892	803.3	974.987	979.509
AT1G08193	0	0	0	0	0	0	0	0	0	0	0	0
AT1G08200	2274.79	2413.31	2262.93	2692.67	2809.31	2424.91	3871.82	4125.99	3296.87	3124.65	4314.66	3383.1
AT1G08207	0	0	0	0	0	0	0	0	0	0	0	0
AT1G08210	329.245	353.097	380.179	381.128	359.368	366.211	149.257	196.036	163.841	185.539	170.279	138.553
AT1G08213	7.18354	1.43535	6.0483	0.901011	4.92286	1.88526	4.43338	4.61262	0	0	0	6.02404
AT1G08217	5.98628	0.956902	0.864042	3.15354	5.33309	3.77051	0	2.30631	23.4058	8.4336	8.23933	1.20481
AT1G08220	190.962	138.751	146.023	132.449	115.277	132.439	79.8008	66.8829	48.4834	52.71	60.4217	61.4452
AT1G08223	0	0	0	0	0	0	0	0	0	0	0	0
AT1G08227	0	0	0	0	0	0	0	0	0	0	0	0
AT1G08230	96.3791	89.9488	67.3953	87.398	77.535	104.16	50.2449	36.9009	28.4213	75.9024	120.843	109.638
AT1G08237	1.79588	0	0	0	0	0	0	0	0	0	0	0
AT1G08240	0	0	0	0	0	0	0	0	0	0	0	0
AT1G08247	0	0	0	0	0	0	0	0	0	0	0	0
AT1G08250	104.76	106.216	111.461	99.1112	109.944	69.7545	198.024	242.162	269.167	244.574	271.898	215.661
AT1G08253	0	0	0	0	0	0	0	0	0	0	0	0
AT1G08257	0	0	0	0	0	0	0	0	0	0	0	0
AT1G08260	1212.82	1314.78	1456.78	1343.86	1532.65	1245.68	232.013	223.712	230.714	371.078	332.32	346.985
AT1G08263	0	0	0	0	0	0	0	0	0	0	0	0
AT1G08267	0	0	0	0	0	0	0	0	0	0	0	0
AT1G08270	5.38765	3.82761	7.77638	0	3.2819	8.48366	8.86675	11.5315	0	21.084	13.7322	7.22885
AT1G08273	0.598628	0.956902	0	2.70303	0	1.41394	0	4.61262	0	0	0	1.20481
AT1G08277	0	0	0	0	0	0	0	0	0	0	0	0
AT1G08280	258.607	224.872	200.458	216.693	174.761	261.108	133.001	133.766	188.918	134.938	107.111	140.963
AT1G08283	6.58491	4.78451	6.91234	6.30707	6.15357	18.3813	45.8116	20.7568	0	14.7588	8.23933	10.8433
AT1G08290	1.19726	5.74141	6.0483	7.20809	6.56381	9.42629	13.3001	11.5315	11.7029	8.4336	8.23933	18.0721
AT1G08293	0	0	2.59213	1.35152	0.820476	8.01234	0	0	0	0	0	0
AT1G08297	0	0	0	0	0	0	0	0	0	0	0	0
AT1G08300	140.079	100.475	114.918	110.374	83.6885	109.816	69.4562	43.8199	101.982	118.07	93.3791	66.2645
AT1G08307	0	0	0	0	0	0	0	0	0	0	0	0
AT1G08310	0	0	1.72808	0	0	0	0	9.22523	0	0	2.74644	0
AT1G08313	0	0	0	0	0	0	0	0	0	0	0	0
AT1G08315	21.5506	21.0518	23.3291	20.7232	24.6143	12.2542	23.6447	20.7568	33.4368	63.252	54.9289	44.5779
AT1G08317	0	0	0	0	0	0	0	0	0	0	0	0
AT1G08320	0	0	0	0.901011	0	0	0	0	0	2.1084	0	0
AT1G08323	0	0	0	0	0	0	0	0	0	0	0	0
AT1G08327	0	0	0	0	0	0	0	0	0	0	0	0
AT1G08333	0	0	0	0	0	0	0	0	0	0	0	0
AT1G08340	7.18354	7.17677	11.2326	3.60404	6.15357	5.18446	10.3445	18.4505	0	10.542	2.74644	4.81923
AT1G08347	0.598628	0	0	0	0	0	0	0	0	0	0	0
AT1G08350	144.868	146.406	133.927	148.216	153.429	137.624	110.834	80.7208	51.8271	92.7696	101.618	84.3366
AT1G08353	0	0	0	0	0	0	0	0	0	0	0	0
AT1G08357	0	0	0	0	0	0	0	0	0	0	0	0
AT1G08360	7753.43	7174.37	6981.46	6495.39	5330.22	6415.53	2794.51	2465.44	1971.1	2941.22	2537.71	2421.67
AT1G08363	0	0	0	0	0	0	0	0	0	0	0	0
AT1G08367	0	0	0	0	0	0	0	0	0	0	0	0
AT1G08370	317.871	311.95	313.647	295.531	300.704	292.686	254.18	214.487	280.87	206.623	274.644	254.215
AT1G08377	0	0	0	0	0	0	0	0	0	0	0	0
AT1G08380	6433.45	7172.46	6731.75	5841.7	5900.04	5864.09	24380.6	25897.5	25308.4	26428.8	27008.5	25966
AT1G08383	0	0	0	0	0	0	0	0	0	0	0	0
AT1G08387	0	1.43535	0	0	0.410238	0.471314	0	0	0	0	0	0
AT1G08390	62.2573	108.13	87.2683	61.2687	66.4586	99.9186	101.968	122.234	133.747	158.13	104.365	89.1558
AT1G08393	0	0	0	0	0	0	0	0	0	0	0	0
AT1G08397	0	0	0	0	0	0	0	0	0	0	0	0
AT1G08400	125.712	120.091	144.295	98.2102	132.097	107.931	146.301	163.748	118.701	115.962	181.265	154.215
AT1G08403	0	0	0	0	0	0	0	0	0	0	0	0
AT1G08410	542.357	528.21	537.434	537.002	460.287	456.704	198.024	182.198	247.433	212.948	227.955	255.419
AT1G08413	0	0	0	0	0	0	0	0	0	0	0	0
AT1G08417	0	0	0	0	0	0	0	0	0	0	0	0
AT1G08420	241.846	252.144	258.349	302.74	362.65	190.411	366.492	373.622	376.165	480.715	587.739	431.321
AT1G08427	0	0	0	0	0	0	0	0	0	0	0	0
AT1G08430	1.79588	5.74141	5.18425	0.901011	1.23071	0.471314	0	0	0	2.1084	0	0
AT1G08433	0	0	0	0	0	0	0	0	0	0	0	0
AT1G08437	0	0	0	0	0	0	0	0	0	0	0	0
AT1G08440	11.9726	5.74141	12.9606	6.75758	7.38428	14.1394	0	0	0	0	0	0
AT1G08443	0	0	0	0	0	0	0	0	0	0	0	0
AT1G08447	0	0	0	0	0	0	0	0	0	0	0	0
AT1G08450	257.41	212.432	238.476	192.366	212.093	182.399	471.416	375.928	336.04	225.599	282.884	310.841
AT1G08453	0	0	0	0	0	0	0	0	0	0	0	0
AT1G08457	0	0	0	0	0.410238	0	0	0	0	0	0	0
AT1G08460	41.904	50.2374	38.8819	59.9172	79.1759	55.6151	69.4562	113.009	41.7961	103.312	107.111	109.638
AT1G08463	0	0	0	0	0	0	0	0	0	0	0	0
AT1G08465	174.799	152.626	131.334	173.895	137.019	183.813	297.036	129.153	217.34	139.154	175.772	145.782
AT1G08470	190.364	196.643	203.05	268.952	362.24	295.043	66.5007	96.8649	60.1863	128.612	118.097	115.662
AT1G08473	0	0	0	0	0	0	0	0	0	0	0	0
AT1G08477	0	0	0	0.450505	0	0	10.3445	0	21.734	8.4336	0	3.61443
AT1G08480	756.067	658.827	718.019	675.758	480.799	665.496	464.027	468.181	503.225	440.656	439.431	316.865
AT1G08483	0	0	0	0	0	0	0	0	0	0	0	0
AT1G08487	0	0	0	0	0	0	0	0	0	0	0	0
AT1G08490	341.218	413.382	400.052	341.934	349.933	313.424	437.427	535.063	590.16	484.932	508.092	443.37
AT1G08493	0	0	0	0	0	0	0	0	0	0	0	0
AT1G08497	0	0	0	0	0	0	0	0	0	0	0	0
AT1G08500	14.3671	24.401	20.737	24.3273	30.7678	40.533	13.3001	13.8378	0	6.3252	10.9858	12.0481
AT1G08503	0	0	0	0	0	0	0	0	0	0	0	0
AT1G08507	10.1767	8.61212	1.72808	8.5596	1.23071	6.5984	2.95558	6.91892	0	14.7588	8.23933	6.02404
AT1G08510	732.122	766.479	817.384	958.225	946.829	833.755	1074.35	1280	954.622	841.251	1043.65	914.45
AT1G08513	0	0	0.864042	0	0	0	0	0	0	0	0	0
AT1G08517	0	0	0	0	0	0	0	0	0	0	0	0
AT1G08520	1655.21	1820.51	1886.2	1713.27	1869.04	1509.62	2043.79	2121.8	2133.27	2315.02	2724.47	2504.8
AT1G08523	0	0	0	0	0	0	0	0	0	0	0	0
AT1G08530	129.902	110.044	114.054	86.0465	102.149	120.656	137.435	166.054	130.404	113.854	153.801	132.529
AT1G08533	0	0	0	0	0	0	0	0	0	0	0	0
AT1G08537	0	0	0	0	0	0	0	0	0	0	0	0
AT1G08540	350.197	329.653	401.78	290.576	462.338	305.883	512.794	468.181	775.735	577.701	491.613	874.691
AT1G08543	0	0	0	0	0	0	0	0	0	0	0	0
AT1G08547	0	0	0	0	0	0	0	0	0	0	0	0
AT1G08550	246.635	202.385	240.204	221.649	233.015	238.014	753.674	717.262	824.218	858.119	736.047	940.955
AT1G08553	0	0	0	0	0	0	0	0	0	0	0	0
AT1G08557	0	0	0	0	0	0	0	0	0	0	0	0
AT1G08560	791.985	817.673	732.708	857.312	851.244	835.64	53.2005	13.8378	5.01553	35.8428	65.9146	36.1443
AT1G08563	0	0	0	0	0	0	0	0	0	0	0	0
AT1G08567	0	0	0	0	0	0	0	0	0	0	0	0
AT1G08570	155.045	155.497	164.168	210.386	265.424	172.03	694.562	622.703	653.69	554.509	532.81	621.681
AT1G08573	0	0	0	0	0	0	0	0	0	0	0	0
AT1G08577	0	0	0	0	0	0	0	0	0	0	0	0
AT1G08580	832.691	710.021	785.415	530.245	434.032	589.143	236.447	209.874	178.887	269.875	216.969	161.444
AT1G08583	0	0	0	0	0	0	0	0	0	0	0	0
AT1G08587	0	0	0	0	0	0	0	0	0	0	0	0
AT1G08590	1.19726	1.9138	1.72808	0.901011	1.64095	0	0	0	0	2.1084	0	0
AT1G08592	127.508	131.574	130.47	119.834	140.712	133.382	69.4562	113.009	78.5766	149.696	151.054	138.553
AT1G08600	231.07	202.385	187.497	194.168	255.578	186.169	220.191	152.216	185.575	198.19	184.012	238.552
AT1G08603	0	0	0	0	0	0	0	0	0	0	0	0
AT1G08607	0	0	0	0	0	0	0	0	0	0	0	0
AT1G08610	266.988	257.885	285.134	219.847	208.401	237.071	147.779	140.685	20.0621	126.504	219.715	156.625
AT1G08613	0	0	0	0	0	0	0	0	0	0	0	0
AT1G08620	512.426	499.024	518.425	497.808	599.768	554.737	526.094	488.937	513.256	522.883	601.471	585.537
AT1G08623	0	0	0	0	0	1.88526	0	0	0	0	0	0
AT1G08627	0	0	0	0	0	0	0	0	0	0	0	0
AT1G08630	14.9657	7.17677	10.3685	13.5152	15.9993	13.6681	0	0	0	2.1084	0	3.61443
AT1G08633	2.99314	0.956902	0	0	0.410238	0	0	0	21.734	0	0	0
AT1G08637	0	0	0	0	0	0	0	0	0	0	0	0
AT1G08640	1187.68	1125.32	1094.74	1033.01	958.316	1126.91	771.408	862.559	941.247	786.433	867.876	992.762
AT1G08643	12.5712	5.74141	8.64042	2.70303	2.87167	4.24183	1.47779	2.30631	1.67184	16.8672	0	2.40962
AT1G08645	0	0	0.864042	0	0	0	0	0	0	0	0	0
AT1G08647	0	0	0	0	0	0	0	0	0	0	0	0
AT1G08650	331.64	378.933	384.499	464.921	498.439	378.465	783.23	1118.56	795.797	900.287	686.611	981.919
AT1G08653	0	0	0	0	0	0	0	0	0	0	0	0
AT1G08657	2.99314	2.39226	0	2.25253	0	3.2992	0	0	1.67184	0	0	0
AT1G08660	295.722	347.355	362.898	361.305	381.932	335.576	332.503	246.775	217.34	373.187	247.18	267.467
AT1G08663	0	0	0	0	0	0	0	0	0	0	0	0
AT1G08667	0	0	0	0	0	0	0	0	0	0	0	0
AT1G08670	0	0	0	0	0	0	0	0	0	0	0	0
AT1G08673	0	0	0	0	0	0	0	0	0	0	0	0
AT1G08677	0	0	0	0	0	0	0	0	0	0	0	0
AT1G08680	595.036	619.594	591.005	610.435	575.564	518.917	419.693	334.415	468.116	398.488	400.981	407.225
AT1G08683	0	0	0	0	0	0	0	0	0	0	0	0
AT1G08695	0	0	0	0	0	0	0	0	0	0	0	0
AT1G08697	0	0	0	0	0	0	0	0	0	0	0	0
AT1G08700	176.595	196.643	229.835	216.243	178.454	180.042	193.591	260.613	322.666	179.214	214.223	199.998
AT1G08703	0	0	0	0	0	0	0	0	0	0	0	0
AT1G08707	0	0	0	0	0	0	0	0	0	0	0	0
AT1G08710	101.168	78.9444	65.6672	89.6506	70.5609	73.525	79.8008	78.4145	65.2019	82.2276	35.7038	62.65
AT1G08713	0	0	0	0	0	0	0	0	0	0	0	0
AT1G08717	0	0	0	0	0	0	0	0	0	0	0	0
AT1G08720	222.69	259.32	237.612	282.016	260.091	228.116	288.169	285.982	274.182	364.753	348.798	362.647
AT1G08723	0	0.478451	0.864042	1.35152	0	0.471314	0	0	0	0	0	0
AT1G08727	0	0	0	0.901011	0	0	0	0	0	0	0	0
AT1G08730	49.6861	33.4916	32.8336	31.9859	38.1521	24.037	13.3001	4.61262	18.3903	12.6504	5.49289	16.8673
AT1G08733	0	0.478451	0	0	0	0	0	0	0	0	0	0
AT1G08735	0.897942	0	0.216011	0.112626	0.463569	0.353486	0	0.576577	0	0	0	0.602404
AT1G08737	0	0	0	0	0	0	0	0	0	0	0	0
AT1G08740	0	0	0	0	0	0	0	0	0	0	0	0
AT1G08743	0	0	0	0	0	0	0	0	0	0	0	0
AT1G08747	0	0	0	0	0	0	0	0	0	0	0	0
AT1G08750	207.125	210.518	215.147	189.212	200.196	205.964	246.791	249.081	239.073	156.022	175.772	179.516
AT1G08753	2.39451	0	0	0	0	0	0	0	8.35921	0	0	0
AT1G08757	0.598628	0.956902	0	0.901011	0.820476	0	0	0	0	0	0	0
AT1G08760	159.834	157.889	175.401	181.554	175.172	151.292	135.957	226.018	210.652	156.022	159.294	172.288
AT1G08763	0	0	0	0	0	0	0	0	0	0	0	0
AT1G08767	0	0	0	0	0	0	0	0	0	0	0	0
AT1G08770	48.4889	55.5003	62.2111	59.4667	59.4845	72.1111	93.1009	126.847	103.654	137.046	170.279	91.5654
AT1G08773	0	0	0	0	0	0	0	0	0	0	0	0
AT1G08777	0	0	0	0	0	0	0	0	0	0	0	0
AT1G08780	286.144	255.971	258.349	239.218	182.556	271.477	138.912	145.297	85.264	132.829	126.336	103.614
AT1G08787	0	0	0	0	0	0	0	0	0	0	0	0
AT1G08790	0	0	0	0	0	0	0	0	0	0	0	0
AT1G08797	0	0	0	0	0	0	0	0	0	0	0	0
AT1G08800	71.8354	54.5434	80.3559	74.3334	74.6633	92.3776	577.817	601.946	441.366	404.813	510.838	550.597
AT1G08803	0	0	0	0	0	0	0	0	0	0	0	0
AT1G08807	0	0	0	0	0	0	0	0	0	0	0	0
AT1G08810	16.7616	22.0087	14.6887	18.4707	9.84571	26.8649	47.2894	25.3694	18.3903	42.168	52.1824	34.9394
AT1G08817	0	0	0	0	0	0	0	0	0	0	0	0
AT1G08820	296.321	323.911	292.046	354.548	364.291	293.157	344.326	394.379	329.353	261.442	307.602	351.804
AT1G08823	0	0	0	0	0	0	0	0	0	0	0	0
AT1G08827	0	0	0	0	0	0	0	0	0	0	0	0
AT1G08830	2479.52	2463.54	2446.1	2951.71	2811.36	2209.05	628.062	1137.01	583.473	681.013	909.073	769.873
AT1G08833	4.78902	3.34916	2.59213	2.70303	2.05119	10.8402	0	0	0	0	0	0
AT1G08840	265.791	283.243	240.204	281.566	258.45	213.977	125.612	117.622	207.308	122.287	142.815	155.42
AT1G08843	0	0	0	0	0	0	0	0	0	0	0	0
AT1G08845	125.712	108.608	125.286	101.364	84.0988	110.288	47.2894	85.3334	53.499	105.42	49.436	62.65
AT1G08847	0	0	0	0	0	0	0	0	0	0	0	0
AT1G08853	0	0	0	0	0	0	0	0	0	0	0	0
AT1G08857	8.38079	18.6596	15.5528	27.0303	11.8969	27.3362	17.7335	27.6757	51.8271	33.7344	10.9858	15.6625
AT1G08860	3.59177	1.43535	1.72808	0.901011	2.46143	0.471314	0	0	0	0	0	0
AT1G08863	0	0	0	0	0	0	0	0	0	0	0	0
AT1G08867	0	0	0	0	0	0	0	0	0	0	0	0
AT1G08870	0	0	0	0	0	0	0	0	0	0	0	0
AT1G08877	0	0	0	0	0	0	0	0	0	0	0	0
AT1G08880	1692.92	1607.6	1606.25	1351.97	1294.71	1453.06	548.261	578.883	451.397	371.078	491.613	460.237
AT1G08883	0	0	0	0	0	0	0	0	0	0	0	0
AT1G08887	0	0	0	0	0	0	0	0	0	0	0	0
AT1G08890	5.98628	11.4828	6.91234	10.8121	6.97405	14.6107	128.568	99.1712	230.714	90.6612	63.1682	77.1077
AT1G08893	0	0	0	0	0	0	0	0	0	0	0	0
AT1G08897	0	0	0	0	0	0	0	0	0	0	0	0
AT1G08900	102.964	101.91	98.5008	86.497	86.9704	94.2629	437.427	419.748	521.615	326.802	307.602	315.66
AT1G08903	0	0	0	0	0	0	0	0	0	0	0	0
AT1G08907	0	0	0	0	0	0	0	0	0	0	0	0
AT1G08910	192.758	234.919	220.331	241.921	219.888	207.378	147.779	198.342	125.388	191.864	178.519	159.035
AT1G08913	0	0	0	0	0	0	0	0	0	0	0	0
AT1G08920	156.242	135.402	173.673	116.23	94.765	169.202	342.848	385.153	280.87	419.572	409.22	292.768
AT1G08923	0	0	0	0	0	0	0	0	0	0	0	0
AT1G08927	0	0	0	0	0	0	0	0	0	0	0	0
AT1G08930	25.1424	36.8407	48.3864	37.3919	38.1521	29.2215	268.958	196.036	277.526	341.561	258.166	213.251
AT1G08933	0	0	0	0	0	0	0	0	0	0	0	0
AT1G08937	14.9657	7.17677	6.0483	5.85657	0.410238	5.18446	19.2113	4.61262	0	8.4336	5.49289	0
AT1G08940	3.59177	0.478451	0	0.901011	0.410238	1.41394	10.3445	6.91892	11.7029	2.1084	2.74644	15.6625
AT1G08947	0	0	0	0	0	0	0	0	0	0	0	0
AT1G08950	0	0	0	0	0	0	0	0	0	0	0	0
AT1G08953	0	0	0	0	0	0	0	0	0	0	0	0
AT1G08960	89.1956	82.2936	81.22	84.695	94.3547	55.1438	67.9784	89.946	165.512	73.794	101.618	89.1558
AT1G08963	0	0	0	0	0	0	0	0	0	0	0	0
AT1G08967	0	0	0	0.901011	0	0	0	0	0	0	0	0
AT1G08970	340.021	338.743	325.744	332.473	318.345	297.871	255.658	265.225	349.415	274.092	280.137	222.89
AT1G08973	9.57805	11.9613	15.5528	18.4707	13.1276	9.8976	14.7779	11.5315	0	23.1924	8.23933	4.81923
AT1G08977	0	0	0	0	0	0	0	0	0	0	0	0
AT1G08980	348.401	320.084	375.858	361.756	354.446	303.055	243.836	269.838	310.963	586.135	354.291	334.937
AT1G08983	0	0	0	0	0	0	0	0	0	0	0	0
AT1G08985	0	0	0	0	0	0	0	0	0	0	0	0
AT1G08987	0	0	0	0	0	0	0	0	0	0	0	0
AT1G08990	0	0	0	0	0	0	0	0	0	0	0	0
AT1G08993	0	0	0	0	0	0	0	0	0	0	0	0
AT1G08997	0	0	0	0	0	0	0	0	0	0	0	0
AT1G09000	68.8422	72.7246	72.5796	77.0364	70.1507	67.8693	20.6891	13.8378	16.7184	23.1924	19.2251	28.9154
AT1G09003	0	0	0	0	0	0	0	0	0	0	0	0
AT1G09007	0	0	0	0	0	0	0	0	0	0	0	0
AT1G09010	424.427	416.252	434.613	446.451	540.283	386.006	594.072	625.009	529.974	603.002	639.921	649.392
AT1G09013	0	0.956902	0	0	0	0	0	0	0	0	0	0
AT1G09017	0	0	0	0	0	0	0	0	0	0	0	0
AT1G09020	375.938	440.175	437.205	515.829	572.692	400.146	344.326	389.766	404.586	444.872	645.414	574.694
AT1G09023	244.24	217.695	241.932	229.758	197.324	286.088	220.191	276.757	281.02	346.642	461.402	350.672
AT1G09027	28.1355	18.1811	15.5528	12.1636	2.05119	33.9346	44.3338	9.22523	31.765	35.8428	0	2.40962
AT1G09030	0	0	0	0	0	0	0	0	0	0	0	0
AT1G09033	0	0.956902	0	0	0	0	0	0	0	0	0	0
AT1G09037	0	0	0	0	0.410238	0	0	0	0	0	0	0
AT1G09040	105.58	98.5609	116.646	99.0076	125.861	135.267	144.824	128.531	116.594	109.637	134.576	150.601
AT1G09043	0	0	0	0	0	0	0	0	0	0	0	0
AT1G09047	0	0	0	0	0	0	0	0	0	0	0	0
AT1G09050	177.571	165.066	203.914	158.681	191.253	178.628	252.702	208.19	246.196	206.623	192.251	221.685
AT1G09053	7.78216	6.69831	4.32021	4.05455	0	2.35657	2.95558	0	0	4.2168	2.74644	0
AT1G09057	0	0	0	0	0	0	0	0	0	0	0	0
AT1G09060	451.365	473.188	499.417	532.948	577.615	403.445	465.505	488.937	404.586	569.268	513.585	518.068
AT1G09063	0	0	0	0	0	0	0	0	0	0	0	0
AT1G09067	0	0	0	0	0	0	0	0	0	0	0	0
AT1G09070	248.431	257.407	266.989	288.323	280.603	248.854	422.649	405.91	307.619	990.948	466.895	489.152
AT1G09073	0	0	0	0	0	0	0	0	0	0	0	0
AT1G09077	0	0	0	0	0	0	0	0	0	0	0	0
AT1G09080	0	0	0	0	0	0	5.91117	0	0	0	5.49289	1.20481
AT1G09083	0	0	0.864042	0	0.410238	0.942629	0	0	0	0	0	0
AT1G09087	0	0	0	0	0	0	0	0	0	0	0	0
AT1G09090	0	0	0	0	0	0	0	0	0	0	0	0
AT1G09097	0	0	0	0	0	0	0	0	0	0	0	0
AT1G09100	189.166	183.247	173.673	185.158	221.939	183.813	190.635	113.009	142.107	147.588	131.829	210.841
AT1G09103	0	0	0	0	0	0	0	0	0	0	0	0
AT1G09107	0	0	0	0	0	0	0	0	0	0	0	0
AT1G09110	0	0	0	0	0	0	0	0	0	0	0	0
AT1G09113	0	0	0	0	0	0	0	0	0	0	0	0
AT1G09117	0	0	0	0	0	0	0	0	0	0	0	0
AT1G09123	0	0	0	0	0	0	0	0	0	0	0	0
AT1G09127	0	0	0	0	0	0	0	0	0	0	0	0
AT1G09130	677.048	818.151	820.84	772.166	915.241	709.328	1053.67	922.523	1192.02	1022.57	1230.41	1450.59
AT1G09133	0	0	0	0	0	0	0	0	0	0	0	0
AT1G09137	0	0	0	0	0	0	0	0	0	0	0	0
AT1G09140	331.041	380.369	351.665	409.96	337.216	368.568	425.604	405.91	534.99	531.317	505.345	430.117
AT1G09143	0	0	0	0	0	0	0	0	0	0	0	0
AT1G09147	0	0	0	0	0	0	0	0	0	0	0	0
AT1G09150	519.01	440.175	436.341	514.027	495.978	459.531	282.258	309.045	210.652	267.767	335.066	349.394
AT1G09153	0	0	0	0	0	0	0	0	0	0	0	0
AT1G09155	0	0.956902	0	1.35152	0.820476	0	1.47779	2.30631	0	0	0	0
AT1G09157	0	3.82761	6.0483	2.25253	2.05119	2.82789	0	0	0	0	5.49289	6.02404
AT1G09160	605.811	721.504	680.865	681.615	609.614	720.168	378.315	378.235	488.178	484.932	392.741	427.707
AT1G09163	0	0	0	0	0	0	0	0	0	0	0	0
AT1G09167	0	1.43535	0	0	0	0	2.95558	0	0	0	0	0
AT1G09170	103.563	99.0394	75.1717	58.1152	92.7138	77.2955	1.47779	4.61262	0	0	0	7.22885
AT1G09173	0	0	0	0	0	0	0	0	0	0	0	0
AT1G09176	0	0	0	0	0	0	0	0	0	0	0	0
AT1G09177	0	0	0	0	0	0	0	0	0	0	0	0
AT1G09180	8.38079	13.8751	16.4168	17.5697	18.8709	17.4386	90.1453	64.5766	40.1242	61.1436	63.1682	77.1077
AT1G09183	0	0	0	0	0	0	0	0	0	0	0	0
AT1G09187	0	0	0	0	0	0	0	0	0	0	0	0
AT1G09190	8.38079	8.61212	8.64042	19.3717	16.4095	8.95497	0	6.91892	11.7029	10.542	8.23933	6.02404
AT1G09193	9.8594	11.2723	2.8427	2.70303	3.36395	7.06971	1.47779	0	26.7495	0	2.74644	4.0602
AT1G09195	38.3122	42.1037	50.9785	40.996	48.8183	49.488	81.2786	57.6577	157.153	52.71	32.9573	50.602
AT1G09197	0	0	0	0	0	0	0	0	0	0	0	0
AT1G09200	2746.5	2862.09	2666.44	2316.05	2098.37	2290.12	227.58	251.388	202.293	286.742	233.448	256.624
AT1G09207	0	0	0	0	0	0	0	0	0	0	0	0
AT1G09210	2884.79	2895.59	3177.08	3245.89	3554.71	2908.01	1219.18	1425.3	1141.87	1195.46	1403.43	1315.65
AT1G09217	0	0	0	0	0	0	0	0	0	0	0	0
AT1G09220	37.7136	29.664	46.6583	30.6344	26.6655	28.7502	28.0781	18.4505	21.734	27.4092	13.7322	13.2529
AT1G09223	0	0	0	0	0	0	0	0	0	0	0	0
AT1G09227	0	0	0	0	0	0	0	0	0	0	0	0
AT1G09230	130.501	177.027	152.936	199.123	148.096	176.272	141.868	152.216	152.138	181.322	118.097	131.324
AT1G09233	0	0	0	0	0	0	0	0	0	0	0	0
AT1G09237	0	0	0	0	0	0	0	0	0	0	0	0
AT1G09240	0	0	0	0	0	0	88.6675	48.4325	50.1553	31.626	79.6468	63.8549
AT1G09243	0	0	0	0	0	0	0	0	0	0	0	0
AT1G09245	0	0	0	0	0	0	0	0	0	0	0	0
AT1G09247	5.98628	0.478451	2.59213	0	0	0.942629	0	0	31.765	0	0	0
AT1G09250	274.172	290.898	287.726	273.006	241.22	312.01	169.946	226.018	197.277	331.019	227.955	199.998
AT1G09253	0	0	0	0	1.64095	1.41394	0	0	0	0	0	0
AT1G09257	0	0	0	1.35152	0.410238	0.471314	1.47779	0	0	4.2168	2.74644	3.61443
AT1G09260	0	0	0	0	0	0	0	0	0	0	0	0
AT1G09263	0	0	0	0	0	0	0	0	0	0	0	0
AT1G09267	0	0	0	0	0	0	0	0	0	0	0	0
AT1G09270	493.868	406.683	435.477	480.689	513.618	437.851	477.327	449.73	464.772	451.198	477.881	455.418
AT1G09273	0	0	0	0	0	0	0	0	0	0	0	0
AT1G09277	0	0	0	0	0	0	0	0	0	0	0	0
AT1G09280	246.036	255.014	251.436	295.081	221.939	205.493	94.5787	175.279	180.559	179.214	131.829	144.577
AT1G09283	0	0	0	0	0	0	0	0	0	0	0	0
AT1G09287	0	0	0	0	0	0	0	0	0	0	0	0
AT1G09290	129.304	138.751	127.014	112.626	115.687	114.058	96.0565	69.1892	118.701	52.71	60.4217	95.1799
AT1G09293	0	0	0	0	0	0	0	0	0	0	0	0
AT1G09297	2.39451	0	0	0	0	0.471314	0	0	0	0	0	0
AT1G09300	172.405	138.272	148.615	141.909	141.942	120.185	116.746	89.946	98.6387	82.2276	115.351	126.505
AT1G09303	0	0	0	0	0	0	0	0	0	0	0	0
AT1G09307	0	0	0	0	0	0	0	0	0	0	0	0
AT1G09310	2518.43	2581.24	2092.71	2014.66	1992.53	1961.14	13529.2	14179.2	13615.5	10413.4	11076.4	12462.5
AT1G09313	0	0	0	0	0	0	0	0	0	0	0	0
AT1G09317	0.598628	0	0	0	0	0	0	0	0	0	2.74644	0
AT1G09320	88.5969	107.651	82.9481	101.364	128.815	90.4923	36.9448	41.5135	58.5145	16.8672	74.154	67.4693
AT1G09323	0	0	0	0	0	0	0	0	0	0	0	0
AT1G09327	0	0	1.72808	0	0	0.471314	2.95558	0	0	0	0	0
AT1G09330	425.624	417.688	411.284	393.291	338.036	402.031	345.803	299.82	526.63	293.068	348.798	318.069
AT1G09333	113.159	75.7723	87.8386	60.6966	6.51868	63.1467	270.244	117.253	689.468	322.859	98.5149	62.4814
AT1G09337	0	0	0	0	0	0	0	0	0	0	0	0
AT1G09340	2886.58	3149.16	3244.48	2579.59	2985.71	2869.83	9836.19	10574.4	10945.6	11351.6	12688.6	14299.9
AT1G09343	0	0	0	0	0	0	0	0	0	0	0	0
AT1G09350	5.98628	6.69831	7.77638	4.05455	4.10238	11.3115	639.884	837.19	576.786	421.68	568.514	508.429
AT1G09353	0	0	0	0	0	0	0	0	0	0	2.74644	0
AT1G09357	0	0	0	0	0	0	0	0	0	0	0	0
AT1G09360	0	0	0	0	0	0	0	0	0	0	0	0
AT1G09363	2.39451	0	0	3.60404	0	2.35657	0	0	0	2.1084	0	0
AT1G09367	0	0	0	0	0	0	0	0	0	0	0	0
AT1G09370	7.18354	7.17677	6.0483	9.01011	11.4867	2.82789	0	0	0	0	0	0
AT1G09373	0	0	0	0	0	0	0	0	0	0	0	0
AT1G09377	0	0	0	0	0	0	0	0	0	0	0	0
AT1G09380	0	0	0	0	0	0	0	0	0	0	0	0
AT1G09383	1.79588	0	0	0	0	0	0	0	0	0	0	0
AT1G09387	0	0	0	0	0	0	0	0	0	0	0	0
AT1G09390	92.7873	125.354	139.975	132.899	125.123	93.7915	217.235	216.793	336.04	137.046	252.673	163.854
AT1G09393	0	0	0	0	0	0	0	0	0	0	0	0
AT1G09397	0	0	0	0	0	0	0	0	0	0	0	0
AT1G09400	0	0.956902	0	0	0.410238	0	0	0	0	0	0	0
AT1G09407	0	0	0	0	0	0	0	0	0	0	0	0
AT1G09410	19.1561	15.3104	14.6887	11.7131	15.9993	15.0821	4.43338	0	0	6.3252	0	6.02404
AT1G09415	63.4546	90.9057	67.3953	65.3233	54.1514	89.5497	127.09	50.7388	43.4679	65.3604	76.9004	75.9029
AT1G09417	0	0	0	0	0	0	0	0	0	0	0	0
AT1G09420	115.535	123.919	89.8604	91.0021	86.15	115.472	32.5114	25.3694	10.0311	18.9756	30.2109	25.301
AT1G09421	0	0	0	0	0	0	0	0	0	2.1084	0	1.20481
AT1G09423	0	0	0	0	0	0	0	0	0	0	0	0
AT1G09427	4.1904	2.87071	1.72808	1.35152	2.05119	0.471314	0	0	0	0	0	0
AT1G09430	590.846	566.486	460.535	681.164	630.536	597.627	638.406	846.415	519.943	596.677	675.625	679.512
AT1G09433	0	0	0	0	0	0	0	0	0	0	0	0
AT1G09437	0	0.956902	0	0	0	0	0	0	0	0	0	0
AT1G09440	68.8422	76.0737	78.6279	81.992	98.8673	82.9513	140.39	140.685	208.98	120.179	151.054	181.926
AT1G09443	3.59177	0.478451	0	0.901011	0	0.471314	0	0	0	0	0	0
AT1G09447	0	0	0	0	0	0	0	0	0	0	0	0
AT1G09450	335.232	305.73	314.511	310.398	302.345	356.785	8.86675	13.8378	23.4058	12.6504	27.4644	13.2529
AT1G09453	3.59177	2.39226	0	2.70303	0.820476	2.35657	0	0	0	10.542	0	0
AT1G09457	0	0	0	0	0	0	0	0	0	0	0	0
AT1G09460	6.58491	6.21986	3.45617	3.15354	5.74333	4.24183	0	0	0	0	2.74644	3.61443
AT1G09463	0	0	0	0	0	0	0	0	0	0	0	0
AT1G09467	0	0	0	0	0	0	0	0	0	0	0	0
AT1G09470	354.986	265.54	305.007	294.18	277.321	351.129	7.38896	9.22523	21.734	8.4336	5.49289	15.6625
AT1G09477	0	0	0	0	0	0	0	0	0	0	0	0
AT1G09480	25.1424	32.0562	31.1055	27.4808	24.204	18.3813	2.95558	9.22523	16.7184	4.2168	2.74644	2.40962
AT1G09483	0	0	0	0	0	0	0	0	0	0	0	0
AT1G09486	20.1618	8.13367	13.8247	9.46061	11.4867	22.0057	2.95558	16.1442	6.68737	6.3252	10.9858	9.63847
AT1G09487	9.57805	7.17677	12.9606	8.5596	9.02524	11.7829	0	2.30631	1.67184	2.1084	0	2.40962
AT1G09490	265.791	270.803	267.853	286.071	231.374	292.686	696.04	675.748	638.644	444.872	733.3	585.537
AT1G09493	0	0	0	0	0	0	0	0	0	0	0	0
AT1G09497	0	0	0	0	0	0	0	0	0	0	0	0
AT1G09500	6.58491	2.87071	5.18425	5.85657	10.2559	2.35657	22.1669	16.1442	3.34368	2.1084	21.9715	2.40962
AT1G09503	0	0	0	0	0	0	0	0	0	0	0	0
AT1G09507	0	0	0	0	0	0	0	0	0	0	0	0
AT1G09510	0	0	0	0	0	0	0	0	0	0	0	0
AT1G09513	0	0	0	0	0	0	0	0	0	0	0	0
AT1G09517	0	0.478451	0	0.901011	0	0	0	0	0	0	0	0
AT1G09520	240.648	254.058	273.901	243.723	222.759	243.669	127.09	182.198	153.81	141.263	208.73	148.191
AT1G09523	0	0	0	0	0	0	0	0	0	0	0	0
AT1G09527	0	0	0	0	0	0	0	0	0	0	0	0
AT1G09530	144.868	199.036	178.857	159.028	147.275	168.259	155.168	272.144	193.934	170.78	230.701	227.709
AT1G09533	16.7616	5.74141	8.64042	4.05455	2.46143	13.6681	2.95558	2.30631	20.0621	2.1084	2.74644	0
AT1G09537	0	0	0	0	0	0	0	0	0	0	0	0
AT1G09540	0	0.956902	0	0	0	0	2.95558	0	0	4.2168	5.49289	3.61443
AT1G09543	2.99314	3.34916	2.59213	0.450505	0	7.06971	1.47779	0	0	2.1084	0	0
AT1G09547	0	0	0	0	0	0	0	0	0	0	0	0
AT1G09550	0	0	0	0	0	0	0	0	0	0	0	0
AT1G09553	0	0	0	0	0	0	0	0	0	0	0	0
AT1G09557	0	0	0	0	0	0	0	0	0	0	0	0
AT1G09560	125.113	103.824	107.141	86.0465	124.302	93.3202	211.324	142.991	225.699	90.6612	145.561	132.529
AT1G09563	0	0	0	0	0	0	0	0	0	0	0	0
AT1G09567	0	0	0	0	0	0	0	0	0	0	0	0
AT1G09570	698	702.845	686.05	845.148	787.657	621.192	743.33	1024	998.09	1049.98	1073.86	818.065
AT1G09573	1.19726	0	0	0	0	0	1.47779	0	0	0	0	0
AT1G09575	46.693	41.1468	40.61	29.2828	27.8962	44.7749	35.467	32.2883	96.9669	29.5176	8.23933	19.2769
AT1G09577	0	0	0	0	0	0	0	0	0	0	0	0
AT1G09580	141.875	111.479	147.751	131.998	128.815	134.796	119.701	99.1712	153.81	82.2276	120.843	103.614
AT1G09583	0	0	0	0	0	0	0	0	0	0	0	0
AT1G09587	0	0	0	0	0	0	0	0	0	0	0	0
AT1G09590	2033.24	1966.16	2180.45	1954.79	1941.46	1907.39	543.443	378.235	519.943	731.615	512.651	553.007
AT1G09593	0	0	0	0	0	0	0	0	0	0	0	0
AT1G09597	0	0	0	0	0	0	0	0	0	0	0	0
AT1G09600	52.0806	56.4572	34.5617	56.3132	69.7405	39.5904	2.95558	2.30631	0	0	8.23933	9.63847
AT1G09603	0	0	0	0	0	0	0	0	0	0	0	0
AT1G09607	0	0	0	0	0	0	0	0	0	0	0	0
AT1G09610	2.99314	3.34916	5.18425	2.70303	2.05119	5.65577	2.95558	2.30631	0	4.2168	2.74644	6.02404
AT1G09613	0	0	0	0	0	0	0	0	0	0	0	0
AT1G09617	0	0	0	0	0.820476	0	0	0	0	2.1084	0	0
AT1G09620	3716.28	3796.03	3959.91	3641.89	3958.39	3310.51	2105.85	2589.98	2031.29	2144.24	2941.44	2622.87
AT1G09623	0	0	0	0	0	0	0	0	8.35921	2.1084	0	0
AT1G09625	0	0	0	0	0	0	0	0	0	0	0	0
AT1G09627	0.598628	3.82761	2.59213	0	0	1.41394	0	0	0	4.2168	2.74644	0
AT1G09630	383.721	382.761	373.266	329.77	330.242	400.617	239.402	212.18	264.151	164.455	167.533	214.456
AT1G09633	0	0	0	0	0	0	0	0	0	0	0	0
AT1G09637	0	0	0	0	0	0	0	0	0	0	0	0
AT1G09640	4157.47	4321.85	4328.85	4366.3	4087.2	3488.2	2382.2	3125.05	2424.17	2705.08	2957.92	2632.51
AT1G09645	164.024	133.009	124.422	107.22	128.404	168.731	274.869	207.568	235.73	151.805	137.322	144.577
AT1G09647	0	0	0	0	0	0	0	0	0	0	0	0
AT1G09650	51.482	32.0562	50.1145	38.7435	26.6655	33.9346	0	2.30631	5.01553	0	0	4.81923
AT1G09653	0	0	0	0	0	0	0	0	0	0	0	0
AT1G09657	0	0	0	0	0	0	0	0	0	0	0	0
AT1G09660	405.271	505.723	533.114	450.505	386.034	381.765	181.768	237.55	215.668	288.851	274.644	221.685
AT1G09663	0	0	0	0	0	0	0	0	0	0	0	0
AT1G09665	0	0	0	0	0	0	0	0	0	0	0	0
AT1G09667	0	0	0	0	0	0	0	0	0	0	0	0
AT1G09673	0	0	0	0	0	0	0	0	0	0	0	0
AT1G09677	0	0	0	0	0	0	0	0	0	0	0	0
AT1G09680	50.2847	43.0606	45.7943	37.3919	39.7931	43.3609	33.9892	16.1442	23.4058	29.5176	24.718	37.3491
AT1G09683	0	0	0	0	0	0	0	0	0	0	0	0
AT1G09690	2795.89	2782.94	2909.62	3012.03	3004.78	2297.67	791.003	622.703	678.768	1176.49	1173.66	1051.8
AT1G09693	0	0	0	0	0	0	0	0	0	0	0	0
AT1G09697	0	0	0	0	0	0	0	0	0	0	0	0
AT1G09700	190.364	183.247	201.322	207.232	201.837	182.399	93.1009	103.784	95.295	99.0948	79.6468	116.866
AT1G09703	0	0	0	0	0	0	0	0	0	0	0	0
AT1G09710	105.359	117.699	133.927	114.879	101.329	103.689	88.6675	126.847	55.1708	143.371	101.618	97.5895
AT1G09713	0	0	0	0	0	0	0	0	0	0	0	0
AT1G09717	0	0	0	0	0	0	0	0	0	0	0	0
AT1G09720	0	0	0	0	0	0	0	0	0	0	0	0
AT1G09723	0	0	0	0	0	0	0	0	0	0	0	0
AT1G09730	710.571	683.707	746.533	659.99	632.587	644.758	500.972	671.136	576.786	548.184	664.639	562.646
AT1G09733	0	0	0	0	0	0	0	0	0	0	0	0
AT1G09737	0	0	0	0	0	0	0	0	0	0	0	0
AT1G09740	44.2985	50.7158	48.3864	65.7738	34.8702	52.7872	110.834	119.928	66.8737	94.878	71.4075	72.2885
AT1G09743	0	0	0	0	0	0	0	0	0	0	0	0
AT1G09747	0	0	0	0	0	0	0	0	0	0	0	0
AT1G09750	1453.47	1477.94	1493.07	1366.83	1708.23	810.661	520.183	428.973	396.227	729.506	758.018	550.597
AT1G09753	0	0	0	0	0	0	0	0	0	0	0	0
AT1G09757	0	0	0	0	0	0	0	0	0	0	0	0
AT1G09760	1139.79	1022.93	1055	1040.67	890.627	1081.19	625.106	588.109	526.63	539.75	469.642	465.056
AT1G09763	0	0	0	0	0	0	0	0	0	0	0	0
AT1G09767	0	0	0	0	0	0	0	0	0	0	0	0
AT1G09770	953.016	860.255	940.942	920.382	1141.28	706.5	709.34	601.946	894.436	790.65	560.274	742.162
AT1G09773	0	0	3.45617	0.450505	0.410238	0	1.47779	2.30631	0	2.1084	0	2.40962
AT1G09777	0	0	0	0	0	0	0	0	0	0	0	0
AT1G09780	1655.21	1610.94	1677.97	1783.1	1608.13	1586.44	1513.26	1595.97	1342.49	1448.47	1587.44	1561.43
AT1G09783	4.78902	1.9138	1.72808	5.40606	1.64095	4.24183	0	0	18.3903	4.2168	2.74644	4.81923
AT1G09787	0	0	0	0	0	0	0	0	0	0	0	0
AT1G09790	0	0	0	0	0	0	0	0	0	0	0	0
AT1G09793	2.99314	0.478451	0	0	0	0	0	0	0	0	0	0
AT1G09794	16.163	16.2673	6.0483	16.6687	15.1788	31.1067	16.2557	16.1442	83.5921	27.4092	19.2251	14.4577
AT1G09795	482.494	573.184	502.009	552.32	566.539	498.179	580.772	537.37	586.817	552.401	631.682	701.199
AT1G09797	1974.27	1413.82	2060.74	2042.14	282.244	1037.36	369.448	472.793	662.05	522.883	315.841	208.432
AT1G09800	120.204	109.221	136.89	91.1778	76.5053	90.3839	35.9251	41.6519	59.969	61.9869	66.2991	53.2405
[truncated: 35,337 more rows]

## Sheet: EmNormalizedcounts
Gene_ID	Col_WW_EmR1	Col_WW_EmR2	Col_WW_EmR3	gtl_WW_EmR1	gtl_WW_EmR2	gtl_WW_EmR3	Col_WS_EmR1	Col_WS_EmR2	Col_WS_EmR3	gtl_WS_EmR1	gtl_WS_EmR2	gtl_WS_EmR3
AT1G01010	93.2536	59.0693	67.6852	59.9715	61.4551	49.7817	48.9511	18.8279	69.4782	82.193	38.7157	74.8692
AT1G01020	412.98	284.607	301.682	280.545	198.332	312.46	302.661	463.638	295.778	355.835	447.074	284.659
AT1G01030	406.319	368.378	350.029	293.759	318.449	452.272	239.383	395.386	260.047	404.951	290.368	347.05
AT1G01040	606.149	573.51	642.042	564.139	767.257	481.929	605.322	487.173	708.677	398.937	772.471	531.883
AT1G01050	1021.79	1042.84	916.65	992.071	905.066	929.965	1244.67	982.19	1061.03	1151.7	1226.92	1186.99
AT1G01060	551.529	833.415	760.008	978.857	1126.68	796.508	445.335	442.456	291.808	348.819	437.856	485.09
AT1G01070	0	0	0	0	0	1.05919	0.596964	0	0	0	0	0
AT1G01080	1674.57	1566.95	1643.78	1353.93	1320.35	1408.72	1530.62	1480.35	1291.3	1370.22	1214.94	1391.32
AT1G01090	2920.17	2895.47	3223.75	2966.05	3121.17	2332.33	2190.86	2557.46	2801.96	2325.46	3076.06	2853.61
AT1G01100	5777.73	5674.95	5262.04	5361.86	5055.15	5728.08	4978.68	6803.16	6787.02	6685.7	5550.17	4202.81
AT1G01110	170.521	164.32	106.362	175.849	157.362	138.753	121.781	126.304	124.068	97.2283	164.081	116.983
AT1G01120	626.131	642.245	779.346	605.814	820.332	621.742	349.821	567.976	420.839	333.784	348.441	396.963
AT1G01130	0	0	3.86772	0	3.72455	1.05919	1.19393	6.27598	5.95527	0	2.76541	0.779887
AT1G01140	302.408	302.865	272.674	311.039	344.521	330.466	346.239	191.417	199.502	251.591	223.076	241.765
AT1G01150	15.9863	9.66589	9.66931	7.11527	6.51796	8.47349	13.7302	17.2589	17.8658	25.0588	0	5.45921
AT1G01160	447.617	510.144	440.92	587.518	567.994	498.876	469.214	476.19	592.549	416.979	471.041	476.511
AT1G01170	2090.21	1765.64	1637.98	1322.42	1154.61	1851.46	2076.24	2136.19	1611.89	2226.23	1863.88	1696.26
AT1G01180	23.9795	10.7399	3.86772	6.0988	6.51796	1.05919	8.95446	28.2419	8.93291	22.0518	12.9052	10.1385
AT1G01190	0	0	0	0	0	0	0	0	0	0	0	0
AT1G01200	34.6371	40.8115	19.3386	38.6257	57.7305	42.3674	11.9393	7.06047	6.94782	11.0259	21.2015	35.0949
AT1G01210	600.82	504.774	495.069	430.982	289.584	471.338	378.475	487.957	403.122	437.026	384.392	319.754
AT1G01220	694.073	680.908	630.439	801.992	754.221	747.785	662.63	462.853	682.871	827.944	538.333	675.383
AT1G01225	102.579	146.062	131.503	140.272	142.464	211.837	141.481	203.185	186.598	105.247	210.171	143.499
AT1G01230	434.295	448.927	429.317	455.377	367.799	452.272	404.145	442.456	470.466	386.908	482.103	564.639
AT1G01240	290.418	287.829	264.939	273.43	328.692	221.37	435.784	492.664	331.51	386.908	344.754	357.968
AT1G01250	11.9898	15.0358	15.4709	9.1482	12.1048	13.7694	73.4266	11.7675	36.7242	40.0941	55.3082	32.7553
AT1G01260	853.937	858.117	999.806	814.19	898.548	1090.96	925.892	920.215	783.118	869.04	917.194	888.292
AT1G01270	0	0	0	0	0	0	0	0	0	0	0	0
AT1G01280	0	0	0	0	0	0	0	0	0	0	0	0
AT1G01290	302.408	297.495	311.352	323.236	311	273.27	309.228	306.738	370.219	390.918	280.228	294.797
AT1G01300	1286.9	1133.06	1423.32	1467.78	1851.1	923.61	786.202	889.62	1143.41	684.607	1096.02	811.083
AT1G01305	0	0	0	0	0	0	0	0	0	0	0	0
AT1G01310	0	2.14798	0	0	0.931137	3.17756	0	0	0	0	0	0
AT1G01320	16106.2	17891.6	18553.5	16620.2	18035.2	14911.2	13970.8	14492.8	17048	12384.1	14999.6	16004.9
AT1G01335	0	0	0	0	0	0	0	0	0	0	0	0
AT1G01340	57.2844	79.4751	67.6852	86.3997	69.8353	58.2552	22.6846	13.3364	60.5453	24.0565	23.9669	36.6547
AT1G01350	475.593	631.505	497.002	535.678	515.757	695.885	538.462	513.845	478.407	455.068	443.387	503.027
AT1G01355	0	0	0	0	0	0	0	0	0	0	0	0
AT1G01360	165.192	151.432	164.378	177.882	189.952	222.429	220.28	220.444	115.135	183.431	221.233	173.915
AT1G01370	455.611	530.55	464.127	412.685	410.632	423.674	273.41	351.455	388.085	423.995	420.342	350.949
AT1G01380	77.2673	63.3653	44.4788	52.8563	45.6257	61.4328	87.1568	80.8032	88.3365	68.16	79.275	52.2525
AT1G01390	0	0	0	0	0.931137	0	0	0	0	0	0	3.11955
AT1G01400	0	0	0	0	0	0	0	0	0	0	0	0
AT1G01410	0	0	0	0	0	0	0	0	0	0	0	0
AT1G01420	23.9795	20.4058	17.4048	17.2799	44.6946	36.0123	22.0877	53.3458	13.8956	0	11.9834	42.8938
AT1G01430	635.457	705.61	816.09	627.16	859.44	557.132	504.435	450.301	379.152	326.767	413.889	480.411
AT1G01440	793.988	642.245	701.992	775.564	746.772	629.156	688.3	506.001	690.811	683.605	519.897	623.91
AT1G01448	211.819	182.578	181.783	198.211	252.338	175.825	251.322	236.134	164.762	161.379	238.747	204.331
AT1G01450	0	0	0	0	0	0	0	0	4.96273	0	3.68721	0
AT1G01453	0	0	0	0	0	0	0	0	0	0	0	0
AT1G01460	0	0	0	2.03293	0	0	0	0	0	0	0	0
AT1G01470	262.442	282.459	208.857	284.611	481.398	325.17	626.813	484.035	350.368	935.196	939.317	646.527
AT1G01480	0	0	0	0	1.86227	0	1.19393	0	2.97764	0	0	0.779887
AT1G01490	327.72	287.829	282.344	319.171	307.275	497.817	272.216	281.634	229.278	197.464	176.064	212.129
AT1G01500	99.9146	120.287	100.561	157.552	144.326	105.919	215.504	123.951	202.479	196.461	269.166	148.959
AT1G01510	1743.84	1604.54	1682.46	1958.73	1700.26	1540.06	1579.57	1616.85	1758.79	1695.98	1717.32	1675.98
AT1G01520	61.2809	62.2913	83.156	37.6093	75.4221	32.8348	279.379	196.909	192.554	205.482	306.038	246.444
AT1G01530	3.99658	0	0	0	0	0	0	0	0	0	0	0
AT1G01540	847.276	1040.69	1127.44	1063.22	1254.24	965.977	915.743	1005.73	1147.38	850.998	930.099	993.577
AT1G01550	2275.39	2352.03	1955.13	2156.94	2171.41	2467.9	2418.3	2217.77	2098.24	2203.17	2174.53	2491.74
AT1G01560	3.99658	1.07399	17.4048	19.3129	5.58683	11.651	6.56661	3.13799	1.98509	8.01883	2.76541	8.57876
AT1G01570	54.62	70.8832	65.7513	67.0868	91.2515	86.8532	160.583	98.8466	144.912	100.235	112.46	141.94
AT1G01580	1.33219	4.29595	11.6032	7.11527	7.4491	1.05919	29.8482	7.84497	9.92545	2.00471	11.9834	11.6983
AT1G01590	0	4.29595	1.93386	1.01647	3.72455	0	0	10.1985	0.992545	0	0	0
AT1G01600	671.426	753.94	719.396	1028.66	1748.68	957.504	340.867	506.001	350.368	715.68	1275.77	798.605
AT1G01610	880.581	1080.43	1088.76	1255.34	1710.5	1079.31	885.895	931.982	842.671	972.283	1507.15	954.582
AT1G01620	4585.41	5062.78	5712.63	5669.85	6135.26	4476.12	3230.17	3396.09	4258.02	3245.62	3374.72	4506.19
AT1G01630	1586.64	1644.28	1224.13	1320.39	1194.65	1282.67	832.168	1133.6	858.552	1020.4	1210.33	1101.98
AT1G01640	10.6576	3.22196	9.66931	4.06587	1.86227	7.4143	16.715	12.552	0	28.0659	8.29622	0
AT1G01650	703.399	845.229	802.553	825.371	809.158	628.097	786.202	734.289	767.237	725.704	926.412	777.548
AT1G01660	19.9829	19.3318	36.7434	18.2964	24.2096	23.3021	34.027	43.1473	56.5751	3.00706	20.2797	33.5352
AT1G01670	26.6439	36.5156	34.8095	45.741	48.4192	58.2552	60.8904	69.0357	74.4409	44.1035	65.448	70.1899
AT1G01680	0	0	0	0	0	0	0	0	0	0	0	0
AT1G01690	506.234	423.151	485.399	530.596	426.461	481.929	351.612	477.759	436.72	497.167	290.368	411.001
AT1G01695	74.6029	34.3676	69.619	41.6751	47.488	36.0123	23.2816	46.2853	52.6049	121.285	22.1233	38.2145
AT1G01700	85.2605	70.8832	100.561	101.647	81.009	115.451	78.2023	123.166	88.3365	90.2118	134.583	77.9887
AT1G01710	687.412	713.128	763.875	772.515	737.461	685.293	843.511	990.035	868.477	900.113	869.26	839.159
AT1G01715	78.5995	67.6613	52.2143	52.8563	55.8683	92.1492	84.7689	72.1737	101.24	118.278	82.9622	64.7307
AT1G01720	119.898	136.396	135.37	150.437	144.326	153.582	280.573	243.979	175.68	236.555	261.792	269.061
AT1G01725	154.535	119.213	179.849	139.256	130.359	95.3267	197.595	163.96	148.882	230.541	206.484	184.053
AT1G01730	502.237	559.548	450.59	618.012	608.964	541.244	463.841	691.926	445.653	679.596	658.167	530.323
AT1G01740	242.459	206.206	216.592	239.886	206.713	213.956	188.641	229.858	265.01	204.48	171.455	201.211
AT1G01750	0	1.07399	0	5.08233	0	0	0	0	0	0	0	0
AT1G01760	181.178	166.468	195.32	134.174	169.467	136.635	116.408	195.34	152.852	137.322	153.941	149.738
AT1G01770	306.405	353.342	334.558	349.664	334.278	326.229	485.332	313.014	427.787	413.972	476.572	423.479
AT1G01780	81.2639	86.993	129.569	99.6137	84.7335	94.2675	119.99	131.011	161.785	135.318	98.6329	87.3474
AT1G01790	1930.35	2292.96	2152.39	2020.74	2249.63	1985.97	2124.6	2078.92	2318.59	1762.14	2202.19	2647.72
AT1G01800	1079.08	993.439	893.444	1052.04	873.407	832.52	1128.26	1094.37	903.216	1088.56	1091.41	1209.61
AT1G01810	45.2946	22.5538	27.0741	21.3458	11.1737	9.53267	17.9089	32.9489	36.7242	32.0753	26.7323	26.5162
AT1G01820	418.309	586.398	529.878	550.925	580.099	585.73	715.163	718.599	658.057	654.537	595.485	691.76
AT1G01830	317.062	215.872	237.865	248.018	298.895	224.547	301.467	174.158	265.01	277.652	296.82	241.765
AT1G01840	129.223	97.7329	108.296	126.042	87.5269	79.4389	62.6813	77.6652	96.2769	123.289	77.4314	79.5485
AT1G01860	492.912	518.736	421.582	472.657	360.35	478.752	385.639	475.405	480.392	478.123	502.382	583.356
AT1G01870	0	0	0	0	0	0	0	0	0	0	0	0
AT1G01880	243.792	191.17	239.799	227.689	189.952	229.843	183.865	184.357	180.643	213.501	113.382	185.613
AT1G01890	0	0	0	0	0	0	0	0	0	0	0	0
AT1G01900	362.357	453.223	384.838	469.608	685.317	403.55	333.703	375.774	369.227	538.264	518.975	519.405
AT1G01910	1731.85	1510.03	1674.72	1775.77	1488.89	1572.89	1010.66	1240.29	1180.14	1234.9	1271.17	1417.84
AT1G01920	646.114	600.359	587.894	710.51	613.62	585.73	662.033	684.866	729.521	700.645	597.328	615.331
AT1G01930	317.062	328.64	340.36	328.319	373.386	294.454	454.29	457.362	419.847	323.76	363.19	334.572
AT1G01940	379.675	359.786	330.69	418.784	317.518	306.105	284.155	410.292	296.771	301.708	362.268	323.653
AT1G01950	843.279	853.821	870.238	977.841	1041.94	893.953	774.263	739.781	942.918	860.019	617.608	758.83
AT1G01960	3445.06	3520.53	3956.68	4090.26	4524.4	2836.5	3140.03	2927.74	3818.32	2916.85	4267.95	3369.89
AT1G01970	917.882	847.377	858.634	843.667	803.572	886.538	1131.84	1140.66	1086.84	1012.38	1025.97	1127.72
AT1G01980	0	0	0	1.01647	0	0	0	0	0	0	0	0
AT1G01990	347.703	371.6	344.227	369.994	291.446	400.372	355.791	327.92	373.197	322.758	362.268	335.352
AT1G02000	126.558	124.583	154.709	116.894	135.015	146.168	124.766	80.8032	71.4633	113.266	117.069	127.902
AT1G02010	275.764	243.795	263.005	301.891	237.44	256.323	319.376	255.746	246.151	178.419	270.088	283.099
AT1G02020	99.9146	123.509	114.098	104.696	153.638	99.5635	112.229	66.6822	174.688	130.306	208.327	110.744
AT1G02030	2.66439	4.29595	15.4709	21.3458	29.7964	29.6572	13.1332	0.784497	20.8434	5.01177	11.9834	38.2145
AT1G02040	0	0	0	0	0	0	0	0	0	0	0	0
AT1G02050	63.9453	99.8809	81.2222	94.5314	95.9072	87.9124	71.6357	45.5008	95.2843	101.238	102.32	97.4859
AT1G02060	142.545	179.356	148.907	149.421	224.404	163.115	225.653	133.364	259.054	157.369	338.302	148.179
AT1G02065	98.5824	123.509	104.429	114.861	171.329	87.9124	99.0961	68.2512	112.158	96.2259	137.349	85.7876
AT1G02067	0	0	0	0	0	0	0	0	0	0	0	0
AT1G02070	29.3083	19.3318	25.1402	17.2799	26.0719	23.3021	18.5059	32.9489	31.7614	16.0377	37.7939	19.4972
AT1G02080	5479.32	5408.6	5625.6	6085.59	6477.92	4442.22	5461.03	4674.03	5687.28	4782.23	7027.82	5449.85
AT1G02090	807.31	746.422	748.404	783.696	719.769	598.44	577.861	676.236	638.207	363.854	483.025	688.641
AT1G02100	547.532	575.658	514.407	551.941	482.329	635.511	549.207	542.872	611.408	550.292	506.991	596.614
AT1G02110	404.987	357.638	350.029	451.311	476.742	252.086	359.969	338.903	473.444	361.85	495.93	337.691
AT1G02120	390.333	354.416	404.177	437.081	460.913	373.893	429.217	383.619	364.264	386.908	396.375	403.202
AT1G02130	1108.39	1145.95	1231.87	1075.42	1027.98	1029.53	1173.03	1212.05	910.164	1153.71	1025.04	1184.65
AT1G02136	0	0	0	0	0	0	0	0	0	0	0	0
AT1G02140	2777.63	2727.93	2498.55	2660.09	2333.43	2339.74	2312.04	2564.52	2394.02	2586.07	2496.24	2426.23
AT1G02145	407.652	390.932	454.457	389.307	418.081	401.431	447.723	503.647	489.325	455.068	474.728	406.321
AT1G02150	1814.45	2062.06	1899.05	1965.85	2485.21	1533.7	2243.39	2083.62	2238.19	1678.94	2515.6	2151.71
AT1G02160	163.86	128.879	139.238	105.713	175.054	166.292	208.938	192.986	138.956	210.494	207.406	129.461
AT1G02170	162.528	114.917	129.569	187.03	183.434	67.7879	139.69	133.364	183.621	89.2095	153.941	166.116
AT1G02180	265.107	204.058	255.27	252.084	257.925	210.778	201.774	251.039	242.181	182.428	181.595	192.632
AT1G02190	7.99317	6.44393	5.80158	20.3293	24.2096	20.1245	10.7454	16.4744	12.9031	39.0918	1.84361	17.1575
AT1G02205	6780.87	8266.49	8402.63	10688.1	15086.3	8660.96	11455.7	10889.6	10743.3	11816.7	16412.7	14607.3
AT1G02210	0	0	0	0	0	0	0	0	0	0	0	0
AT1G02220	7.99317	9.66589	5.80158	19.3129	24.2096	28.598	6.56661	2.35349	4.96273	14.0329	25.8105	8.57876
AT1G02228	0	0	0	0	0	0	0	14.1209	0	0	0	0
AT1G02230	0	0	0	0	0	0	0	0	0	0	0.921803	0
AT1G02250	0	0	0	0	0.931137	0	0.596964	0	0	0	0	0
AT1G02260	353.032	415.633	348.095	424.883	373.386	392.958	377.878	404.016	377.167	362.852	364.112	448.435
AT1G02270	478.258	531.624	417.714	426.916	419.012	412.023	558.759	651.917	608.43	450.057	554.003	531.103
AT1G02280	4349.62	4381.87	4152	4004.88	3533.67	4302.41	4243.22	4338.27	4184.57	3845.03	4302.05	4175.52
AT1G02290	568.847	582.102	555.018	546.859	501.883	543.362	540.85	506.785	445.653	540.268	499.617	561.519
AT1G02300	374.347	350.12	384.838	317.138	246.751	382.366	429.217	526.397	500.243	578.358	365.956	395.403
AT1G02305	742.032	802.269	792.883	892.458	802.641	820.869	1272.73	1341.49	1262.52	1246.93	1413.12	1139.42
AT1G02310	1.33219	0	0	0	5.58683	0	5.37268	0	0	0	1.84361	6.2391
AT1G02320	0	0	0	0	0	0	0	0	0	0	0	0
AT1G02330	406.319	429.595	359.698	427.932	426.461	395.076	479.959	411.861	354.339	580.363	346.598	389.164
AT1G02335	73.2707	142.84	96.6931	114.861	83.8024	99.5635	85.9629	69.8202	42.6794	125.294	102.32	87.3474
AT1G02340	3.99658	27.9237	13.537	25.4117	8.38024	11.651	40.5936	8.62947	6.94782	41.0965	42.4029	14.038
AT1G02350	19.9829	2.14798	25.1402	4.06587	12.1048	7.4143	4.17875	35.3024	23.8211	21.0494	0	3.89944
AT1G02360	5.32878	0	0	0	0	0	0	0	0	0	0	3.11955
AT1G02370	583.501	553.104	626.571	500.102	522.368	484.048	459.663	538.165	619.348	434.019	540.176	393.843
AT1G02380	83.9283	98.8069	63.8174	50.8233	46.5569	75.2022	107.454	103.554	36.7242	72.1694	56.23	47.5731
AT1G02390	49.2912	60.1433	38.6772	12.1976	22.3473	11.651	162.971	163.96	102.232	77.1812	123.522	52.2525
AT1G02400	3.99658	5.36994	5.80158	11.1811	2.79341	2.11837	15.5211	3.13799	2.97764	0	9.21803	4.67932
AT1G02405	0	0	0	0	0	0	0	0	6.94782	0	1.84361	0.779887
AT1G02410	680.751	615.395	580.158	581.419	461.844	581.493	703.821	586.804	514.138	682.603	666.463	653.546
AT1G02420	123.894	95.5849	88.9576	52.8563	82.8712	111.214	112.826	81.5877	113.15	27.0635	94.0239	79.5485
AT1G02430	0	0	0	0	0	0	0	0	0	0	0	0
AT1G02440	0	0	0	0	0.931137	0	0	0	0	0	0	0
AT1G02450	7.99317	2.14798	5.80158	4.06587	0.931137	4.23674	8.3575	0.784497	0.992545	3.00706	0	1.55977
AT1G02460	121.23	55.8474	69.619	74.2021	75.4221	74.143	41.1905	43.1473	62.5303	81.1906	66.3698	66.2904
AT1G02470	11.9898	4.29595	1.93386	7.11527	4.65569	11.651	7.16357	0	14.8882	0	6.45262	9.35865
AT1G02475	123.894	161.098	129.569	156.536	203.919	182.18	308.631	344.394	243.174	277.652	258.105	208.23
AT1G02480	0	0	0	0	0	0	0	0	0	0	0	0
AT1G02490	5.32878	10.7399	5.80158	1.01647	0	0	0	0	1.98509	8.01883	0	0.779887
AT1G02500	3346.47	3060.87	3084.51	2994.51	3604.43	2714.69	2857.07	2449.98	2609.4	2608.12	4289.15	2637.58
AT1G02510	0	0	0	0	0	0	0	0	0	0	0	0
AT1G02520	9.32536	5.36994	5.80158	1.01647	0.931137	6.35511	1.79089	0	0.992545	0	0	2.33966
AT1G02530	5.32878	15.0358	9.66931	18.2964	24.2096	10.5919	25.0725	7.06047	2.97764	12.0282	3.68721	7.01899
AT1G02540	0	0	0	0	0	0	0	0	0	0	0	0
AT1G02550	0	0	0	0	0	0	0	0	0	0	0	0
AT1G02560	5511.29	6071.25	5811.25	5796.91	5075.63	5773.62	5263.43	5985.71	6031.7	6110.35	5670.01	6615.01
AT1G02570	0	0	0	0	0	0	0	0	0	0	0	0
AT1G02575	0	0	0	0	0	0	0	0	0	0	0	0
AT1G02580	0	0	0	0	0	0	0	0	0	0	0	0
AT1G02590	0	0	0	0	0	0	0	0	0	0	0	0
AT1G02600	0	0	0	0	0	0	0	0	0	0	0	0
AT1G02610	0	0	0	2.03293	0	0	0.596964	6.27598	0	2.00471	15.6706	7.79887
AT1G02620	0	0	0	0	0	0	0	0	0	0	0	0
AT1G02630	1.33219	0	0	4.06587	1.86227	1.05919	0	0	0	0	0	0
AT1G02640	313.066	311.457	411.912	483.838	710.458	343.176	58.5025	21.1814	56.5751	45.1059	66.3698	67.0703
AT1G02650	3.99658	15.0358	3.86772	4.06587	10.2425	11.651	7.16357	16.4744	2.97764	26.0612	0	4.67932
AT1G02660	58.6166	46.1815	46.4127	63.0209	59.5928	68.8471	74.6205	87.0792	41.6869	37.0871	70.9788	65.5105
AT1G02670	102.579	131.027	116.032	94.5314	132.222	115.451	68.0539	97.2776	93.2992	70.1647	96.7893	79.5485
AT1G02680	310.401	234.129	255.27	273.43	219.748	281.743	228.04	223.582	220.345	399.939	194.5	209.79
AT1G02681	0	0	0	0	1.86227	2.11837	0	0	0	0	0	3.11955
AT1G02690	1148.35	1143.8	1266.68	1411.87	1286.83	1139.68	946.188	880.99	1092.79	880.066	1043.48	1086.38
AT1G02700	0	1.07399	5.80158	0	0	0	0	0	0	0	0	0.779887
AT1G02705	1.33219	0	0	0	0.931137	0	0.596964	0	0	0	0	0
AT1G02710	0	0	0	0	0	0	0	0	0	0	0	0
AT1G02720	345.038	398.45	442.854	461.476	432.048	418.378	442.351	429.904	380.145	502.179	354.894	507.707
AT1G02730	4219.06	3963.02	4699.28	4845.5	5692.04	3889.33	3945.93	4006.43	4660.99	3705.7	3321.25	4525.69
AT1G02740	420.973	299.643	334.558	274.446	294.239	401.431	352.209	355.377	291.808	320.753	346.598	341.591
AT1G02750	398.326	349.046	261.071	241.919	208.575	295.513	308.034	226.72	226.3	369.868	293.133	287.778
AT1G02760	0	0	0	0	0	0	0	0	0	0	0	0
AT1G02770	0	0	0	0	0	0	0	0	0	0	0	0
AT1G02780	32700	31706.3	31415.6	31833.7	27693.9	28259.1	25126.2	27699	29488.5	28193.2	25705.4	27434.9
AT1G02790	0	0	0	0	0	0	0	0	0	0	0	0
AT1G02800	935.201	981.625	976.6	1074.41	1174.16	989.279	970.664	964.931	888.328	900.113	869.26	1104.32
AT1G02810	3.99658	16.1098	7.73545	11.1811	12.1048	5.29593	1.19393	0.784497	16.8733	17.04	0	4.67932
AT1G02813	0	0	0	0	0	0	0	0	0	0	0	0
AT1G02816	246.456	163.246	204.989	170.766	204.85	316.697	262.664	239.272	189.576	201.473	200.953	209.01
AT1G02820	70.6063	76.2532	73.4867	23.3787	14.8982	18.0062	75.2175	64.3287	80.3962	28.0659	11.9834	23.3966
AT1G02830	0	0	3.86772	0	0	2.11837	0	0	0	0	0	0
AT1G02840	1366.83	1411.22	1359.5	1786.95	1810.13	1492.39	2241	2061.66	2105.19	2293.38	2643.73	1549.64
AT1G02850	0	8.59191	1.93386	2.03293	0.931137	6.35511	48.3541	26.6729	85.3589	9.02118	113.382	13.2581
AT1G02860	74.6029	102.029	79.2883	80.3009	61.4551	92.1492	85.3659	134.933	117.12	126.297	132.74	125.562
AT1G02870	1274.91	1264.08	1171.92	1124.21	959.072	1023.17	804.111	789.204	788.081	869.04	959.597	865.675
AT1G02880	492.912	472.555	444.788	397.438	411.563	435.325	472.199	524.044	440.69	518.217	376.095	456.234
AT1G02890	1202.97	1459.55	1525.82	1473.88	1859.48	1206.41	1530.62	1460.73	1513.63	1186.79	1728.38	1407.7
AT1G02900	5.32878	4.29595	13.537	3.0494	4.65569	5.29593	13.1332	0	0	0	0	0
AT1G02910	635.457	677.687	711.661	627.16	736.53	595.262	596.367	619.753	738.454	565.327	641.575	736.994
AT1G02920	0	0	3.88706	2.03293	6.51796	0	2.98482	0	0	3.00706	0	0
AT1G02930	2950.81	2095.35	1723.05	2300.26	2504.76	2384.23	12217.5	12297	8017.78	9325.9	10933.5	11685.8
AT1G02940	7.99317	12.8879	3.86772	4.06587	18.6227	0	72.2327	54.1303	54.59	88.2071	92.1803	74.8692
AT1G02950	11.9898	17.1838	9.66931	23.3787	26.0719	19.0653	21.4907	7.06047	5.95527	64.1506	2.76541	28.0759
AT1G02952	0	0	0	0	0	0	0	0	0	0	0	0
AT1G02960	399.658	441.409	402.243	436.064	471.156	451.213	482.944	396.955	378.16	545.28	452.605	484.31
AT1G02965	0	0	0	0	0	0	0	0	0	0	0	0
AT1G02970	492.912	376.97	487.333	491.97	425.53	523.238	317.585	324.782	399.996	360.847	237.825	437.517
AT1G02980	0	0	0	0	0	0	0	0	0	4.00941	0	0
AT1G02990	599.488	591.767	771.611	759.301	851.991	677.879	759.339	789.988	770.215	623.464	676.603	718.276
AT1G03000	522.22	548.808	570.489	476.723	544.715	442.74	553.386	457.362	546.892	458.075	698.726	485.87
AT1G03010	7.99317	4.29595	11.6032	16.2635	3.72455	16.947	7.16357	0	0	0	0	0
AT1G03020	0	0	0	0	0.931137	0	0	0	0	0	0	0
AT1G03030	270.435	316.826	326.823	357.796	360.35	310.341	392.803	298.893	309.674	421.991	422.186	347.83
AT1G03040	708.727	809.787	808.354	848.75	771.913	620.683	706.209	755.471	618.356	620.457	624.06	735.434
AT1G03050	0	0	0	0	0	0	0	0	0	0	0	0
AT1G03055	67.9419	46.1815	77.3545	76.235	63.3174	86.8532	84.172	65.1132	82.3812	47.1106	55.3082	96.706
AT1G03060	3110.67	2822.44	2715.14	3131.73	3875.39	2151.21	2957.96	2733.19	3047.11	2564.02	3790.45	3043.9
AT1G03070	25.3117	5.36994	1.93386	11.1811	5.58683	12.7102	17.312	23.5349	5.95527	44.1035	26.7323	24.9564
AT1G03080	1643.93	1721.6	1842.97	1853.02	2471.24	1853.57	2596.79	2093.82	2171.69	2190.14	1994.78	1887.33
AT1G03090	301.076	269.571	268.807	325.269	329.623	319.874	326.539	237.703	353.346	253.595	355.816	332.232
AT1G03100	139.88	110.621	152.775	144.338	140.602	165.233	137.899	233.78	146.897	121.285	145.645	106.065
AT1G03103	0	0	0	0	0	0	0	0	0	0	0	0
AT1G03106	0	0	0	0	0	1.05919	0	0	0	2.00471	7.37442	0
AT1G03110	1049.77	1089.02	1137.11	905.672	798.916	947.971	625.619	713.108	870.462	737.732	871.104	714.377
AT1G03120	2.66439	0	5.80158	3.0494	1.86227	1.05919	2.38786	0	9.92545	0	0	0
AT1G03130	11929.8	11859	11610.9	9819.07	9936.17	11644.7	16257.7	17124	12499.1	16087.8	11710.6	14835
AT1G03140	1145.69	1134.13	1156.45	1248.22	1027.04	1126.97	1001.11	1082.61	1113.64	1286.02	1100.63	971.74
AT1G03150	660.768	548.808	555.018	551.941	447.877	664.109	439.366	531.104	430.765	637.497	447.074	463.253
AT1G03160	1992.96	2165.16	2160.12	1977.03	2133.24	1954.2	2279.81	2253.86	2515.11	1977.64	2179.14	2494.86
AT1G03165	0	0	0	0	0	2.11837	0.596964	0	3.97018	1.00235	0	0
AT1G03170	22.6473	6.44393	21.2725	12.1976	11.1737	25.4205	4.77571	5.49148	7.94036	0	33.1849	14.8179
AT1G03180	202.494	234.129	195.32	221.59	181.572	234.08	153.42	218.09	183.621	195.459	163.159	237.086
AT1G03190	270.435	302.865	324.889	309.006	365.006	294.454	271.619	298.109	330.518	253.595	252.574	296.357
AT1G03200	21.3151	12.8879	19.3386	10.1647	7.4491	10.5919	10.7454	38.4404	10.918	51.12	16.5924	6.2391
AT1G03210	342.374	236.277	241.733	224.639	212.299	307.164	184.462	185.926	181.636	215.506	187.126	259.703
AT1G03220	531.546	612.173	587.894	446.229	617.344	342.117	265.052	305.169	337.465	184.433	239.669	207.029
AT1G03230	307.737	303.939	375.169	344.582	367.799	265.856	174.911	134.933	245.159	219.515	241.512	235.947
AT1G03240	2.66439	6.44393	5.80158	8.13173	3.72455	13.7694	16.118	10.983	0	1.00235	2.76541	3.11955
AT1G03250	487.583	467.185	510.539	416.751	451.602	413.082	444.738	371.852	490.317	443.04	497.773	492.889
AT1G03260	201.161	214.798	230.13	216.507	220.68	216.074	166.553	169.451	220.345	204.48	267.323	217.589
AT1G03270	201.161	231.981	183.717	248.018	212.299	179.002	211.922	213.383	211.412	198.466	221.233	203.551
AT1G03280	291.751	256.683	353.897	361.862	304.482	252.086	310.421	264.375	261.039	265.624	292.211	272.961
AT1G03290	318.394	300.717	361.632	338.483	325.898	385.544	623.231	556.208	505.205	729.713	596.406	608.312
AT1G03300	219.812	191.17	326.823	218.54	237.44	254.205	171.329	159.253	212.405	174.409	168.69	129.461
AT1G03310	1432.11	1490.7	1365.31	1584.67	1623.9	1712.7	2389.05	2133.05	2189.55	2073.87	2148.72	2521.38
AT1G03320	3.99658	5.36994	0	4.06587	0	2.11837	3.58179	0	0	0	0	3.11955
AT1G03325	0	0	0	0	0	0	0	0	0	0	0	0
AT1G03330	921.879	875.3	794.817	801.992	738.392	866.414	848.286	930.413	851.604	1007.37	751.269	828.24
AT1G03340	47.959	74.1052	77.3545	87.4161	63.3174	64.6103	138.496	71.3892	117.12	125.294	62.6826	116.983
AT1G03350	691.409	825.897	798.685	857.898	890.167	796.508	801.126	709.97	714.633	857.012	547.551	747.912
AT1G03360	987.156	956.923	1067.49	942.265	719.769	842.053	656.661	719.384	731.506	721.694	683.056	612.212
AT1G03365	544.868	521.958	539.547	564.139	622.931	530.652	618.455	571.114	577.661	546.283	517.131	522.525
AT1G03370	387.669	408.115	408.045	459.443	499.09	422.615	379.072	356.946	415.876	442.038	405.593	370.447
AT1G03380	478.258	468.259	498.936	635.292	626.656	449.095	722.327	618.184	680.886	746.753	776.158	697.219
AT1G03390	0	0	0	0	0	0	0	0	0	0	0	0
AT1G03395	0	0	0	0	0	0	0	0	0	0	0	0
AT1G03400	55.9522	69.8092	58.0158	36.5928	52.1437	56.1368	64.4721	36.0869	34.7391	70.1647	43.3247	56.1519
AT1G03410	342.374	274.941	342.293	304.94	274.686	365.419	256.098	286.341	292.801	256.602	300.508	294.797
AT1G03420	44.4553	41.4452	37.0141	51.0165	115.461	52.2708	89.5446	29.0264	31.8309	0	119.521	38.5186
AT1G03430	266.439	191.17	183.717	165.684	171.329	313.519	216.101	305.954	201.487	273.642	231.372	161.437
AT1G03440	290.418	191.17	253.336	168.733	255.132	184.298	139.093	112.183	129.031	102.24	155.785	133.361
AT1G03445	0	0	0	2.03293	0	0	2.38786	0	0	9.02118	0	0
AT1G03457	428.967	512.292	421.582	522.464	451.602	426.852	283.558	246.332	390.07	200.471	245.2	332.232
AT1G03470	159.863	164.32	156.643	167.717	193.677	207.6	193.416	223.582	151.859	207.487	113.382	179.374
AT1G03475	2519.18	2864.33	2527.56	2919.29	2741.27	2819.55	3147.79	3340.39	3354.8	3192.5	2581.97	3384.71
AT1G03490	0	0	0	0	0	0	0	0	0	0	0	0
AT1G03495	177.355	67.5431	77.8766	136.085	98.7006	100.771	280.669	304.189	313.605	295.694	398.348	344.921
AT1G03502	2.66439	0	0	0	0	1.05919	1.19393	0	10.918	7.01647	0	1.55977
AT1G03506	1.33219	0	0	0	0	1.05919	0.596964	0	0	0	0	0
AT1G03510	79.9317	83.7711	52.2143	39.6422	40.9701	70.9654	43.5784	65.8977	28.7838	65.153	52.5428	54.5921
AT1G03515	0	0	0	0	0	0	0	0	0	0	0	0
AT1G03520	263.775	251.313	253.336	288.677	277.479	242.554	252.516	261.237	267.987	343.807	297.742	311.175
AT1G03530	467.6	512.292	446.722	499.085	514.919	337.88	412.502	373.421	476.422	286.673	329.084	406.321
AT1G03540	38.6336	40.8115	34.8095	35.5763	67.973	59.3144	49.548	65.8977	44.6645	54.1271	15.6706	31.9754
AT1G03545	145.209	103.103	73.4867	85.3832	62.3862	77.3206	72.2327	58.0528	101.24	124.292	123.522	79.5485
AT1G03550	49.2912	42.9595	32.8756	43.7081	36.3144	44.4858	47.1602	30.5954	22.8285	37.0871	60.839	54.5921
AT1G03560	79.9317	63.3653	65.7513	52.8563	91.2515	72.0246	93.1264	123.166	73.4483	75.1765	102.32	67.0703
AT1G03570	0	0	0	0	0	0	0	0	0	0	0	0
AT1G03580	0	1.07399	0	1.01647	0	0	0	0	0	0	0	1.55977
AT1G03590	440.956	424.225	431.251	506.2	420.874	476.634	407.13	458.931	394.04	433.017	277.463	420.359
AT1G03600	3898	3926.5	3730.42	3680.63	4086.76	4054.56	5763.69	6139.47	5447.09	6204.57	5693.05	5374.2
AT1G03610	238.463	229.833	224.328	349.664	284.928	336.821	477.571	422.844	390.07	374.88	436.013	336.911
AT1G03620	7.99317	6.44393	1.93386	4.06587	3.72455	5.29593	1.79089	2.35349	14.8882	24.0565	10.1398	6.2391
AT1G03630	6018.85	6032.59	6147.75	5085.38	4818.64	5084.09	6683.02	7171.09	7239.62	6359.93	6075.6	7660.83
AT1G03640	0	0	0	0	0	0	0	0	0	0	0	0
AT1G03650	139.88	97.7329	146.973	94.5314	57.7305	83.6757	75.2175	85.5102	99.2545	55.1294	70.9788	98.2658
AT1G03660	50.6234	47.2555	58.0158	41.6751	27.003	76.2614	34.6239	39.2248	78.4111	58.1365	53.4646	81.8882
AT1G03670	0	0	0	1.01647	0	2.11837	0	0	0	0	0	2.33966
AT1G03680	2865.55	3068.38	2949.14	2675.34	3190.08	2420.24	3202.12	3451	3104.68	2782.53	3000.47	3330.12
AT1G03687	419.641	344.75	404.177	349.664	388.284	345.295	405.936	455.008	469.474	369.868	330.005	425.819
AT1G03700	0	1.07399	0	0	0	0	0	0	0	0	0	0
AT1G03710	14.6541	21.4798	27.0741	23.3787	27.9341	14.8286	2.38786	3.13799	0	0	9.21803	0.779887
AT1G03720	0	0	0	0	0	0	0	0	0	0	0	0
AT1G03730	69.2741	69.8092	42.545	60.988	60.5239	46.6042	43.5784	78.4497	36.7242	59.1388	91.2585	48.353
AT1G03740	435.628	353.342	411.912	419.801	456.257	502.054	514.583	510.708	387.093	441.035	446.152	376.686
AT1G03743	0	0	0	0	0	0	0	1.56899	0	0	0.921803	0
AT1G03746	0	0	0	0	0	0	0	0	0	0	0	0
AT1G03750	126.558	138.544	168.246	186.013	159.225	207.6	179.089	160.822	204.464	189.445	172.377	148.179
AT1G03760	381.008	425.299	338.426	423.867	411.563	332.584	494.286	294.186	419.847	547.285	511.6	325.993
AT1G03770	161.196	117.065	104.429	120.96	114.53	135.576	121.184	91.0016	99.2545	108.254	50.6991	57.7117
AT1G03780	2244.75	1956.81	2088.57	2190.49	1882.76	2105.66	1886.41	2034.99	2163.75	2091.91	1613.15	2220.34
AT1G03790	0	0	0	0	0	0	0	0	0	0	0	0
AT1G03800	7.99317	3.22196	1.93386	5.08233	4.65569	1.05919	7.16357	2.35349	6.94782	8.01883	10.1398	10.1385
AT1G03810	0	0	0	0	0	0	0	0	0	0	0	0
AT1G03820	118.565	114.917	127.635	122.992	168.536	199.127	185.656	220.444	128.038	165.388	111.538	187.953
AT1G03830	281.093	260.979	278.476	295.792	459.051	248.909	340.27	310.661	381.137	163.384	340.145	259.703
AT1G03840	26.6439	10.7399	25.1402	22.3623	18.6227	28.598	14.3271	3.92248	26.7987	35.0824	4.60901	9.35865
AT1G03850	9.32536	2.14798	1.93386	1.01647	1.86227	1.05919	8.3575	0	11.9105	0	0	0
AT1G03860	2453.9	2502.39	2572.04	2417.16	2302.7	2191.46	2095.94	2328.39	2136.95	1931.53	2453.84	2295.99
AT1G03870	74.6029	111.695	75.4206	81.3173	76.3533	115.451	16.118	14.9054	26.7987	0	8.29622	25.7363
AT1G03880	0	0	0	0	0	0	0	0	0	0	0	0
AT1G03890	0	0	0	0	0	0	0	0	0	0	0	0
AT1G03900	957.848	1018.14	1015.28	1166.9	1084.78	976.569	918.728	753.117	786.096	1078.53	1013.06	1042.71
AT1G03905	26.6439	46.1815	32.8756	18.2964	34.4521	60.3736	44.7723	1.56899	36.7242	20.0471	26.7323	35.8748
AT1G03910	534.21	550.956	537.613	705.428	901.341	476.634	914.549	660.546	841.678	535.257	943.926	659.005
AT1G03920	19.9829	49.4035	36.7434	48.7904	47.488	27.5388	37.6088	26.6729	16.8733	30.0706	31.3413	24.1765
AT1G03930	788.659	858.117	877.973	788.778	837.093	891.834	692.479	779.005	665.998	932.189	627.748	751.032
AT1G03935	0	0	0	0	0	1.05919	0.596964	0	0	0	0	0.779887
AT1G03940	415.472	358.83	322.433	501.24	410.632	385.395	1098.32	1098.49	1129.56	1102.59	1433.27	1322.48
AT1G03950	37.3014	47.2555	32.8756	31.5105	40.0389	37.0715	61.4873	61.1908	32.754	57.1341	55.3082	46.7932
AT1G03960	305.073	301.791	286.211	287.66	318.449	305.045	338.479	328.704	306.696	278.654	356.738	297.137
AT1G03970	122.562	192.244	139.238	165.684	239.302	190.653	328.927	290.264	208.434	250.588	242.434	259.703
AT1G03980	15.9863	16.1098	42.545	22.3623	22.3473	40.2491	16.118	10.983	1.98509	8.01883	11.9834	8.57876
AT1G03982	0	0	0	0	0	0	0	0	0	0	0	0
AT1G03987	0	0	0	0	0	0	0	0	0	0	0	0
AT1G03990	1.33219	4.29595	1.93386	2.03293	0	2.11837	0	0	0	0	7.37442	0
AT1G03993	7.99317	5.36994	0	0	0	0	0	0	0	0	8.29622	5.45921
AT1G03997	0	0	0	0	0	0	0	0	0	0	0	0
AT1G04000	155.867	120.287	116.032	111.811	133.153	136.635	148.047	225.151	151.859	116.273	112.46	145.839
AT1G04003	0	0	0	0	0	0	0	0	0	0	0	0
AT1G04007	0	0	0	0	0	0	0	0	0	0	0	0
AT1G04010	234.466	302.865	243.667	303.924	360.35	229.843	229.234	321.644	316.622	223.525	270.088	266.722
AT1G04013	0	0	0	0	0	2.11837	0	0	0	0	0	0
AT1G04017	3.99658	0	0	0	0	0	0	0	0	0	0	0
AT1G04020	1201.64	1173.87	1363.37	1052.04	961.865	1070.84	684.718	907.663	1131.5	1004.36	982.642	919.487
AT1G04023	0	0	0	0	0	0	0	0	0	0	0	0
AT1G04030	139.88	125.657	114.098	149.421	142.464	148.286	129.541	185.926	138.956	142.334	136.427	151.298
AT1G04033	0	0	0	0	0	0	0	0	0	0	0	0
AT1G04037	0	0	0	0	0	0	0	0	0	0	0	0
AT1G04040	932.536	1164.2	1102.3	1179.1	1673.25	1317.63	816.647	880.99	736.469	1171.75	1322.79	1250.16
AT1G04043	0	0	0	0	0	0	0	0	0	0	0	0
AT1G04047	11.9898	1.07399	0	1.01647	0	7.4143	4.77571	14.1209	0	0	0	0
AT1G04050	82.5961	79.4751	81.2222	100.63	108.943	96.3859	120.587	143.563	83.3738	46.1083	94.0239	102.165
AT1G04053	27.9761	39.7376	29.0079	21.3458	21.4162	14.8286	38.2057	19.6124	16.8733	79.1859	36.8721	19.4972
AT1G04057	0	0	0	0	0	0	0	0	0	0	0	0
AT1G04063	0	0	0	0	0	0	0	0	0	0	0	0
AT1G04067	0	0	3.86772	1.01647	0	0	0	0	0	0	0	0
AT1G04070	206.49	198.688	175.981	147.388	157.362	173.706	153.42	179.65	165.755	188.442	101.398	127.902
AT1G04073	0	0	0	0	0	0	0	0	0	0	0	0
AT1G04077	1.33219	1.07399	5.80158	4.06587	1.86227	0	0.596964	0	0.992545	0	0	3.11955
AT1G04080	1929.02	2057.76	2098.24	2598.09	2441.44	1793.2	1896.56	1465.44	2275.91	1855.36	2170.85	2026.15
AT1G04083	0	0	0	0	0	0	0	0	0	0	0	0
AT1G04087	0	0	0	0	0	0	0	0	0	0	0	0
AT1G04090	1.33219	6.44393	1.93386	14.2305	19.5539	6.35511	6.56661	0	6.94782	0	2.76541	6.2391
AT1G04093	0	0	0	0	0	0	0	0	0	0	0	0
AT1G04097	0	0	0	0	0	0	0	0	0	0	0	0
AT1G04100	39.9658	61.2173	46.4127	54.8892	47.488	87.9124	50.742	47.0698	65.508	48.113	60.839	51.4726
AT1G04103	0	0	0	0	0	0	0	0	0	0	0	0
AT1G04105	0	0	0	0	0	0	0	0	0	0	0	0
AT1G04110	394.33	475.777	584.026	388.29	410.632	485.107	273.41	353.808	401.981	321.755	320.787	513.166
AT1G04117	0	3.22196	0	1.01647	0	0	0	0	0	3.00706	0	0
AT1G04120	2455.23	2550.72	2610.71	2977.23	3738.52	2750.71	2934.68	2559.03	2777.14	2170.1	2745.13	2549.45
AT1G04123	0	1.07399	0	4.06587	1.86227	5.29593	1.79089	5.49148	0	2.00471	0	3.11955
AT1G04127	0	0	0	0	0	0	0	0	0	0	0	0
AT1G04130	523.552	432.817	419.648	489.937	451.602	369.656	400.563	319.29	446.645	373.878	470.119	445.316
AT1G04133	0	0	0	0	0	0	0	0	0	0	0	0
AT1G04137	0	0	0	0	0	0	0	0	0	17.04	0	0
AT1G04140	1548.01	1767.78	1781.09	1965.85	2289.67	1573.95	2207.57	1595.67	2059.53	1753.12	2482.41	1954.4
AT1G04143	0	0	0	0	0	0	0	0	0	0	0	0
AT1G04147	0	0	0	0	0	0	0	0	0	0	0	0
AT1G04150	2.66439	1.07399	3.86772	7.11527	6.51796	2.11837	4.17875	0	9.92545	6.01412	5.53082	3.11955
AT1G04153	3.99658	0	0	0	0	0	0	0	0	0	9.21803	0
AT1G04157	0	0	0	0	0	0	0	0	0	0	0	0
AT1G04160	695.406	589.619	614.968	664.769	646.209	579.375	534.283	682.512	612.4	635.492	642.496	591.155
AT1G04163	1.33219	5.36994	1.93386	0	0	0	0	7.06047	0	0	0.921803	0.779887
AT1G04167	0	0	0	0	0	0	0	0	0	0	0	0
AT1G04170	4336.29	4454.9	4734.09	4474.49	4049.52	3673.26	3240.92	3095.62	3672.42	3121.33	3659.56	3302.04
AT1G04173	0	0	0	0	0	0	0	0	0	0	0	0
AT1G04177	0	0	0	0	0	0	0	0	0	0	0	0
AT1G04180	0	17.1838	0	0	7.4491	16.947	16.715	0.784497	0	21.0494	0	6.2391
AT1G04183	12.829	7.95825	7.46471	3.87274	0	10.2211	0	0	3.9007	42.0988	23.3585	5.93494
AT1G04187	0	0	1.93386	0	0	0	0	0	0	0	0	0
AT1G04190	1104.39	1123.39	1032.68	1042.89	909.721	908.781	910.968	976.699	1091.8	806.894	1133.82	891.411
AT1G04193	3.99658	1.07399	5.80158	2.03293	0.931137	2.11837	2.38786	31.3799	17.8658	27.0635	7.37442	0.779887
AT1G04197	0	0	0	0	0	1.05919	0	0	0	0	0	0
AT1G04200	722.049	709.906	667.182	801.992	747.703	755.199	786.202	664.469	708.677	733.723	736.52	733.874
AT1G04203	0	0	0	0	0	0	0	0	0	0	0	0
AT1G04207	0	0	0	0	0	0	0	0	0	0	0	0
AT1G04210	4024.56	3857.77	4018.56	3793.45	3583.02	3689.14	3139.44	2985.8	3604.92	3092.26	3106.47	3223.27
AT1G04213	0	0	0	0	0	0	0	0	0	0	0	0
AT1G04217	0	0	1.93386	0	0	0	0	3.13799	1.98509	0	0	0
AT1G04220	87.9248	62.2913	83.156	94.5314	99.6317	87.9124	161.777	248.686	133.001	130.306	165.924	82.6681
AT1G04223	13.3219	6.44393	5.80158	4.06587	0	3.17756	1.19393	42.3628	43.672	46.1083	28.5759	0
AT1G04227	2.66439	0	0	0	0	0	1.79089	6.27598	0	0	0	0
AT1G04230	125.226	85.9191	108.296	95.5479	115.461	82.6165	210.728	100.416	187.591	172.405	252.574	143.499
AT1G04233	0	0	0	0	0	1.05919	0	0	0	0	0	0
AT1G04237	0	0	0	0	0	0	0	0	0	0	0	0
AT1G04240	271.768	211.576	226.262	143.322	187.159	265.856	466.229	444.81	307.689	252.593	419.42	277.64
AT1G04243	0	0	0	0	0	0	0	0	0	0	0	0
AT1G04247	2.66439	1.07399	9.66931	1.01647	5.58683	8.47349	4.77571	0	2.97764	6.01412	7.37442	0
AT1G04250	63.9453	63.3653	67.6852	70.1362	89.3892	66.7287	108.051	187.495	75.4334	86.2024	62.6826	119.323
AT1G04253	0	0	0	0	0	0	0	0	0	0	0	0
AT1G04257	0	0	0	0	0	0	0	0	0	0	0	0
AT1G04260	227.805	263.127	263.005	256.15	210.437	187.476	185.656	185.141	167.74	204.48	273.775	238.646
AT1G04263	2.66439	0	0	0	0	0	0.698448	14.1209	0	12.0282	0	0
AT1G04267	0	0	0	0	0	0	0	0	0	14.0329	0	0
AT1G04270	22530.1	21142.5	20986.3	19265.1	16807	19609.8	14602.3	17503.7	15945.2	16929.7	15917.7	16980.5
AT1G04273	139.88	60.1433	73.4867	53.8727	11.1737	90.0308	35.2209	475.405	111.165	400.941	82.0404	32.7553
AT1G04277	3.99658	2.14798	1.93386	2.03293	0.931137	0	1.19393	29.0264	0	26.0612	37.7939	0
AT1G04280	210.487	198.688	183.717	220.573	256.994	118.629	161.777	116.106	124.068	219.515	140.114	101.385
AT1G04283	0	0	0	0	0	0	0	0	0	0	0	0
AT1G04287	0	0	0	0	0	0	0	0	0	0	0	0
AT1G04290	484.919	416.707	429.317	378.126	316.587	452.272	348.627	476.19	318.607	487.144	445.231	379.025
AT1G04293	0	0	0	0	0	0	0	0	0	0	0	0
AT1G04295	11.9898	6.44393	11.6032	9.1482	3.72455	8.47349	17.312	36.0869	15.8807	17.04	21.2015	10.9184
AT1G04297	0	0	0	0	0	0	0	0	0	0	0	0
AT1G04300	1178.99	1223.27	1272.48	1362.07	1609.01	1256.19	1732.39	1205.77	1443.16	1690.97	1304.35	1555.1
AT1G04303	0	0	0	0	0	0	0	9.41396	0	0	0	0
AT1G04307	0	0	0	0	0	0	0	0	0	0	0	0
AT1G04310	77.2673	97.7329	94.7592	118.927	160.156	72.0246	145.659	191.417	96.2769	118.278	120.756	69.41
AT1G04313	0	0	0	0	2.79341	0	3.58179	0	0	8.01883	0	0
AT1G04320	0	0	0	0	0	0	0	0	0	0	0	0
AT1G04323	0	0	0	0	0	0	0	0	0	0	0	0
AT1G04327	0	0	0	0	0	0	0	0	0	0	0	0
AT1G04330	1.33219	4.29595	1.93386	2.03293	0	1.05919	3.58179	3.92248	0	0	0	0
AT1G04333	0	0	0	0	0	0	0	0	0	0	0	0
AT1G04337	0	0	0	0	0	0	0	0	0	0	0	0
AT1G04340	972.502	956.923	1061.69	876.194	739.323	1087.78	600.546	653.486	499.25	758.782	598.25	669.143
AT1G04343	0	0	0	0	3.72455	8.47349	0.596964	5.49148	0	0	0	0
AT1G04347	0	0	0	0	1.86227	0	0	0	0	16.0377	0	0
AT1G04350	369.018	323.27	299.749	268.347	263.512	277.507	518.762	398.524	305.704	363.854	420.342	435.957
AT1G04353	2.66439	0	0	0	0	5.29593	0	0	2.97764	0	0.921803	0.779887
AT1G04357	6.66097	10.7399	3.86772	6.0988	7.4491	20.1245	8.3575	4.70698	0.992545	13.0306	11.0616	6.2391
AT1G04360	46.6268	53.6994	38.6772	28.4611	40.0389	26.4796	39.3996	36.8714	35.7316	28.0659	12.9052	29.6357
AT1G04363	0	0	0	0	0	1.05919	0	0	0	0	0	0
AT1G04367	0	0	0	0	0	0	0	0	0	0	0	0
AT1G04370	0	0	0	0	0	0	0	0	0	0	0	0
AT1G04373	0	0	0	0	0	0	0	0	0	0	0	0
AT1G04377	0	0	0	0	0	0	0	0	0	0	0	0
AT1G04380	11.9898	0	3.86772	0	0	4.23674	0	3.13799	0	0	0	2.33966
AT1G04383	0	0	0	0	0	0	0	0	0	0	0	0
AT1G04387	0	0	0	0	0	0	0	0	0	0	0	0
AT1G04390	227.805	258.831	346.161	255.133	318.449	263.737	284.155	354.593	288.831	307.722	321.709	243.325
AT1G04397	0	0	0	0	0	0	0	0	0	0	0	0
AT1G04400	2222.1	2122.2	2183.33	2435.45	2899.56	2260.3	3272.56	2816.34	3033.22	2794.56	2694.43	2997.89
AT1G04403	0	0	0	0	0	0	0	0	0	0	0	0
AT1G04407	0	0	0	0	0	0	0	0	0	0	0	0
AT1G04410	11270.4	11072.8	11233.8	11769.7	9832.81	10108.9	8942.53	9645.39	10221.2	9444.17	9681.69	11026.8
AT1G04413	0	0	0	0	0	0	0	0	0	0	0	0
AT1G04417	0	0	0	0	0	0	0	0	0	0	0	0
AT1G04420	1733.19	1842.96	1972.54	1816.43	1765.44	1654.45	2355.62	2213.07	2472.43	1998.69	2145.96	2472.24
AT1G04425	181.178	164.32	251.402	218.54	135.015	236.198	246.546	252.608	236.226	247.581	229.529	170.795
AT1G04427	0	0	0	0	0	0	0	0	0	0	0	0
AT1G04430	4240.38	4319.58	4210.02	4341.33	5246.03	4387.15	2977.66	3133.28	3353.81	3319.79	3682.6	3823.01
AT1G04433	11.9898	20.4058	38.6772	23.3787	3.72455	16.947	4.77571	75.3117	55.5825	107.252	47.0119	31.9754
AT1G04437	0	0	0	0	0	0	0	0	0	0	0	0
AT1G04440	1067.09	1089.02	1003.67	1008.33	1131.33	1113.2	1301.98	1118.69	992.545	1197.81	996.469	1134.74
AT1G04443	0	0	0	0	0	0	0	0	0	0	0	0
AT1G04445	0	0	0	0	0	1.05919	0	0	0	0	0	0
AT1G04447	0	0	0	0	0	0	0	0	0	0	0	0
AT1G04450	0	0	0	0	0	0	0	0	0	0	0	0
AT1G04453	1.33219	0	0	0	0	0	0	0	0	0	0	0
AT1G04455	0	0	0	0	0	0	0	0	0	0	0	0
AT1G04457	0	0	0	0	0	0	0	0	0	0	0	0
AT1G04463	3.99658	1.07399	11.6032	2.03293	2.79341	2.11837	10.7454	0	13.8956	15.0353	9.21803	0.779887
AT1G04467	0	0	0	7.11527	0.931137	9.53267	2.98482	0	9.92545	0	2.76541	3.89944
AT1G04470	0	0	0	0	0	0	0	0	0	0	0	0
AT1G04473	0	0	0	5.08233	0	0	0	0	0	0	0	0
AT1G04477	0	2.14798	0	1.01647	0	0	0	0	5.95527	0	0	0.779887
AT1G04480	6454.48	5610.51	6350.8	5596.66	4656.62	5257.8	3902.36	4917.23	4825.75	5303.45	5231.23	4320.58
AT1G04483	0	0	0	0	0	0	0	0	0	0	0	0
AT1G04487	0	0	0	0	0	0	0	0	0	8.01883	2.76541	3.89944
AT1G04490	11.9898	6.44393	7.73545	3.0494	5.58683	30.7164	6.56661	3.13799	6.94782	20.0471	0	3.89944
AT1G04493	0	0	0	0	0	0	0	0	0	0	0	0
AT1G04497	0	0	0	2.03293	0	0	0	0	0	0	0	0
AT1G04500	0	0	0	0	0	0	0	0	0	0	0	0
AT1G04503	25.3117	21.4798	9.66931	8.13173	0	15.8878	0	20.3969	51.6123	48.113	66.3698	8.57876
AT1G04507	0	0	0	0	0	0	0	0	0	0	0	0
AT1G04510	2083.55	2204.9	2382.52	2508.64	2012.19	1708.47	1688.81	1871.81	2071.44	1556.65	1871.26	1851.45
AT1G04513	6.66097	9.66589	7.73545	9.1482	13.9671	12.7102	4.77571	7.84497	7.94036	23.0541	45.1683	11.6983
AT1G04517	1.33219	0	0	0	0	0	0	0	0	5.01177	0.921803	0
AT1G04520	819.3	930.074	924.386	738.971	884.581	901.367	573.086	542.087	647.139	620.457	566.909	692.54
AT1G04523	0	0	0	0	0	0	0	0	0	0	0	0
AT1G04527	0	0	0	1.01647	0	0	0	5.49148	6.94782	0	0.921803	0
AT1G04530	783.33	915.038	756.14	853.832	931.138	920.432	902.013	827.644	721.58	853.003	553.082	836.039
AT1G04533	0	0	0	0	0	0	0	0	0	0	0	0
AT1G04537	0	10.7399	5.80158	1.01647	0	6.35511	3.58179	2.35349	6.94782	1.00235	11.9834	6.2391
AT1G04540	1.33219	6.44393	3.86772	1.01647	0	18.0062	0	1.56899	0	0	0	0
AT1G04547	0	0	0	0	0	0	0	0	0	0	0	0
AT1G04550	331.716	243.795	270.741	275.462	339.865	258.441	324.152	396.955	273.942	247.581	326.318	229.287
AT1G04555	81.2639	73.0312	65.7513	88.4326	54.9371	99.5635	112.229	100.416	58.5602	79.1859	64.5262	87.3474
AT1G04557	0	0	0	0	0	0	0	0	0	0	0	0
AT1G04560	0	0	0	0	0	0	0	0	0	0	0	0
AT1G04563	3.99658	0	0	1.01647	0	0	0	4.70698	0	0	0	0
AT1G04567	0	3.22196	0	0	0	0	0	0	0	23.0541	0	3.89944
AT1G04570	154.535	158.95	139.238	131.124	120.117	160.996	364.745	468.345	220.345	286.673	418.498	298.697
AT1G04573	0	0	0	0	0	0	0	0	1.98509	0	0	0
AT1G04577	0	0	0	0	0	0	0	0	0	0	0	0
AT1G04580	2.66439	5.36994	1.93386	4.06587	3.72455	8.47349	1.79089	7.06047	0	0	2.76541	2.33966
AT1G04583	0	0	0	0	0	0	0	0	0	0	0	0
AT1G04587	0	0	0	0	0	0	0	0	0	0	0	0
AT1G04590	949.855	845.229	833.494	967.676	721.632	892.894	931.264	1037.89	1004.46	1000.35	936.551	937.425
AT1G04593	0	0	0	0	0	0	0	0	0	0	0	0
AT1G04597	0	0	0	0	0	0	0	0	0	0	0	0
AT1G04600	51.9556	46.1815	32.8756	47.7739	57.7305	42.3674	48.9511	28.2419	44.6645	27.0635	70.9788	40.5541
AT1G04603	0	0	0	0	0	0	0	0	0	0	0	0
AT1G04607	0	0	0	0	0	0	0	0	0	0	0	0
AT1G04610	0	0	0	0	0	0	0	12.552	0	0	0	0.779887
AT1G04620	247.788	231.981	268.807	268.347	230.922	302.927	376.684	356.946	336.473	292.687	310.647	389.944
AT1G04623	0	0	0	0	0	0	0	0	0	0	0	0
AT1G04625	0	0	0	0	0	0	0	0	0	0	0	0
AT1G04630	478.258	572.436	497.002	606.831	573.581	473.456	527.119	688.788	596.52	734.725	581.657	528.764
AT1G04635	427.634	316.826	361.632	275.462	207.644	294.454	247.143	214.168	229.278	379.892	223.076	191.852
AT1G04640	562.186	588.545	603.365	382.191	383.629	732.956	451.305	727.229	526.049	589.384	459.98	503.807
AT1G04643	1.33219	4.29595	9.66931	8.13173	1.86227	7.4143	7.16357	0	0	1.00235	13.827	2.33966
AT1G04645	0	0	0	0	0	0	0	0	0	0	0	0
AT1G04647	0	1.07399	5.80158	7.11527	0	1.05919	2.98482	10.1985	0	2.00471	6.45262	4.67932
AT1G04650	327.72	334.01	413.846	335.434	353.832	408.846	322.361	376.559	443.668	364.857	298.664	301.037
AT1G04653	0	0	0	0	0	0	0	0	0	0	0	0
AT1G04657	0	0	0	0	0	0	0	0	0	0	0	0
AT1G04660	2.66439	2.14798	0	0	0.931137	0	0	0	0	0	0	0
AT1G04667	0	0	0	0	0	0	0	0	0	0	0	0
AT1G04670	0	0	0	0	0	0	0	0	0	0	0	0
AT1G04673	0	0	0	0	0	0	0	0	0	0	0	0
AT1G04677	0	0	0	0	0	0	0	0	0	0	0	0
AT1G04680	2108.86	2282.22	2123.38	2315.51	3098.83	2150.15	1449.43	1400.33	1653.58	1532.6	1759.72	1847.55
AT1G04683	0	0	0	0	0	0	0	0	0	0	0	0
AT1G04687	0	0	0	0	0	0	0	0	0	0	0	0
AT1G04690	2243.42	2360.63	2260.68	2350.07	2441.44	2288.9	2337.12	2355.06	2463.5	2523.93	2480.57	2468.34
AT1G04693	0	0	0	0	0	0	0	0	0	0	0	0
AT1G04697	0	0	0	0	0	0	0	0	0	0	0	0.779887
AT1G04700	330.384	268.497	317.153	376.093	418.081	333.643	278.185	165.529	262.032	281.661	263.636	301.037
AT1G04703	0	0	0	0	0	0	0	0	0	0	0	0
AT1G04707	0	0	1.93386	6.0988	3.72455	4.23674	0.596964	18.0434	12.9031	0	25.8105	3.89944
AT1G04710	385.004	298.569	336.492	391.34	366.868	365.419	434.59	426.766	459.548	310.73	376.095	390.724
AT1G04713	0	0	0	0	0	0	0	0	0	0	0	0
AT1G04717	0	0	0	0	0	0	0	0	0	0	0	0
AT1G04720	0	0	0	0	0	0	0	0	0	0	0	0
AT1G04723	0	0	0	0	0	0	0	0	0	0	0	0
AT1G04730	1148.35	974.107	1166.12	951.413	969.314	1000.93	688.3	761.747	923.067	710.669	562.3	877.373
AT1G04733	437.413	211.479	198.453	175.34	36.0257	151.855	83.3362	1026.1	466.476	1148.59	1061.99	125.679
AT1G04737	0	0	0	0	0	0	0	0	0	0	0	0
AT1G04743	0	2.14798	0	7.11527	0	0	0	0	0	7.01647	0	7.79887
AT1G04747	0	0	0	0	0	0	0	0	0	0	0	0
AT1G04750	2348.66	2430.44	2332.24	2188.45	2078.3	2339.74	2038.04	2370.75	2198.49	2180.12	2099.87	2414.53
AT1G04753	0	0	0	0	0	0	0	0	0	0	0	0
AT1G04760	302.408	223.39	293.947	313.072	222.542	300.809	260.873	254.962	259.054	256.602	206.484	311.955
AT1G04763	0	0	0	0	0	0	0	0	0	0	0	0
AT1G04767	0	0	0	0	0.931137	0	1.79089	0	0	0	0	1.55977
AT1G04770	67.9419	40.8115	77.3545	41.6751	51.2126	68.8471	234.607	206.323	124.068	156.367	199.109	171.575
AT1G04773	0	0	0	1.01647	0	0	0.596964	0	0	0	0	0.779887
AT1G04778	0	0	0	0	0	0	0	16.4744	12.9031	0	0	0
AT1G04780	510.231	575.658	518.275	630.209	809.158	657.754	709.194	544.441	540.937	640.504	583.501	616.891
AT1G04783	0	0	1.93386	1.01647	0	0	2.38786	0	0	0	0	0
AT1G04787	0	0	0	0	0	0	0	0	0	0	0	0
AT1G04790	443.621	496.183	537.613	514.332	564.269	514.764	636.364	605.632	636.221	575.351	672.916	549.821
AT1G04793	0	0	0	0	0	0	0	0	0	0	0	0
AT1G04797	0	0	0	0	0	0	0	0	0	0	0	0
AT1G04800	10.6576	28.9977	27.0741	9.1482	2.79341	16.947	11.3423	47.0698	7.94036	21.0494	31.3413	4.67932
AT1G04803	0	0	0	0	0	0	0	0	0	0	0	0
AT1G04807	0	0	0	0	0	0	0	0	0	0	0	0
AT1G04810	945.858	988.069	1139.04	962.594	1228.17	797.567	983.797	759.393	988.575	893.097	1084.04	870.354
AT1G04813	0	0	0	0	0	0	0	0	0	0	0	0
AT1G04817	0	0	0	0	0	0	0	0	0	0	0	0
AT1G04820	15402.8	15644.8	16300.8	18464.8	16997.9	13894.7	9321.72	11188.8	12815.2	12154.1	10651.5	13250.6
AT1G04823	0	0	3.86772	4.06587	0.931137	1.05919	0	0	0	3.00706	15.6706	3.89944
AT1G04827	0	0	0	0	0	0	1.19393	0	0	0	0	0
AT1G04830	317.062	296.421	367.434	290.709	338.003	302.927	391.012	375.774	288.831	348.819	396.375	387.604
AT1G04833	0	5.36994	0	6.0988	0	0	0	9.41396	1.98509	0	0	1.55977
AT1G04837	0	11.8139	1.93386	4.06587	0	10.5919	4.17875	17.2589	5.95527	5.01177	3.68721	3.89944
AT1G04840	73.2707	66.5873	100.561	68.1033	58.6617	74.143	88.3507	87.0792	57.5676	79.1859	92.1803	55.372
AT1G04847	0	0	0	0	0	0	0	0	0	0	0	0
AT1G04850	1285.57	1209.31	1189.32	1308.19	1482.37	1156.63	1586.73	1252.06	1369.71	1518.57	1292.37	1213.5
AT1G04853	0	0	0	0	0	0	0	7.06047	0	0	0	0
AT1G04857	0	0	0	0	0	0	0	0	0	0	0	0
AT1G04860	935.201	930.074	1040.42	975.808	1043.81	1007.29	877.538	806.463	845.648	931.186	870.182	827.461
AT1G04863	0	0	0	0	0	0	0	0	0	0	0	0
AT1G04867	0	0	0	0	0	0	0	0	0	0	0	0
AT1G04870	1564	1542.25	1549.02	1492.17	1333.39	1454.26	995.736	1123.4	1104.7	1043.45	1192.81	1027.89
AT1G04873	0	0	7.73545	1.01647	0	2.11837	0	21.1814	0	1.00235	0	2.33966
AT1G04877	0	0	0	0	0	0	0	0	0	0	0	0
AT1G04880	5.32878	6.44393	9.66931	9.1482	7.4491	1.05919	8.3575	0	6.94782	20.0471	3.68721	3.89944
AT1G04883	0	0	0	0	0	0	0	0	0	0	0	0
AT1G04887	0	0	0	2.0431	0.931137	0	1.79089	0	0	0	0	0
AT1G04890	0	0	0	0	0	0	0	0	0	0	0	0
AT1G04893	0	0	0	0	0	0	0	0	0	0	0	0
AT1G04895	0	0	0	0	0	0	0	0	0	0	0	0
AT1G04897	112.371	38.0729	35.8731	27.282	5.99653	52.7898	22.607	333.654	110.47	193.063	135.487	35.1495
AT1G04900	706.063	576.732	566.621	653.588	652.727	648.222	641.14	507.57	583.617	467.097	492.243	589.595
AT1G04907	13.3219	6.44393	11.6032	3.0494	0.931137	11.651	5.96964	14.1209	5.95527	93.2189	22.1233	3.13515
AT1G04910	564.85	571.362	485.399	622.078	639.691	592.085	541.447	484.819	577.661	553.299	572.439	591.935
AT1G04913	0	0	0	0	0	2.11837	0	0	0	0	0	0
AT1G04917	0	1.07399	0	1.01647	0	0	0	0	0	12.0282	13.827	0.779887
AT1G04920	73.2707	81.6231	79.2883	83.3503	124.772	69.9063	100.29	49.4233	74.4409	82.193	90.3367	102.945
AT1G04923	0	0	0	0	0	0	0	0	0	0	0	0
AT1G04927	0	0	0	0	0	0	0	0	0	0	0	0
AT1G04930	130.555	122.435	135.37	151.454	109.874	121.806	75.2175	86.2947	87.344	86.2024	90.3367	106.845
AT1G04933	0	0	2.8041	1.01647	0.931137	0	2.60276	0	0	0	0.921803	1.55977
AT1G04937	0	0	0	0	0	0	0	0	0	0	0	0
AT1G04940	2292.64	2586.2	2649.87	2378.79	2034.99	2075.08	2023.95	1831.7	2670.47	1975.96	2078.41	2563.84
AT1G04943	0	0	0	0	0	0	0	0	0	0	0	0
AT1G04945	530.28	429.563	399.826	343.312	384.104	319.736	377.64	415.101	342.895	257.284	374.51	378.674
AT1G04947	0	0	0	0	0	0	0	0	0	0	0	0
AT1G04950	785.995	813.009	945.658	934.133	852.922	833.579	996.93	791.557	930.015	1032.42	1058.23	1031.01
AT1G04953	2.66439	0	0	0	3.72455	3.17756	1.19393	0	0	0	0	1.55977
AT1G04957	0	0	0	0	0	0	0	0	0	0	0	0
AT1G04960	166.524	185.8	191.452	193.129	171.329	186.417	227.443	113.752	184.613	205.482	211.093	157.537
AT1G04963	0	0	0	0	0	0	0	0	0	0	0	0
AT1G04967	0	0	0	0	0	0	0	0	0	0	0	0
AT1G04970	516.891	452.149	477.664	482.822	519.575	492.521	594.576	693.495	600.49	746.753	568.752	563.859
AT1G04973	0	0	0	0	0	0	0	0	0	0	0	0
AT1G04977	11.9898	0	0	0	1.86227	0	1.79089	10.1985	0	6.01412	0	0
AT1G04980	231.802	231.981	251.402	361.862	373.386	277.507	171.926	137.287	203.472	140.329	138.27	241.765
AT1G04983	0	0	0	0	0	0	0	0	0	0	0	0
AT1G04985	361.025	335.084	301.682	288.677	316.587	290.217	365.342	322.428	238.211	315.741	256.261	308.835
AT1G04987	0	0	0	0	0	0	0	0	0	0	0	0
AT1G04990	227.805	263.127	203.055	407.603	402.251	265.856	433.396	235.349	406.944	354.833	512.522	377.466
AT1G04997	0	0	0	0	0	0	0	0	0	0	0	0
AT1G05000	0	0	0	1.01647	0	4.23674	1.79089	0	1.98509	2.00471	1.84361	1.55977
AT1G05003	0	0	0	0	0	0	0	0	0	0	0	0
AT1G05005	0	0	0	0	0	0	0	0	0	0	0	0
AT1G05007	0	0	0	0	0	0	0	0	0	0	0	0
AT1G05010	2998.77	3152.16	2985.88	2632.65	2628.6	2686.09	2442.18	2511.96	2006.93	2571.04	2276.85	2682.81
AT1G05013	0	0	0	0	0	0	0	0	0	0	0	0
AT1G05017	0	0	0	0	0	0	0	0	0	0	0	0
AT1G05020	1.33219	10.7399	19.3386	7.11527	9.31138	16.947	13.7302	0.784497	7.94036	9.02118	0.921803	14.038
AT1G05023	0	0	0	2.03293	0	0	0	0	0	0	0	0
AT1G05027	0	0	0	0	0	0	0	0	0	0	0	0
AT1G05030	211.819	239.499	222.394	166.701	243.027	213.956	327.733	291.048	243.174	244.574	244.278	251.904
AT1G05033	2.66439	0	0	2.03293	0	0	0	4.70698	0	0	0	0
AT1G05035	0	0	0	0	0	0	0	0	0	0	0	0
AT1G05037	0	0	0	0	0	0	0	0	0	0	0	0
AT1G05040	0	1.07399	0	0	0	0	0	0	0	0	0	1.55977
AT1G05043	0	0	0	0	0	0	0	0	0	0	0	0
AT1G05047	10.6576	4.29595	3.86772	5.08233	1.86227	2.11837	1.19393	13.3364	15.8807	0	0	1.55977
AT1G05053	0	0	0	0	0	0	0	0	0	0	0	0
AT1G05055	363.689	336.158	317.153	418.784	314.724	326.229	298.482	294.186	344.413	310.73	340.145	360.308
AT1G05057	291.244	104.413	102.707	84.5294	11.304	86.7155	55.8221	675.507	201.07	539.837	413.309	57.4699
AT1G05060	173.185	191.17	150.841	141.289	153.638	205.482	256.695	277.712	179.651	204.48	233.216	204.331
AT1G05061	46.6268	73.0312	63.8174	37.6093	51.2126	112.274	56.7116	65.8977	66.5005	64.1506	42.4029	46.0134
AT1G05065	166.524	140.692	162.444	150.437	93.1138	188.535	258.486	222.013	94.2918	192.452	168.69	194.972
AT1G05067	0	0	0	0	0	0	0	0	0	0	0	0
AT1G05070	432.963	392.006	483.465	384.224	404.114	463.923	324.749	554.639	428.78	396.932	525.428	419.579
AT1G05073	0	0	0	0	0	0	0	0	0	0	0	0
AT1G05077	10.6576	0	0	0	0	0	0	0	0	0	0	0
AT1G05080	0	0	0	0	0	0	0	0	0	0	0	0
AT1G05083	0	0	0	0	0	0	0	0	0	0	0	0
AT1G05085	0	0	0	0	0	0	0	0	0	0	0	0
AT1G05087	148.18	159.541	151.421	121.549	181.535	194.742	153.969	27.9516	136.574	105.578	192.749	164.946
AT1G05090	179.513	221.864	221.292	259.107	241.835	279.424	169.735	211.194	186.986	106.159	117.29	307.502
AT1G05093	0	0	0	0	0	0	0	0	0	0	0	0
AT1G05097	0	0	0	0	0	0	0	0	0	0	0	0
AT1G05100	3.99658	2.14798	1.93386	8.13173	18.6227	0	17.312	0	0	16.0377	4.60901	3.11955
AT1G05103	1.33219	1.07399	0	3.0494	0	0	0	0	13.8956	0	0	0
AT1G05107	2.66439	2.14798	0	2.03293	0	2.11837	2.38786	4.70698	3.97018	1.00235	0	4.67932
AT1G05113	0	0	0	0	0	0	0	0	0	0	0	0
AT1G05117	0	0	0	0	0	0	0	0	0	0	0	0
AT1G05120	373.014	306.087	303.616	440.13	435.772	333.643	443.544	405.585	392.055	362.852	467.354	391.503
AT1G05123	0	0	0	0	0	0	0	0	0	0	0	0
AT1G05127	0	0	0	0	0	0	0	0	0	0	0	0
AT1G05133	0	0	0	0	0	0	0	0	0	0	0	0
AT1G05135	2.66439	2.14798	3.86772	2.03293	2.79341	1.05919	2.98482	3.13799	1.98509	21.0494	6.45262	0
AT1G05136	0	0	0	0	0	0	0	0	0	0	0	0
AT1G05137	3.77011	4.23151	3.82905	0	0	0	0.573086	21.2363	27.3843	37.488	14.2142	2.32406
AT1G05140	647.447	714.202	611.1	715.592	808.227	765.791	912.758	810.385	820.835	857.012	798.281	885.952
AT1G05143	0	0	0	0	0	0	0	0	0	0	0	0
AT1G05147	1.33219	0	0	0	0.931137	0	0	0	0	0	0	2.33966
AT1G05150	1012.47	1071.84	1021.08	1243.14	1497.27	1132.27	1156.32	978.268	1093.78	974.287	1091.41	1039.59
AT1G05153	0	0	0	0	0	0	0	0	0.992545	0	0	0
AT1G05160	381.008	351.194	388.706	385.241	334.278	376.011	412.502	448.732	316.622	332.781	421.264	380.585
AT1G05163	33866.6	27947.5	51566.6	51655.8	10536.3	15112.8	12875.9	15579.1	19189.9	22081.9	26898.9	16497.3
AT1G05170	431.631	418.855	429.317	335.434	419.012	479.811	606.516	559.346	517.116	707.661	542.02	595.834
AT1G05173	0	0	0	0	0	0	0	0	0	0	0	0
AT1G05177	0	0	0	0	0	0	0	0	0	0	0	0
AT1G05180	979.163	960.145	839.296	875.178	865.027	821.928	832.168	1070.05	952.843	897.106	1045.32	754.931
AT1G05183	5.32878	1.07399	9.66931	5.08233	4.65569	6.35511	1.79089	0.784497	6.94782	0	14.3156	5.45921
AT1G05187	5.32878	8.59191	13.537	9.1482	0.931137	16.947	0	6.27598	7.94036	35.0824	1.84361	4.67932
AT1G05190	8764.51	9081.64	9342.48	8396.01	7905.36	9739.21	8773.58	9321.39	8898.17	10167.9	7117.24	9604.31
AT1G05193	0	0	0	0	0	0	0	0	0	0	0	0
AT1G05197	0	0	0	0	0	0	0	0	0	0	0	0
AT1G05200	820.632	804.417	986.269	872.128	969.314	922.551	898.431	676.236	1021.33	787.85	950.379	913.248
AT1G05203	1.33219	2.14798	0	0	0	0	0	0	0	0	0	0
AT1G05205	287.754	373.748	288.145	292.742	363.144	355.886	311.018	335.765	320.592	291.685	397.297	322.873
AT1G05207	0	0	0	1.01647	0	0	0	0	3.97018	0	0	0
AT1G05210	306.405	350.12	324.889	304.94	359.419	376.011	217.892	305.954	244.166	307.722	207.406	294.797
AT1G05213	0	0	1.93386	0	0	10.5919	0	12.552	8.93291	8.01883	9.21803	7.01899
AT1G05217	0	0	0	0	0	0	0	0	0	0	0	0
AT1G05220	6.66097	1.07399	5.80158	3.0494	3.72455	4.23674	0.596964	3.92248	0	0	0	0
AT1G05223	0	0	0	0	0	0	0	0	0	0	0	0
AT1G05227	0	0	0	0	0	0	0	0	0	0	0	0
AT1G05230	859.265	773.271	806.42	908.721	935.793	792.271	802.32	769.591	787.088	906.127	943.004	754.931
AT1G05233	0	0	0	0	0	0	0	0	0	0	0	0
AT1G05237	0	0	0	0	0	0	0	0	0	0	0	0
AT1G05240	2.66439	0	1.93386	0	0	0	0	0	0	0	0	0
AT1G05243	0	0	0	0	0	0	0	0	0	0	0	0
AT1G05247	2.47788	0	3.82905	0.996137	3.71524	2.00186	2.949	24.5861	7.71208	8.64029	4.44309	1.54418
AT1G05250	0	0	0	0	0	0	0	0	0	0	0	0
AT1G05253	0	1.07399	0	1.01647	0	0	0	0.784497	0	0	0	0
AT1G05257	0	0	0	0	0	0	0	0	0	0	0	0
AT1G05260	1.33219	2.14798	0	2.03293	0.931137	0	0	0	4.96273	0	0	1.55977
AT1G05263	0	0	0	0	0	0	0	0	0	0	0	0
AT1G05267	1.33219	0	0	2.03293	0	0	0	0	0	7.01647	0	0
AT1G05270	287.754	269.571	311.352	323.236	319.38	327.288	399.369	385.972	319.6	388.913	306.038	376.686
AT1G05273	1442.07	562.372	549.178	519.486	92.3223	538.024	334.461	3468.79	1292.08	3382.32	2559.53	360.565
AT1G05277	0	2.14798	0	0	0	0	0	0	0	0	0	0
AT1G05280	0	0	0	0	0	0	0	0	0	0	0	0
AT1G05283	0	0	0	0	0	0	0	0	0	0	0	0
AT1G05287	0	0	0	0	0	0	0	0	0	0	0	0
AT1G05290	1.33219	0	0	0	0	0	0	0	0	0	0	0
AT1G05291	0	0	0	0	0	0	0	0	0	0	0	0
AT1G05293	0	0	0	0	0	0	0	0	0	0	0	0
AT1G05297	0	0	0	2.03293	0	0	0	0	0	0	0	0
AT1G05300	42.6302	34.3676	42.545	38.6257	40.9701	27.5388	8.95446	33.7334	48.6347	58.1365	52.5428	38.9944
AT1G05303	0	0	0	0	0	0	0	0	0	0	0	0
AT1G05307	0	0	0	0	0	0	0	0	0	0	0	0
AT1G05310	22.6473	30.0717	25.1402	23.3787	32.5898	28.598	22.6846	4.70698	5.95527	15.0353	7.37442	14.8179
AT1G05313	0	0	0	0	0	0	0	0	0	0	0	0
AT1G05317	0	0	0	0	0	0	0	0	0	0	0	0
AT1G05320	1015.13	966.589	678.785	988.006	1254.24	1195.82	1242.28	1042.6	874.432	1026.41	973.424	916.368
AT1G05323	0	0	0	0	0	0	0	0	0	0	0	0
AT1G05327	0	0	0	0	0	0	0	0	0	0	0	0
AT1G05330	0	11.8139	0	6.0988	1.86227	8.47349	0.596964	0	0	0	0.921803	2.33966
AT1G05333	0	381.266	421.582	330.352	98.5795	185.379	0	385.972	422.824	439.031	381.626	406.321
AT1G05337	0	0	0	1.01647	0	6.35511	0	0	0	0	0	0
AT1G05340	3.99658	3.22196	1.93386	3.0494	2.79341	3.17756	7.16357	9.41396	2.97764	0	0	0.779887
AT1G05343	0	0	0	0	0	0	0	0	0	0	0	0
AT1G05347	5.44868	3.41528	8.19957	1.08762	5.58683	33.5656	19.8789	21.8404	1.03225	3.92923	10.5639	21.6809
AT1G05350	377.011	446.779	483.465	454.361	483.26	419.438	352.806	302.031	365.257	276.65	516.209	344.71
AT1G05353	0	0	0	0	0	0	0	0	0	0	0	0
AT1G05357	0	0	3.86772	0	0	0	0	0	0	0	0	0
AT1G05360	829.957	703.462	738.735	706.444	649.934	695.885	700.239	622.891	708.677	722.697	794.594	781.447
AT1G05363	0	0	0	0	0	0	0	0	0	0	0	0
AT1G05367	0	0	0	0	0	1.05919	0	0	0	0	4.60901	0
AT1G05370	101.247	93.437	67.6852	76.235	67.0419	67.7879	59.0995	45.5008	68.4856	86.2024	42.4029	42.1139
AT1G05373	0	0	0	0	0	0	0	0	0	0	0	0
AT1G05377	0	0	0	0	0	0	0	0	0	0	0	0
AT1G05380	563.518	556.326	545.349	580.402	771.913	453.331	719.342	606.416	609.423	504.184	718.084	584.136
AT1G05383	0	0	0	0	0	0	0	0	0	0	0	0
AT1G05385	602.152	659.429	663.314	498.069	437.635	646.103	677.554	422.844	541.93	550.292	469.198	704.238
AT1G05387	0	0	0	0	0	0	0	0	0	0	0	0
AT1G05390	0	0	0	0	0	0	0	0	0	0	0	0
AT1G05397	0	0	0	1.01647	1.86227	0	0	0	0	0	0	0
AT1G05400	6.66097	2.14798	15.4709	5.08233	4.65569	15.8878	0.596964	2.35349	0	4.00941	0	1.55977
AT1G05407	0	0	0	0	0	0	0	0	0	0	0	0
AT1G05410	546.2	506.922	562.754	557.024	629.449	676.82	618.455	520.906	528.034	629.478	518.053	460.134
AT1G05413	0	0	0	0	0	0	0	0	0	0	0	0
AT1G05417	0	0	0	0	0	0	0	0	0	0	0	0
AT1G05420	22.6473	10.7399	3.86772	16.2635	21.4162	20.1245	39.3996	20.3969	8.93291	24.0565	35.0285	28.8558
AT1G05423	0	1.05251	0	0	0	0	0	0	0	0	0	0
AT1G05427	0	0.998809	0	0	0	0.974451	0	0	4.57563	0	5.32802	0.748692
AT1G05430	603.484	639.023	630.439	614.962	550.302	663.05	537.865	702.125	644.162	684.607	525.428	688.641
AT1G05433	0	0	0	0	0	0	0	0	1.96524	0	0.912585	0
AT1G05440	247.788	266.349	301.682	285.627	277.479	234.08	280.573	238.487	275.928	301.708	238.747	269.841
AT1G05443	0	0	0	0	0	0	0	0	0	0	0	0
AT1G05447	0	0	0	0	0	0	0	0	0	0	0	0
AT1G05450	0	0	0	0	0	0	0	0	0	0	0	0
AT1G05453	0	2.14798	5.80158	0	0	0	0	0	0	0	0	0
AT1G05460	464.936	501.552	450.59	519.414	540.991	418.378	527.716	502.863	612.4	494.16	563.221	452.335
AT1G05463	0	0	0	0	0	0	0	0	0	0	0	0
AT1G05467	0	0	0	0	0	0	0	0	0	0	0	0
AT1G05470	964.509	874.226	876.039	938.199	923.688	798.626	809.484	612.692	827.783	771.812	903.367	823.561
AT1G05473	0	0	0	0	0	0	0	0	0	0	0	0
AT1G05477	0	0	0	0	0	0	0	0	0	0	0	0
AT1G05483	0	0	0	0	0	0	0	0	0	0	0	0
AT1G05487	0	0	0	0	0	0	0	0	0	0	0	0
AT1G05490	27.9761	26.8497	17.4048	23.3787	20.485	7.4143	18.5059	48.6388	12.9031	8.01883	14.7488	10.1385
AT1G05493	0	0	0	0	0	0	0	0	0	0	0	0
AT1G05497	0	0	0	0	0	0	0	0	0	0	0	0
AT1G05500	1465.41	1369.33	1442.66	1603.98	1673.25	1348.34	1535.39	1218.32	1484.85	1436.37	1682.29	1563.67
AT1G05507	0	0	0	0	0	0	0	0	0	0	0	0
AT1G05510	0	0	0	0	0	0	0	10.1985	0	0	0	0
AT1G05517	0	0	0	0	0	3.17756	0.596964	0	0	0	0	0
AT1G05520	755.354	744.274	819.957	857.898	935.793	659.873	747.399	584.45	722.573	656.541	742.051	646.527
AT1G05523	0	1.07399	13.537	0	0	0	0.596964	1.56899	8.93291	0	0	0
AT1G05527	0	0	0	0	0	0	0	0	0	0	0	0
AT1G05530	0	0	1.93386	0	0	0	0	0	0	0	0	1.55977
AT1G05533	0	0	1.93386	0	0	0	0	0	0	0	0	0
AT1G05537	0	0	0	0	0	0	0	0	0	0	0	0
AT1G05540	63.9453	40.8115	52.2143	49.8069	90.3203	58.2552	31.6391	18.0434	14.8882	18.0424	42.4029	38.2145
AT1G05543	0	0	0	0	0	0	0	0	0	0	0	0
AT1G05547	0	0	0	0	0	0	0	0	0	0	0	0
AT1G05550	10.6576	25.7757	17.4048	15.247	27.9341	19.0653	15.5211	2.35349	17.8658	10.0235	11.0616	16.3776
AT1G05553	1.33219	0	0	0	0	0	0	0	0	0	0	3.11955
AT1G05557	39.9658	30.0717	19.3386	29.4775	25.1407	27.5388	26.8634	32.9489	25.8062	85.2	85.7276	33.5352
AT1G05560	237.131	230.907	239.799	268.347	194.608	253.145	277.588	202.4	256.077	350.824	168.69	262.822
AT1G05562	221.144	263.127	297.815	239.886	258.856	278.566	308.631	331.058	315.629	342.805	277.463	347.83
AT1G05563	0	0	0	0	0	0	0	0	0	0	0	0
AT1G05567	0	0	0	0	0	0	0	0	0	0	0	0
AT1G05570	774.005	775.419	808.354	994.104	1095.95	790.153	799.335	528.751	948.873	726.706	986.329	740.893
AT1G05575	0	2.14798	1.93386	2.03293	0	1.05919	1.79089	0	0	0	5.53082	0.779887
AT1G05577	2.66439	17.1838	3.86772	2.03293	0.931137	3.17756	1.19393	18.8279	0	25.0588	35.0285	8.57876
AT1G05580	0	0	0	0	0	0	0	0	0	0	0	2.33966
AT1G05583	0	0	0	0	0	0	0	0	0	0	0	0
AT1G05587	0	0	0	0	0	0	0	0	0	0	0	0
AT1G05590	378.343	372.674	350.029	431.998	394.802	444.858	297.288	215.737	431.757	227.534	389.923	356.409
AT1G05593	0	0	0	0	0	0	0	0	0	0	0	0
AT1G05597	0	0	0	0	0	0	0	0	0	0	0	0
AT1G05600	190.504	199.762	230.13	205.326	198.332	209.719	201.177	183.572	237.218	257.605	147.488	189.513
AT1G05603	0	0	0	0	0	0	0	0	0	0	0	0
AT1G05607	0	0	0	0	0	0	0	0	0	0	0	0
AT1G05610	7.99317	19.3318	11.6032	6.0988	6.51796	11.651	13.7302	8.62947	4.96273	6.01412	9.21803	6.2391
AT1G05613	0	0	0	0	0	0	0	0	0	0	0	0
AT1G05615	0	0	0	0	0	0	0	0	0	0	0	0
AT1G05617	0	0	0	0	0	0	0	0	0	0	0	0
AT1G05620	431.631	378.044	433.185	368.977	398.527	504.172	289.528	253.393	272.95	254.598	321.709	315.075
AT1G05623	0	0	0	0	0	0	0	0	0	0	0	0
AT1G05630	350.367	346.898	353.897	339.5	449.739	282.803	276.394	208.676	381.137	216.508	362.268	279.98
AT1G05633	0	0	0	0	0	0	0	0	0	0	0	0
AT1G05640	102.579	120.287	114.098	125.025	199.263	112.274	118.796	144.347	116.128	104.245	145.645	113.084
AT1G05643	0	0	0	0	0	0	0	0	0	0	0	0
AT1G05647	0	0	0	1.01647	0	0	0	0	0	0	0	0
AT1G05650	0	0	0	0	0	0	0	0	0	0	0	0
AT1G05653	0	0	0	0	0	0	0	0	0	0	0	0
AT1G05657	0	0	0	0	0	0	0	0	0	0	0	0
AT1G05660	0	0	0	0	0	0	0	0	0	0	0	0
AT1G05663	0	0	0	0	0	0	0	0	0	0	0	0
AT1G05667	0	0	0	0	0	0	0	0	0	0	0	0
AT1G05670	354.364	298.569	249.468	263.265	275.617	343.176	269.231	313.014	253.099	370.871	309.726	372.786
AT1G05673	0	0	0	0	0	0	0	0	0	0	0	0
AT1G05675	0	0	0	0	0	0	0	0	0	0	0	0
AT1G05680	6.66097	0	0	0	5.58683	1.05919	5.96964	1.56899	6.94782	2.00471	0	3.11955
AT1G05683	0	0	0	0	0	0	0	0	0	0	0	0
AT1G05687	3.99658	0	3.86772	2.03293	0.931137	0	0.596964	0.784497	0	10.0235	0	5.45921
AT1G05690	11.9898	39.7376	27.0741	18.2964	13.9671	57.196	48.9511	23.5349	37.7167	36.0847	44.2465	55.372
AT1G05693	0	0	0	0	0	0	0	0	0	0	0	0
AT1G05697	0	0	0	0	0	0	0	0	0	0	0	0
AT1G05700	0	3.22196	0	0	0	0	0	3.13799	0	0	0	0
AT1G05703	0	0	0	0	0	0	0	0	0	0	0	0
AT1G05707	0	0	0	0	0	0	0	0	0	0	0	0
AT1G05710	357.028	268.497	276.542	328.319	283.997	307.164	210.131	317.721	299.749	229.539	239.669	236.306
AT1G05713	0	0	0	0	0	0	0	0	0	0	0	0
AT1G05717	0	0	0	0	0	0	0	0	0	0	0	0
AT1G05720	383.672	376.97	435.119	457.41	444.153	506.291	435.187	527.966	430.765	381.897	518.053	488.989
AT1G05723	0	0	0	0	0	0	0	0	0	0	0	0
AT1G05727	1.33219	0	0	0	0	0	0	0	0	0	0	0.779887
AT1G05730	99.9146	133.175	87.0238	91.482	64.2485	81.5573	74.6205	67.4667	62.5303	44.1035	94.9457	70.1899
AT1G05733	0	0	9.66931	1.01647	1.86227	3.17756	0	7.84497	0	0	0.921803	0
AT1G05737	0	0	0	0	0	0	0	0	0	0	0	0
AT1G05740	0	0	0	0	0	0	0	0	0	5.01177	0	0
AT1G05747	0	0	0	0	0	0	0	0	0	0	0	0
AT1G05750	329.052	254.535	255.27	235.82	202.988	243.613	251.919	273.789	269.972	207.487	348.441	205.89
AT1G05753	0	0	0	0	0	0	0	0	0	0	0	0
AT1G05757	0	0	0	0	0	0	0	0	0	0	0	0
AT1G05760	23.9795	19.3318	29.0079	13.2141	9.31138	38.1307	25.6695	34.5179	13.8956	4.00941	22.1233	17.9374
AT1G05763	0	0	0	0	0	0	0	0	0	0	0	0
AT1G05767	474.221	451.075	305.086	342.254	346.346	333.432	414.992	457.362	343.659	0	471.041	474.328
AT1G05770	0	7.51792	7.73545	3.0494	3.72455	11.651	15.5211	0	0.992545	0	13.827	8.57876
AT1G05773	0	0	0	0	0	0	0	0	0	0	0	0
AT1G05777	0	0	0	0	0	0	0	0	0	0	0	0
AT1G05780	79.9317	94.511	75.4206	70.1362	63.3174	100.623	55.5177	60.4063	58.5602	64.1506	93.1021	73.3094
AT1G05783	6.66097	2.14798	7.73545	0	0	5.29593	3.58179	0.784497	5.95527	0	5.53082	0.779887
AT1G05785	115.901	164.32	121.833	150.437	121.979	163.115	129.541	144.347	99.2545	181.426	175.143	153.638
AT1G05787	0	0	0	0	0	0	0	0	0	0	0	0
AT1G05790	378.343	480.073	464.127	549.908	510.263	461.805	413.099	392.248	551.855	484.137	515.288	539.682
AT1G05793	0	0	0	0	0	0	0	0	0	0	0	0
AT1G05797	0	0	0	0	0	0	0	0	0	0	0	0
AT1G05800	0	0	0	0	0	0	0	0	0	0	0	0
AT1G05803	0	0	0	0	0	0	0	0	0	0	0	0
AT1G05805	189.172	215.872	290.079	269.364	266.305	206.541	180.283	154.546	187.591	161.379	185.282	214.469
AT1G05807	0	0	0	0	0	0	0	0	0	0	0	0
AT1G05810	214.483	206.206	187.585	180.931	240.233	283.862	166.553	76.0962	120.098	122.287	149.332	121.662
AT1G05813	0	0	0	0	0	0	0	0	0	0	0	0
AT1G05817	0	0	0	0	0	0	0	0	0	0	0	0
AT1G05820	26.6439	39.7376	75.4206	63.0209	70.7665	63.5511	43.5784	47.8543	36.7242	55.1294	64.5262	80.3284
AT1G05823	0	0	0	0	0	0	0	0	0	0	0	0
AT1G05827	0	0	0	0	0	0	0	0	0	0	0	0
AT1G05830	1105.72	1134.13	1293.75	1209.6	1206.75	1304.92	1239.3	1045.73	1078.9	1223.87	1220.47	1135.52
AT1G05833	0	0	0	2.03293	0	6.35511	0	0	0	13.0306	10.1398	0
AT1G05835	795.32	902.15	847.031	940.232	903.203	773.206	1100.8	935.905	999.493	968.273	1181.75	1109
AT1G05837	0	0	3.86772	0	0	0	0.596964	0	0	0	0	0
AT1G05840	366.354	367.304	334.558	430.982	376.18	428.97	496.674	438.534	526.049	542.273	502.382	475.731
AT1G05843	0	3.22196	0	0	0	0	0	0	0.992545	0	0	0
AT1G05847	0	0	0	0	0	0	0	0	0	0	0	0
AT1G05850	5254.18	6305.38	5759.04	6576.54	7889.53	6252.37	5270	5301.63	5473.89	5489.89	6276.55	6442.65
AT1G05853	3.96994	2.13724	5.80158	3.03924	0	5.27474	3.47433	31.9604	18.8286	52.9142	6.35122	2.33186
AT1G05857	0	0	0	0	0	0	0	0	0	0	0	0
AT1G05860	423.638	442.483	413.846	407.603	383.629	391.899	426.233	543.656	487.34	314.739	420.342	442.196
AT1G05863	0	0	0	0	0	0	0	0	0	0	0	0
AT1G05867	0	0	0	0	0	0	0	0	0	0	0	0
AT1G05870	879.248	965.515	932.121	922.952	746.772	977.628	1011.85	1305.4	906.194	980.302	1014.9	1084.04
AT1G05873	1.33219	0	0	2.03293	0	1.05919	0	0	0	0	5.53082	0
AT1G05880	0	0	0	0	0	0	0	0	0	0	0	0
AT1G05887	0	0	0	0	0	0	0	0	0	0	0	0
AT1G05890	687.412	832.341	816.09	973.775	873.407	819.81	1146.17	1091.24	1085.84	1085.55	1140.27	1052.07
AT1G05893	0	0	0	0	0	0	0	0	0	0	0	0
AT1G05894	5.32878	2.14798	0	6.0988	0.931137	7.4143	6.56661	0	16.8733	0	0.921803	8.57876
AT1G05897	0	0	0	0	0	0	0	0	0	0	0	0
AT1G05900	221.144	227.685	282.344	197.195	186.227	164.174	213.713	273.789	285.853	273.642	180.673	255.023
AT1G05903	0	0	0	0	0	0	0	0	0	0	0	0
AT1G05907	0	0	0	0	0	0	0	0	0	0	0	0
AT1G05910	1344.18	1424.11	1500.68	1591.79	1570.83	1442.61	1241.69	995.527	1511.65	1119.63	1142.11	1254.84
AT1G05913	472.103	307.354	261.207	155.519	105.246	600.865	188.139	510.535	264.92	523.158	408.248	204.409
AT1G05917	18.1445	7.3246	3.73235	0	0.903203	3.92958	6.47109	17.4315	8.02969	50.1878	3.79783	3.82145
AT1G05920	0	0	0	0	0	2.11837	0	0	0	0	0	0
AT1G05927	7.99317	3.22196	5.80158	10.1647	0.931137	2.11837	0.596964	14.9054	7.94036	11.0259	13.827	0.779887
AT1G05930	0	0	0	0	0	0	0	0	0	0	0	0
AT1G05933	0	0	0	3.0494	0	4.23674	0	0	0	0	0	0
AT1G05937	1.33219	0	0	2.03293	3.72455	0	0	14.1209	0	0	0	0
AT1G05940	283.757	231.981	280.41	281.561	285.859	222.429	352.806	299.678	357.316	304.715	463.667	323.653
AT1G05943	0	0	0	0	0	0	0	0	0	0	0	0
AT1G05947	0	0	0	0	0	0	0	0	0	0	0	0
AT1G05950	571.511	544.512	659.447	501.118	451.602	488.285	336.091	549.932	470.466	450.057	261.792	347.05
AT1G05953	0	0	0	0	0	0	2.38786	0	13.8956	0	0	0
AT1G05957	0	0	0	0	0	0	0	0	0	0	0	0
AT1G05960	1743.84	1781.75	1721.14	1751.37	1825.03	1542.17	1736.57	1504.67	2023.8	1473.46	1891.54	1785.94
AT1G05963	0	0	0	0	0	0	0	0	0	0	0	0
AT1G05967	0	0	0	0	0	0	0	0	0	0	0	0
AT1G05970	329.052	393.08	402.243	417.768	236.509	373.893	352.806	429.12	302.726	405.953	504.226	415.68
AT1G05973	0	0	0	2.03293	0	0	0	0	0	0	0	0
AT1G05977	13.3219	3.22196	0	0	0	3.17756	0	0	0	0	0	7.01899
AT1G05980	0	0	0	0	0	0	0	0	0	0	0	0
AT1G05983	0	0	0	0	0	0	0	0	0	0	0	0
AT1G05987	0	0	0	0	0	0	0	0	0	0	0	0
AT1G05990	0	0	0	0	0	0	0	0	0	0	0	0
AT1G05993	0	0	0	0	0	0	0	0	0	0	0	0
AT1G05997	2.66439	4.29595	0	2.03293	0	1.05919	0	0	14.8882	20.0471	3.68721	1.55977
AT1G06000	1015.13	1122.32	1088.76	1250.25	1460.95	1125.91	1023.2	1189.3	1205.94	832.956	824.092	1291.49
AT1G06002	134.552	156.802	179.849	242.936	192.745	207.6	182.074	261.237	183.621	272.64	172.377	194.192
AT1G06003	0	1.07399	0	0	0	1.05919	0	0	0	4.00941	3.68721	0
AT1G06007	0	0	0	0	0	0	0	0	0	0	0	0
AT1G06010	464.936	501.552	524.076	521.447	365.937	503.113	571.892	758.609	706.692	801.883	730.99	736.994
AT1G06013	0	0	0	0	0	0	0	0	0	0	0	0
AT1G06017	0	0	0	0	0	0	0	0	0	0	0	0
AT1G06020	1.33219	6.44393	7.73545	4.06587	1.86227	4.23674	4.77571	0	0	1.00235	11.9834	4.67932
AT1G06023	0	0	0	0	0	0	0	0	0	0	0	0
AT1G06027	0	0	0	0	0	0	0	0	0	0	0	0
AT1G06030	0	0	3.86772	0	0	2.11837	4.17875	0	0	0	0	0
AT1G06033	145.209	80.5491	52.2143	43.7081	21.4162	95.3267	68.0539	570.329	273.942	548.287	235.06	40.5541
AT1G06037	0	0	0	0	0	0	0	0	0	0	0	0
AT1G06040	3233.24	3240.22	2908.53	2912.18	2608.12	3036.69	3300.62	3446.3	3249.59	3525.28	3725.93	3364.43
AT1G06043	0	0	0	0	0	0	0	0	0	0	0	0
AT1G06045	0	0	0	0	0	0	0	0	0	0	0	0
AT1G06047	0	0	0	0	0	0	0	0	0	0	0	0
AT1G06050	189.172	157.876	204.989	187.03	145.257	140.872	170.135	144.347	208.434	162.381	107.851	153.638
AT1G06053	0	0	0	0	0	0	0	0	0	0	0	0
AT1G06057	0	0	0	0	0	0	0	0	0	0	0	0
AT1G06060	404.987	469.333	466.061	488.92	407.838	510.527	481.75	517.768	436.72	433.017	461.823	457.794
AT1G06063	0	0	0	0	0	0	0	0	0	0	0	0
AT1G06067	0	0	0	0	0	0	0	0	0	0	0	0
AT1G06070	979.163	959.071	988.203	956.495	911.584	920.432	850.674	803.325	928.03	1059.49	985.407	945.224
AT1G06073	0	0	0	0	0	0	2.38786	0	0	0	0	0
AT1G06080	389.001	442.483	359.698	373.043	416.218	352.709	303.855	208.676	188.584	342.805	211.093	307.276
AT1G06083	0	0	0	0	0	0	0	0	0	0	0	0
AT1G06087	11.9898	5.36994	1.93386	4.06587	0	0	1.19393	50.9923	9.92545	37.0871	18.4361	0
AT1G06090	39.9658	5.36994	29.0079	26.4281	2.79341	5.29593	3.58179	0.784497	0	7.01647	0	8.57876
AT1G06093	0	0	0	0	0	0	0	0	0	0	0	0
AT1G06097	0	0	0	0	0	0	0	0	0	0	0	0
AT1G06100	620.803	749.644	792.883	982.923	1352.01	915.136	560.549	607.985	636.221	744.749	1214.01	1181.53
AT1G06103	0	0	0	0	0	0	0	0	0	0	0	0
AT1G06110	876.584	920.408	872.172	1086.6	973.97	860.059	1538.97	1301.48	1331	1259.96	1606.7	1364.8
AT1G06113	0	0	0	0	0	0	1.19393	0	0	0	0	0
AT1G06117	0	0	0	0	0	0	0	0	0	0	0	0
AT1G06120	0	0	0	0	0	0	0	0	0	0	0	0
AT1G06123	0	0	0	0	0	0	0	0	0	0	0	0
AT1G06127	0	0	0	0	0	0	0	0	0	0	0	0
AT1G06130	724.714	755.014	746.471	745.07	595.928	622.801	753.966	710.754	583.617	551.294	719.006	744.013
AT1G06133	0	0	0	0	0	0	0	0	0	0	0	0
AT1G06135	0	0	0	0	0	0	0	0	0	0	0	0
AT1G06137	0	0	0	0	0	0	0	0	0	0	0	0
AT1G06140	39.9658	42.9595	25.1402	35.5763	37.2455	58.2552	33.43	43.1473	15.8807	26.0612	59.9172	21.057
AT1G06143	113.237	140.692	145.04	109.778	86.5958	110.155	108.648	91.7861	108.187	112.264	105.086	115.423
AT1G06147	0	0	0	0	0	0	0	0	0	0	0	0
AT1G06148	6.66097	7.51792	0	2.03293	2.79341	18.0062	11.9393	3.92248	0	21.0494	11.0616	3.11955
AT1G06150	724.714	743.2	748.404	713.56	852.922	693.767	642.931	693.495	787.088	505.186	625.904	638.728
AT1G06153	0	0	0	0	0	0	0	0	0	0	0	0
AT1G06157	0	0	0	0	0	0	0	0	0	0	0	0
AT1G06160	3.99658	3.22196	0	2.03293	6.51796	4.23674	0	0	0	4.00941	0	1.55977
AT1G06163	0	0	0	0	0	0	0	0	0	0	0	0
AT1G06170	23.9795	13.9618	7.73545	7.11527	8.38024	12.7102	16.715	4.70698	3.97018	5.01177	5.53082	11.6983
AT1G06173	0	0	0	0	0	0	0	0	0	0	0	0
AT1G06177	31.9727	9.66589	13.537	20.3293	13.9671	22.2429	10.1484	13.3364	24.8136	3.00706	9.21803	13.2581
AT1G06180	389.001	481.147	425.45	409.636	312.862	423.674	653.079	643.287	601.482	767.803	694.117	570.878
AT1G06187	0	0	0	0	0	0	0	0	0	0	0	0
AT1G06190	3040.07	3123.16	3299.17	2776.99	3089.51	3104.47	3437.32	3580.44	3449.09	3135.36	2866.81	3465.04
AT1G06197	0	0	0	0	0	0	0	0	0	0	0	0
AT1G06200	1186.99	1217.9	1197.06	1288.88	1138.78	1044.36	1473.31	1471.72	1077.9	1513.55	1271.17	1310.21
AT1G06203	0	0	0	0	0	0	0	0	0	0	0	0
AT1G06207	0	0	0	0	0	0	0	0	0	0	0	0
AT1G06210	912.553	947.258	1019.14	1056.11	1029.84	1033.77	1326.45	1112.42	1065	1190.8	854.511	1215.06
AT1G06213	1.33219	3.22196	5.80158	0	2.79341	0	0	0.784497	4.96273	1.00235	0.921803	0
AT1G06217	0	0	0	0	0	0	0	0	0	0	0	0
AT1G06220	3899.23	4278.7	4279.58	4415.52	4042.04	3610.64	2929.29	2955.18	3796.45	2839.61	3032.43	3437.74
AT1G06225	0	0	0	0	0	0	0	0	0	0	0	0
AT1G06227	7.99317	20.4058	5.80158	11.1811	0	29.6572	0	76.8807	19.8509	76.1789	20.2797	0
AT1G06230	1278.91	1154.54	1191.26	1200.45	1606.21	1105.79	1378.99	1178.31	1198.99	1125.64	1408.51	1130.84
AT1G06233	0	0	0	0	0	1.05919	1.19393	0	4.00988	5.01177	0	0
AT1G06237	0	0	0	0	0	0	0	0	0.992545	0	0	0
AT1G06240	118.565	100.955	137.304	151.454	182.503	121.806	176.104	123.951	210.42	132.311	287.602	226.947
AT1G06243	2.66439	1.07399	1.93386	1.01647	0.931137	2.11837	0.596964	14.1209	4.96273	1.00235	0.921803	0
AT1G06247	0	0	0	0	0	0	0	0	0	0	0	0
AT1G06250	1.33219	3.22196	5.80158	3.0494	0.931137	8.47349	4.17875	7.06047	0	2.00471	0	10.1385
AT1G06253	57.8306	39.3724	31.7153	14.8607	6.08033	59.5156	26.35	201.278	75.1654	196.491	180.719	13.3595
AT1G06257	0	0	0	1.01647	0	0	0	0	0	2.00471	0	0
AT1G06260	0	0	0	0	0	3.17756	2.38786	0	0	0	2.76541	0.779887
AT1G06263	0	1.07399	1.93386	0	0	0	0	2.21228	0.952843	0	0	0
AT1G06265	163.86	179.356	166.312	170.766	117.323	158.878	149.838	134.933	144.912	120.282	255.339	119.323
AT1G06267	0	0	0	0	0	0	0	0	0	0	0	0
AT1G06270	115.901	125.657	123.767	138.239	138.739	126.043	149.241	191.417	147.889	129.304	103.242	172.355
AT1G06273	0	0	0	0	0	0	0	0	4.96273	0	0	0
AT1G06277	0	0	0	0	0	0	0	0	0	0	0	0
AT1G06280	0	0	0	0	0	0	0	0	0	0	0	0
AT1G06283	57.8306	39.3724	31.7153	14.8607	6.08033	59.5156	26.35	201.278	0	196.491	0	0
AT1G06287	0	0	0	0	0	0	0	0	0	0	0	0
AT1G06290	1337.75	1429.55	1565.33	1506.24	1421.63	1422.65	1220.81	1397.52	1243.65	1346.37	1215.74	1440.45
AT1G06293	0	0	0	0	0	0	0	0	0	0	0	0
AT1G06297	0	0	0	0	0	0	0	0	0	0	0	0
AT1G06303	0	0	0	0	0	0	0	0	0	0	0	0
AT1G06307	0	0	0	0	0	0	0	0	0	0	0	0
AT1G06310	0	4.29595	5.80158	2.03293	0	0	2.98482	3.92248	0.992545	1.00235	0	0.779887
AT1G06313	0	0	0	0	0	0	0	0	1.98509	3.00706	0	1.55977
AT1G06317	0	0	0	0	0	0	0	0	0	0	0	0
AT1G06320	0	0	0	1.01647	0	0	0	0	0	0	0	0
AT1G06323	0	0	0	0	0	0	0	0	0	0	0	0
AT1G06327	0	0	0	0	0	0	0	0	0	0	0	0
AT1G06330	0	0	0	0	0	0	0	0	0	0	0	0
AT1G06333	0	0	0	0	0	0	0	0	0	0	0	0
AT1G06337	0	0	0	0	0	0	0	0	0	0	0	0
AT1G06340	0	0	0	0	0.931137	4.23674	0	0	0	0	0	0.779887
AT1G06343	0	0	0	0	0	0	0	0	0	0	0	0
AT1G06347	0	0	0	0	0	0	0	0	0	0	0	0
AT1G06350	18.6507	4.29595	15.4709	26.4281	13.0359	20.1245	3.58179	0	17.8658	9.02118	6.45262	3.11955
AT1G06353	0	0	0	0	0	0	0	0	0	0	0	0
AT1G06357	0	0	0	0	0	0	0	0	0	0	0	0
AT1G06360	3795.42	3952.28	3809.71	3913.4	4413.59	4307.71	4362.02	4763.47	4443.62	4286.06	5089.27	4800.99
AT1G06363	0	0	0	0	0	0	0	0	0	0	0	0
AT1G06370	106.576	135.323	131.503	102.663	128.497	166.292	137.899	171.805	182.628	165.388	147.488	110.744
AT1G06373	0	0	0	0	0	0	0	0	0	0	0	0
AT1G06377	0	0	0	0	0	0	0	0	5.95527	0	0	0
AT1G06380	119.898	151.432	139.238	108.762	124.772	117.57	128.944	117.675	100.247	126.297	123.522	99.0457
AT1G06383	0	0	0	0	0	0	0	0	0	0	0	0
AT1G06387	0	0	0	0	0	0	0	0	0	0	0	0
AT1G06390	832.622	964.441	951.46	1058.14	937.655	820.869	1059.61	1019.06	943.91	1166.74	984.485	1068.45
AT1G06393	0	0	0	0	0	0	0	0	0	0	0	0
AT1G06397	3.67686	0	0	0	0	0	0	0	0	0	0	0
AT1G06400	428.967	524.106	469.928	578.369	586.617	504.172	493.689	590.726	470.466	454.066	355.816	422.699
AT1G06403	0	0	0	0	0	0	0	0	0	0	0	0
AT1G06407	0	0	0	0	0	0	0	0	0	0	0	0
AT1G06410	849.94	897.854	895.378	1033.75	1446.99	889.716	816.647	608.77	708.677	563.323	860.964	737.774
AT1G06413	2.66439	0	0	0	0	0	0	0	0	0	0	0
AT1G06417	0	0	0	0	0	0	0	0	0	0	0	0
AT1G06420	0	5.36994	3.86772	11.1811	16.7605	4.23674	14.9241	0.784497	27.7913	15.0353	15.6706	14.8179
AT1G06423	9.32536	2.14798	3.86772	0	1.86227	8.47349	2.98482	5.49148	2.97764	2.00471	0	2.33966
AT1G06427	0	0	0	0	0	0	0	0	0	0	0	0
AT1G06430	592.827	631.505	682.653	610.896	735.599	633.393	1286.46	864.516	1050.11	858.015	1204.8	1047.39
AT1G06433	0	0	0	0	0	0	0	0	0	0	0	0
AT1G06437	0	0	0	0	0	0	0	0	0	0	0	0
AT1G06440	110.572	89.141	112.164	105.713	90.3203	93.2083	84.7689	52.5613	65.508	60.1412	104.164	89.6871
AT1G06443	0	0	0	0	0	0	0	0	0	0	0	0
AT1G06447	0	0	0	0	0	0	0	0	10.918	0	0	0
AT1G06450	203.826	249.165	280.41	227.689	209.506	233.021	159.389	186.71	230.27	116.273	163.159	148.959
AT1G06453	235.266	113.402	121.253	110.825	18.1758	105.749	52.8075	603.474	288.106	803.827	471.014	49.8972
AT1G06457	494.178	189	317.153	239.876	40.9607	278.555	141.457	1114.21	641.8	999.086	986.255	113.864
AT1G06460	325.055	321.122	317.153	253.1	219.748	308.223	597.561	524.828	562.773	625.469	620.373	591.935
AT1G06463	3512.97	2087.83	2142.7	1529.77	449.739	2495.42	1125.86	5181.41	2921.02	5892.72	4451.38	1307.09
AT1G06467	1142.8	660.857	624.521	386.369	68.2524	629.972	216.459	2570.15	1309.17	2032.69	1306	319.083
AT1G06470	928.54	940.814	1009.48	778.613	677.868	847.349	702.627	766.454	713.64	844.984	606.546	641.847
AT1G06473	10.6576	26.8497	3.86772	19.3129	13.9671	29.6572	22.0877	0.784497	25.8062	96.2259	43.3247	31.9754
AT1G06475	70.6063	60.1433	50.2804	75.2185	36.3144	73.0838	25.6695	44.7163	13.8956	21.0494	40.5593	50.6927
AT1G06480	0	0	0	0	0	0	0	0	0	0	0	0
AT1G06483	0	0	0	0	0	0	0	0	8.93291	0	0	0
AT1G06487	0	0	0	0	0	0	0	0	0	0	0	0
AT1G06490	239.795	219.094	230.13	248.018	283.066	265.856	194.013	117.675	166.748	185.435	167.768	194.192
AT1G06493	0	0	0	0	0	0	0	0	0	0	0	0
AT1G06497	0	0	0	0	0	0	0	0	0	0	0	0
AT1G06500	43.9624	48.3295	54.1481	30.494	19.5539	33.8939	39.9966	22.7504	41.6869	49.1153	40.5593	40.5541
AT1G06507	0	0	0	0	0	0	0	0	0	0	0	0
AT1G06510	868.591	786.159	676.852	654.604	622	735.075	816.647	842.55	876.417	931.186	718.084	843.058
AT1G06513	0	0	0	0	0	0	0	0	0	0	0	0
AT1G06515	385.004	401.672	388.706	412.685	396.665	406.727	386.236	484.819	268.98	340.8	407.437	312.735
AT1G06517	0	0	0	0	0	0	0	0	0	0	0	0
AT1G06520	0	0	0	3.0494	1.86227	7.4143	0.596964	0	0	0	0	0
AT1G06527	0	0	0	0	0	0	0	0	0	0	0	0
AT1G06530	151.87	165.394	154.709	134.174	202.988	109.096	173.12	124.735	176.673	165.388	180.673	124.782
AT1G06533	0	0	0	0	0	0	0	0	0	0	0	0
AT1G06537	5.32878	1.07399	3.86772	0	0.931137	1.05919	1.79089	0	0	25.0588	0	0
AT1G06540	21.3151	11.8139	0	10.1647	5.58683	8.47349	15.5211	33.7334	14.8882	16.0377	30.4195	23.3966
AT1G06543	0	0	0	0	0	0	0	0	0	0	0	0
AT1G06547	0	0	0	0	0	0	0	0	0	0	0	0
AT1G06550	431.631	461.815	498.936	504.167	628.518	391.899	797.544	672.314	660.043	415.977	892.305	622.35
AT1G06553	13.3219	3.22196	9.66931	7.11527	0.931137	7.4143	6.56661	64.3287	40.6944	59.1388	30.4195	3.11955
AT1G06557	0	0	0	0	0	0	0	0	0	0	0	0
AT1G06560	536.874	557.4	653.645	567.188	492.572	589.966	479.959	466.776	588.579	527.238	404.671	465.593
AT1G06567	0	0	0	0	0	0	0	0	0	0	0	0
AT1G06570	279.761	346.898	324.889	357.796	372.455	352.709	428.023	543.656	530.019	492.156	432.325	469.492
AT1G06573	2.66439	12.8879	0	5.08233	0	6.35511	1.19393	0.784497	3.97018	0	5.53082	1.55977
AT1G06577	0	0	0	0	0	0	0	0	0	0	0	0
AT1G06580	65.2775	71.9572	69.619	63.0209	84.7335	55.0777	102.081	75.3117	89.3291	32.0753	83.884	67.0703
AT1G06583	0	0	1.93386	1.01647	0	4.23674	0	0	0	0	0	0
AT1G06587	10.6576	1.07399	15.4709	4.06587	0.931137	7.4143	3.58179	39.2248	18.8584	37.0871	9.21803	3.11955
AT1G06590	824.628	851.673	937.923	822.321	757.015	723.424	516.374	769.591	652.102	596.4	601.937	692.54
AT1G06593	0	0	0	0	0	0	0	0	0	0	0	0
AT1G06603	0	0	0	0	0	0	0	0	0	0	0	0
AT1G06607	0	0	0	0	0	0	0	0	0	0	0	0
AT1G06610	0	0	0	0	0	0	0	0	0	0	0	0
AT1G06613	0	0	0	0	0	0	0	0	0	0	0	0
AT1G06617	0	0	0	0	0	0	0	0	0	0	0	0
AT1G06620	39.9658	25.7757	21.2725	49.8069	47.488	40.2491	13.1332	17.2589	18.8584	13.0306	55.3082	13.2581
AT1G06627	0	0	0	0	0	0	0	0	0	0	0	0
AT1G06630	562.186	480.073	456.391	481.805	491.641	481.929	550.998	503.647	448.63	527.238	636.044	566.978
AT1G06633	0	0	0	0	0	0	0	0	0	0	0	0
AT1G06637	0	0	0	0	0	0	0	0	0	0	0	0
AT1G06640	2648.4	2342.37	2769.29	3101.24	2649.09	3049.4	1720.45	1929.86	1754.82	1894.45	2370.88	2346.68
AT1G06645	74.6029	84.8451	137.304	62.0045	95.9072	116.51	124.766	154.546	133.001	147.346	111.538	128.681
AT1G06650	448.95	524.106	473.796	455.377	483.26	545.481	726.506	647.21	686.841	777.826	499.617	678.502
AT1G06657	0	0	0	0	0	0	0	0	0	0	0	0
AT1G06660	390.333	340.454	257.204	384.224	353.832	302.927	254.307	262.022	305.704	351.826	349.363	297.137
AT1G06663	0	0	0	0	0	0	0	0	0	0	0	0
AT1G06667	0	0	0	0	0	0	0	0	0	0	0	0
AT1G06670	3539.64	3481.87	3713.01	3462.09	3628.64	2779.3	2793.2	2744.17	3190.04	2487.84	2917.51	2681.25
AT1G06673	0	0	0	0	0	0	0	0	0	0	0	0
AT1G06677	0	0	0	0	0	0	0	0	0	0	0	0
AT1G06680	21295.1	25396.6	23860	23698.9	31603.7	19120.4	37081	29283.7	31935.1	26592.4	37621.5	31883.4
AT1G06683	0	0	0	0	0	0	0	0	0	0	0	0
AT1G06687	0	0	0	0	0	0	0	0	0	0	0	0
AT1G06690	215.816	288.903	259.137	322.22	332.416	242.554	449.514	345.179	383.122	295.694	484.868	341.591
AT1G06693	0	0	0	0	0	0	0	0	0	0	0	0
AT1G06697	0	0	0	0	0	0	0	0	0	0	0	0
AT1G06700	1492.06	1385.44	1307.29	1436.27	1267.28	1421.43	1810	1379.93	1497.75	1528.59	1691.51	1509.08
AT1G06703	0	0	0	0	0	0	0	0	0	0	0	0
AT1G06707	0	0	0	0	0	0	0	0	0	0	0	0
AT1G06710	359.693	417.781	504.738	441.146	473.949	442.74	414.293	394.602	425.802	404.951	296.82	437.517
AT1G06713	0	0	0	0	0	0	0	0	0	0	0	0
AT1G06717	2.66439	0	0	0	0.931137	3.17756	0	0	0	0	0	0
AT1G06720	1805.12	1903.11	1800.43	1704.61	1733.78	1530.52	1504.35	1381.5	1603.95	1123.64	1257.34	1185.43
AT1G06723	0	0	0	0	0	0	0	0	0	0	0	0
AT1G06727	0	0	0	0	0	0	0	0	0	0	3.68721	0
AT1G06730	357.028	370.526	344.227	336.45	413.425	378.129	272.216	344.394	290.816	340.8	336.458	312.735
AT1G06733	0	0	0	0	0	0	0	0	0	0	0	0
AT1G06737	0	0	0	0	0	0	0	0	0	0	0	0
AT1G06740	321.059	296.421	235.931	337.467	312.862	259.5	327.733	236.918	343.421	336.791	320.787	334.572
AT1G06743	0	0	0	0	0	0	0	0	0	0	0	0
AT1G06747	0	0	0	0	0	0	0	0	0	0	0	0
AT1G06750	3.99658	0	0	0	0.931137	3.17756	2.98482	0	5.95527	5.01177	1.84361	0.779887
AT1G06753	0	0	0	0	0	0	0	0	0	0	0	0
AT1G06757	0	0	0	0	0	0	0	0	0	14.0329	0	0
AT1G06760	7047.31	7158.13	6811.06	6682.25	5720.91	5640.16	4267.1	5507.17	5188.03	5367.6	4500.24	5422.56
AT1G06770	430.299	353.342	351.963	412.685	365.006	446.976	412.502	307.523	355.331	548.287	445.231	420.359
AT1G06773	0	0	0	1.01647	0	0	0	0	0	0	0	0
AT1G06777	0	0	0	0	0	0	0	0	0	0	0	0
AT1G06780	214.483	283.533	280.41	242.936	284.928	287.039	259.083	301.247	284.86	254.598	284.837	286.219
AT1G06783	0	0	0	0	0	0	0	0	0	0	0	0
AT1G06787	2.66439	11.8139	0	0	1.86227	0	0	0	0	10.0235	6.45262	6.2391
AT1G06790	386.336	334.01	351.963	350.681	278.41	474.515	330.121	360.869	338.458	231.544	368.721	257.363
AT1G06797	0	0	0	0	0	0	0	0	0	0	0	0
AT1G06800	63.9453	57.9954	71.5529	56.9221	77.2844	56.1368	101.484	85.5102	70.4707	57.1341	141.036	49.9128
AT1G06810	0	0	0	0	0	0	0	0	0	0	0	0
AT1G06817	0	0	0	0	0	0	0	0	0	0	0	0
AT1G06820	618.138	614.321	522.143	575.32	662.039	560.309	650.094	622.891	679.893	665.563	795.516	676.942
AT1G06823	0	0	0	0	0	0	0	0	0	0	0	0
AT1G06827	0	0	0	0	0	0	0	0	0	0	0	0
AT1G06830	5.32878	11.8139	3.86772	2.03293	12.1048	5.29593	0	1.56899	4.96273	0	0	0
AT1G06837	0	0	0	0	0	0	0	0	0	5.01177	0	0
AT1G06840	249.12	277.089	224.328	278.512	302.62	306.105	276.991	172.589	309.674	230.541	275.619	219.928
AT1G06850	50.6234	64.4393	38.6772	48.7904	54.006	66.7287	74.0236	74.5272	29.7764	71.1671	66.3698	61.6111
AT1G06853	0	0	0	0	0	0	0	0	0	0	0	0
AT1G06857	0	0	0	0	0	0	0	0	0	0	0	0
AT1G06860	0	0	0	0	0	0	0	0	0	0	0	0
AT1G06863	0	0	0	0	0	0	0	0	0	0	0	0
AT1G06867	0	0	0	0	0	0	0	0	0	0	0	0
AT1G06870	407.652	442.483	481.532	353.73	455.326	407.786	312.212	287.126	315.629	334.786	352.129	345.49
AT1G06873	0	0	0	0	0	0	0	0	0	0	0	0
AT1G06877	0	0	0	0	0	0	0	0	0	0	0	0
AT1G06880	0	0	0	0	0	0	0	0	0	0	0	0
AT1G06883	0	0	0	0	0	0	0	0	0	0	0	0
AT1G06890	752.69	607.877	611.1	578.369	830.575	562.428	537.268	528.751	633.244	494.16	812.108	544.361
AT1G06897	0	0	0	0	0	0	0	0	0	0	0	1.55977
AT1G06900	1486.73	1332.82	1465.87	1218.74	1253.31	1217	1225.57	1056.72	1215.87	1226.88	1461.06	1086.38
AT1G06907	0	0	0	0	0	0	0	0	0	0	0	0
AT1G06910	281.093	298.569	295.881	286.644	254.201	291.276	250.128	302.031	287.838	217.511	301.429	290.898
AT1G06913	0	0	0	0	0	0	0	0	0	0	0	0
AT1G06917	0	0	0	0	0	0	0	0	0	0	0	0
AT1G06920	0	0	0	0	0	0	0	0	0	0	0	0
AT1G06923	0	0	0	0	0	0	0	0	0	0	0	0
AT1G06925	0	0	0	0	0	0	0	0	0	0	0	0
AT1G06927	0	0	0	0	0	2.11837	0	0	0	0	0	0
AT1G06930	0	0	0	0	0	0	0	0	0	0	0	0
AT1G06933	0	0	0	0	0	0	0	0	0	0	0	0
AT1G06937	0	0	0	0	0	0	0	0	0	0	0	0
AT1G06943	0	0	0	0	0	0	0	0	0	0	0	0
AT1G06947	0	0	0	0	0	0	0	0	0	0	0	0
AT1G06950	6820.84	7549.06	8362.02	8028.05	9411.94	6364.65	7479.37	7222.08	9275.33	6385.99	7167.02	7994.63
AT1G06953	0	0	0	0	0	0	0	0	0	0	0	0
AT1G06957	0	0	0	0	0	0	0	0	0	0	0	0
AT1G06960	658.104	665.873	556.952	633.259	592.203	664.109	668.003	657.408	689.819	629.478	693.196	596.614
AT1G06963	0	0	0	0	0	2.11837	0	0	0	0	0	0
AT1G06967	0	0	0	0	0	0	0	0	0	0	0	2.33966
AT1G06970	0	8.59191	1.93386	0	1.86227	0	0	0	0	0	0	3.11955
AT1G06973	0	0	0	0	0	0	0	0	0	0	0	0
AT1G06977	1.33219	0	7.73545	3.0494	0	8.47349	0	0	0	0	0	0.779887
AT1G06980	3.99658	5.36994	3.86772	1.01647	3.72455	5.29593	7.76054	2.35349	7.94036	0	4.60901	1.55977
AT1G06983	0	0	0	0	0	0	0	0	0	0	0	0
AT1G06987	0	0	0	0	0	0	0	0	0	0	0	0
AT1G06990	0	0	0	0	0	0	0	0	0	0	0	0
AT1G06993	0	0	0	0	0	0	0	0	0	0	0	0
AT1G06997	0	0	0	0	0	0	0	0	0	0	0	0
AT1G07000	61.2809	75.1792	85.0899	80.3009	70.7665	84.7349	87.7538	124.735	43.672	74.1742	57.1518	62.391
AT1G07003	0	0	0	0	0	0	0	0	0	0	0	0
AT1G07007	0	0	0	0	0	0	0	0	0	0	0	0
AT1G07010	443.621	505.848	479.598	498.069	520.506	482.989	694.269	584.45	627.289	554.301	483.946	516.285
AT1G07013	0	0	0	0	0	0	0	0	0	0	0	0
AT1G07017	3.99658	0	0	0	0.931137	0	0	0	0.992545	0	0	0
AT1G07020	331.716	344.75	297.815	339.5	349.177	317.756	292.513	247.901	383.122	344.81	333.693	299.477
AT1G07023	0	0	0	0	1.86227	1.05919	0	0	3.97018	0	0	0
AT1G07025	0	0	0	0	0	0	0.596964	0	2.97764	0	0	0
AT1G07027	0	1.07399	1.93386	0	1.86227	6.35511	0	0	0.992545	4.00941	0.921803	0.779887
AT1G07030	582.169	514.44	566.621	615.979	562.407	578.315	549.207	521.69	574.684	631.483	445.231	552.16
AT1G07040	121.23	104.177	137.304	149.421	157.362	120.747	284.155	187.495	249.129	213.501	286.681	240.985
AT1G07050	9.32536	19.3318	17.4048	8.13173	10.2425	11.651	18.5059	1.56899	4.96273	0	7.37442	16.3776
AT1G07060	21.3151	7.51792	5.80158	9.1482	6.51796	6.35511	3.58179	6.27598	18.8584	1.00235	22.1233	10.1385
AT1G07070	1834.43	1468.14	1550.96	1269.57	979.557	1367.41	761.129	982.19	895.276	731.718	919.959	798.605
AT1G07080	238.463	242.721	307.484	296.808	392.94	259.5	503.838	433.827	452.601	339.798	564.143	364.207
AT1G07090	15.9863	19.3318	30.9418	25.4117	20.485	23.3021	11.9393	13.3364	12.9031	5.01177	16.5924	21.057
AT1G07100	0	0	0	0	0	0	0	0	0	0	0	0
AT1G07110	981.827	948.332	1069.43	981.907	1285.9	961.741	1412.42	1317.17	1241.67	1157.72	1555.08	1127.72
AT1G07117	0	0	0	0	0	0	0	0	0	0	0	0
AT1G07119	42.6302	22.5538	32.8756	31.5105	25.1407	49.7817	29.8482	22.7504	36.7242	71.1671	64.5262	39.7743
AT1G07120	10.6576	9.66589	3.86772	3.0494	4.65569	15.8878	8.95446	2.35349	3.97018	5.01177	0.921803	0
AT1G07123	0	0	0	0	0	0	0	0	0	0	0	0
AT1G07127	0	0	0	0	0	0	0	0	0	0	10.1398	0
AT1G07128	1.33219	9.66589	3.86772	3.0494	12.1048	2.11837	10.1484	0.784497	8.93291	1.00235	5.53082	7.79887
AT1G07130	50.6234	20.4058	32.8756	19.3129	31.6587	9.53267	17.9089	48.6388	39.7018	11.0259	17.5143	12.4782
AT1G07133	0	0	5.80158	0	0	0	0	0	0	0	0	0
AT1G07135	0	2.14798	1.93386	0	1.86227	0	2.98482	0	0.992545	12.0282	25.8105	3.11955
AT1G07140	827.293	808.713	657.513	853.832	1054.05	706.477	801.126	773.514	730.513	803.887	485.79	545.141
AT1G07143	0	0	0	0	0	0	0	0	0	0	0	0
AT1G07147	0	0	0	0	0	0	0	0	0	0	0	0
AT1G07150	0	0	5.80158	0	1.86227	0	3.58179	0	0	0	0	6.2391
AT1G07157	0	0	0	0	0	0	0	0	0	0	0	0
AT1G07160	0	1.07399	0	0	0	5.29593	0	0	0	0	0	0
AT1G07163	0	0	0	0	0	0	0	0	0	0	0	0
AT1G07167	0	0	0	0	0	0	0	0	0	0	0	0
AT1G07170	484.919	502.626	512.473	535.678	439.497	570.901	542.044	607.201	411.906	544.278	509.757	478.851
AT1G07173	0	0	0	0	0	0	0	11.7675	0	0	0	0
AT1G07175	0	0	0	0	0	0	0	0	0	0	0	0
AT1G07177	0	0	0	0	0	0	0	0	0	0	0	0
AT1G07180	619.47	838.785	924.386	782.679	798.916	802.863	784.411	941.396	830.76	646.518	771.549	953.022
AT1G07183	0	0	0	0	0	0	0	0	0	0	0	0
AT1G07187	0	0	0	0	0	0	0	0	0	0	0	0
AT1G07190	0	0	0	0	0	0	0	0	0	0	0	0
AT1G07193	0	0	0	0	0	0	0	0	0	0	0	0
AT1G07197	0	0	0	0	0	0	0	0	0	0	0	0
AT1G07200	872.587	968.737	1052.02	1078.47	1118.3	1021.05	1099.61	913.939	1118.6	1053.47	972.502	1133.96
AT1G07210	1384.15	1359.67	1233.8	1295.99	1386.46	1480.74	1371.82	1286.57	1334.97	1488.49	1107.08	1338.29
AT1G07220	211.819	243.795	257.204	202.277	228.129	222.429	252.516	327.92	250.121	252.593	182.517	257.363
AT1G07230	654.108	785.085	640.108	898.556	1049.39	686.352	1013.05	820.584	963.761	894.099	1083.12	1070.01
AT1G07233	0	0	0	0	0	0	0	0	0	0	0	0
AT1G07237	0	0	0	0	0	0	0	0	0	0	0	0
AT1G07240	97.2502	81.6231	87.0238	95.5479	71.6976	49.7817	55.5177	41.5783	54.59	47.1106	31.3413	47.5731
AT1G07247	0	0	0	0	0	0	0	0	0	0	0	0
AT1G07250	222.476	233.055	276.542	186.013	202.057	252.086	275.201	411.861	335.48	304.715	229.529	376.686
AT1G07253	0	0	0	0	0	0	0	0	0	0	0	0
AT1G07257	0	0	0	0	0	0	0	0	0	0	0	0
AT1G07260	21.3151	32.2196	30.9418	38.6257	39.1078	44.4858	23.2816	37.6559	14.8882	1.00235	19.3579	29.6357
AT1G07263	0	0	0	0	0	0	0	0	0	0	0	0
AT1G07267	0	0	0	0	0	0	0	8.62947	0	0	0	0
AT1G07270	262.442	325.418	406.111	272.413	254.201	333.643	168.941	213.383	192.554	143.337	202.797	231.627
AT1G07273	0	0	0	0	0	0	0	0	0	0	0	0
AT1G07277	0	0	0	0	0	0	0	0	0	0	0	0
AT1G07280	488.915	439.261	433.185	435.048	458.12	473.456	787.993	626.029	596.52	714.678	690.43	666.024
AT1G07287	0	0	1.93386	0	0	0	0	0	0	0	0	0
AT1G07290	70.6063	63.3653	34.8095	33.5434	34.4521	39.1899	61.4873	56.4838	47.6422	51.12	51.6209	37.4346
AT1G07293	0	0	0	0	0	0	0	0	0	0	0	0
AT1G07297	0	0	0	0	0	0	0	0	0	0	0	0
AT1G07300	58.6166	80.5491	54.1481	70.1362	31.6587	92.1492	79.3963	69.8202	61.5378	95.2236	111.538	69.41
AT1G07303	0	0	0	0	0	0	0	0	0	0	0	0
AT1G07310	231.802	256.683	232.063	278.512	320.311	238.317	305.049	214.952	361.286	420.988	332.771	270.621
AT1G07313	3.99658	0	0	3.0494	0	0	0	0	0	0	0	1.55977
AT1G07317	0	0	0	0	0	0	0	0	0	0	0	1.55977
AT1G07320	1959.66	1825.78	1933.86	1814.39	3304.61	1809.09	3343	2283.67	2889.3	2519.92	3349.83	2032.39
AT1G07323	3.99658	0	0	0	0	0	0	0	0	0	0	2.33966
AT1G07327	0	0	0	0	0	0	0	0	0	0	0	0
AT1G07330	1.33219	4.29595	0	3.0494	1.86227	7.4143	4.77571	3.13799	0	2.00471	0	8.57876
AT1G07333	0	0	0	0	0	0	0	0	0	0	0	0
AT1G07337	0	0	0	0	0	0	0	0	0	0	0	0
AT1G07340	0	0	0	0	0	0	0	0	0	0	0	0
AT1G07343	0	0	0	0	0	0	0	0	0	0	0	0
AT1G07347	0	0	0	0	0	0	0	0	0	0	0	0
AT1G07350	785.995	744.274	874.105	866.03	713.251	592.085	972.455	942.965	1005.45	854.005	1148.57	980.319
AT1G07353	0	0	0	0	0	0	0	0	0	0	0	0
AT1G07360	1593.3	1657.16	1605.11	1721.89	1626.7	1315.51	1202.88	1163.41	1374.68	1067.51	1113.54	1518.44
AT1G07367	0	0	0	0	0	0	0	0	0	0	0	0
AT1G07370	3017.42	2703.23	2798.3	2585.89	2314.81	2168.15	1075.13	1537.61	1985.09	1497.52	1284.07	1644
AT1G07373	0	0	0	0	0	0	0	0	0	0	0	0
AT1G07380	193.168	185.8	189.518	218.54	148.982	197.009	182.074	145.132	182.628	113.266	189.891	246.444
AT1G07383	0	0	0	0	0	0	0	0	0	0	0	0
AT1G07390	133.219	200.836	189.518	172.799	141.533	135.576	275.798	127.873	202.479	164.386	133.661	198.091
AT1G07393	0	0	0	0	0	0	0	0	0	0	0	0
AT1G07397	0	0	0	0	0	0	0	0	0	0	0	0
AT1G07400	29.3083	41.8855	29.0079	29.4775	26.0719	44.4858	48.9511	32.9489	41.6869	56.1318	26.7323	43.6737
AT1G07407	0	0	0	0	0	0	0	0	0	0	0	0
AT1G07410	71.9385	62.2913	50.2804	53.8727	106.15	72.0246	66.86	21.9659	23.8211	105.247	87.5713	69.41
AT1G07413	0	0	0	0	0	0	1.79089	0	0	0	0	0
AT1G07417	0	0	0	0	0	5.29593	0	0	0	0	0	0
AT1G07420	341.042	245.943	257.204	286.644	351.97	239.376	308.631	380.481	356.324	311.732	400.062	376.686
AT1G07423	0	0	0	0	0	0	0	0	0	0	0	0
AT1G07430	0	0	5.80158	5.08233	2.79341	6.35511	183.865	94.1396	108.187	123.289	307.882	88.1273
AT1G07433	0	0	0	0	0	0	0	0	0	0	0	0
AT1G07437	0	0	0	1.01647	0	0	0	0	0	3.00706	0	0
AT1G07440	177.182	135.323	197.254	125.025	103.356	148.286	483.541	375.774	327.54	274.645	530.958	395.403
AT1G07447	0	0	0	0	0	0	0	0	0	0	0	0
AT1G07450	26.6439	12.8879	5.80158	17.2799	16.7605	11.651	19.1029	21.1814	20.8434	10.0235	31.3413	33.5352
AT1G07453	0	0	0	0	0	0	0	0	0	0	0	0
AT1G07457	3.99658	10.7399	1.93386	12.1976	0.931137	2.11837	3.58179	2.35349	0.992545	18.0424	6.45262	3.11955
AT1G07460	0	0	0	0	0	0	0	0	0	0	0	0
AT1G07463	0	3.22196	0	0	0.931137	0	0	0	0	0	0	0
AT1G07467	0	0	0	0	0	0	0	0	0	0	0	0
AT1G07470	358.147	455.371	487.275	458.203	473.521	443.767	417.594	405.71	370.656	515.41	531.272	478.968
AT1G07473	0	1.07399	1.93386	9.1482	5.58683	5.29593	4.77571	0	0	11.0259	5.53082	10.1385
AT1G07476	0	2.14798	0	0	0	0	0	0	0	0	0	0
AT1G07477	17.3185	12.8879	11.6032	18.2964	8.38024	20.1245	6.56661	42.3628	66.5005	33.0777	32.2631	17.9374
AT1G07480	409.197	357.638	421.64	441.37	454.823	350.622	456.361	356.036	471.022	431.814	519.583	414.783
AT1G07483	0	0	0	0	0	0	0	0	0	0	0	0
AT1G07485	2.66439	4.29595	1.93386	5.08233	0	4.23674	6.56661	0	0	9.02118	0	0
AT1G07487	0	0	0	0	0	1.02741	0.573086	0	0	0.791859	2.6087	0
AT1G07490	71.9385	61.2173	71.5529	68.1033	45.6257	51.9001	28.0573	111.399	43.672	23.0541	92.1803	28.8558
AT1G07493	0	0	0	0	0	0	0	0	0	0	0	0
AT1G07497	0	0	0	0	0	0	0	0	0	0	0	0
AT1G07500	0	0	1.93386	0	0	0	0	0	0	0	0	0
AT1G07503	0	0	0	0	0	0	0	0	0	0	0	0
AT1G07507	0	0	0	0	0	0	0	0	0	0	0	0
AT1G07510	167.857	193.318	204.989	242.936	290.515	170.529	259.679	259.668	305.704	261.614	363.19	197.312
AT1G07513	0	1.07399	1.93386	2.03293	0	0	0	13.3364	0	4.00941	0	0.779887
AT1G07517	0	0	0	1.01647	0	0	0	0	0	0	0	0
AT1G07520	89.257	158.95	112.164	137.223	169.467	154.641	179.686	131.011	156.822	88.2071	187.126	167.676
AT1G07523	0	0	0	0	0	0	0	0	0	0	0	0
AT1G07527	0	0	0	0	0	0	0	0	0	0	0	0
AT1G07530	563.518	723.868	609.166	665.786	802.641	610.091	921.116	722.522	752.349	715.68	911.663	750.252
AT1G07533	0	0	0	0	0	0	0	0	0	0	0	0
AT1G07537	0	0	0	0	0	0	0	0	0	0	0	0
AT1G07540	0	0	1.93386	0	0	0	0	0	0	0	0	0
AT1G07543	0	0	0	0	0	0	0	0	0	0	0	0
AT1G07547	0	0	0	0	0	0	0	0	0	0	0	0
AT1G07550	0	0	0	0	0	0	0	0	0	0	0	0
AT1G07553	0	0	5.80158	0	0	0	0	0	0	0	0	0
AT1G07557	0	0	0	0	0	0	0	0	0	0	0	0
AT1G07560	0	0	0	0	0	0	0	0	0	0	0	0
AT1G07563	0	0	0	0	0	0	0	0	0	0	0	0
AT1G07567	0	0	0	0	0	0	0	0	0	0	0	0
AT1G07570	584.833	598.211	566.621	742.021	679.73	576.197	505.032	496.587	637.214	658.546	564.143	570.098
AT1G07573	0	0	0	0	0	0	0	0	0	0	0	0
AT1G07580	0	0	0	0	0	0	0	0	0	0	0	0
AT1G07583	0	0	0	0	0	0	0	0	0	0	0	0
AT1G07587	0	0	0	0	0	1.05919	0	0	0	0	0	0
AT1G07590	1719.86	1144.46	1332.43	1163.24	953.485	1851.03	1882.77	1969.9	1138.83	1683.75	1889.03	1829.58
AT1G07593	6.66097	0	3.86772	4.06587	0	5.29593	0.596964	13.3364	11.9105	15.0353	3.68721	0
AT1G07597	0	0	0	0	0	0	0	0	0	0	0	0
AT1G07600	0	1.4821	0	3.65928	0	4.66042	0.650691	6.25244	1.60792	27.264	4.35091	3.15075
AT1G07603	2.66439	0	3.86772	0	0	1.05919	0	0	3.97018	0	0	0
AT1G07607	0	0	0	0	0	1.05919	0	0	0	14.0329	0	0
AT1G07610	67.9419	24.7017	34.8095	34.5599	17.6916	79.4389	7.16357	21.9659	41.6869	27.0635	11.9834	21.8368
AT1G07615	70.6063	69.8092	79.2883	91.482	113.599	59.3144	95.5143	50.2078	96.2769	76.1789	103.242	101.385
AT1G07617	0	0	0	0	0	0	0	0	0	0	0	0
AT1G07620	0	4.29595	0	2.03293	0	1.05919	0	0	0	0	0	2.33966
AT1G07623	0	0	0	0	0	0	0	0	0	0	0	0
AT1G07627	0	0	0	0	0	0	0	0	0	0	0	0
AT1G07630	342.374	409.189	375.169	379.142	511.194	369.656	522.344	440.103	460.541	466.094	540.176	496.008
AT1G07637	0	0	0	0	0	0	0	0	0	0	0	0
AT1G07640	171.853	176.134	181.783	128.075	126.635	153.582	172.523	151.408	137.964	164.386	128.131	187.953
AT1G07645	0	0	0	0	0	0	0	0	0	0	0	0
[truncated: 35,965 more rows]

## Sheet: ExpNormalizedcounts
Gene_ID	Col_WW_ExpR1	Col_WW_ExpR2	Col_WW_ExpR3	gtl_WW_ExpR1	gtl_WW_ExpR2	gtl_WW_ExpR3	Col_WS_ExpR1	Col_WS_ExpR2	Col_WS_ExpR3	gtl_WS_ExpR1	gtl_WS_ExpR2	gtl_WS_ExpR3
[truncated: 37,336 more rows]

[truncated: 8 more sheets: RSeq_WW_All, Em v Exp Gene Analysis, RSeq_Exp_All, Expanding leaf gene analysis, RSeq_Em_All, Emerging leaf gene analysis, Genes for Indv Search, Breuer2012_GTL1_BindingSites]
