# Supplementary material for: Transcriptional repression of GTL1 under water‐deficit stress promotes anthocyanin biosynthesis to enhance drought tolerance
Source: Plant Direct. 2024 May 24;8(5):e594. doi: 10.1002/pld3.594 (PMC11117050; doi:10.1002/pld3.594)
Supplement: Supplementary file 4 — Data S4. Expression and annotations of GTL1‐primary regulated genes in response to water deficit (Pattern 5 in EBSeq analysis). [file PLD3-8-e594-s010.xlsx]

## Sheet: Notes
Description: This file contains all genes in which their expression is differentially expressed to water-stressed levels in well-watered gtl1-4 in expanding leaves. From Supplemental File 1, this would be considered pattern 5. The gene list has then been filtered in the GO Biological Process and GeneRIF category with the following keywords: ‘stress’, ‘osmotic’, ‘water’, ‘abscisic’, ‘signaling’, a…
Column	Title	Description
A	Gene
B	NormExpressionColWW	Average of normalized expression level across 3 reps of expanding well-watered Col-0 leaves.
C	NormExpressionColWS	Average of normalized expression level across 3 reps of expanding water-stressed Col-0 leaves.
D	NormExpressiongtlWW	Average of normalized expression level across 3 reps of expanding well-watered gtl1-4 leaves.
E	NormExpressiongtlWS	Average of normalized expression level across 3 reps of expanding water-stressed gtl1-4 leaves.
F	gtlWWvColWW_FC	Log 2 fold change of expression in well-watered gtl1-4 against well-watered Col-0
G	gtlWSvColWS_FC	Log 2 fold change of expression in water-stressed gtl1-4 against water-stressed Col-0
H	ColWSvColWW_FC	Log 2 fold change of expression in water-stressed Col-0 against well-watered Col-0
I	gtlWSvgtlWW	Log 2 fold change of expression in water-stressed gtl1-4 against well-watered gtl1-4
J	Gene Name
K	Species
L	BIOGRID_INTERACTION	Interactions identified between a gene product and other genes or gene products
M	COG_ONTOLOGY	Ontology as assigned by the DAVID annotation database
N	GENERIF_SUMMARY	Gene Reference into Function summary, an annotation based on what previous publications have found out about a gene.
O	GOTERM_BP_DIRECT	Gene Ontology for Biological Process
P	INTERPRO	Gene annotation in the InterPro pathway, which identifies known domains, similiarities, and other features in a protein.
Q	KEGG_PATHWAY	Kyoto Encyclopedia of Genes and Genomes pathway assignation.
R	UP_KW_BIOLOGICAL_PROCESS	DAVIDs keywords assignation for biological processes
S	UP_KW_PTM	DAVIDs keywords assignation for potential protein functions.
T	UP_SEQ_FEATURE	DAVIDs keywords assignation for recognized features in a sequence,
U	WIKIPATHWAYS	Wikipathways assigned functional groups to which a gene belongs

## Sheet: Emerg Upreg in WS
Gene	NormExpressionColWW	NormExpressionColWS	NormExpressiongtlWW	NormExpressiongtlWS	gtlWWvColWW_FC	gtlWSvColWS_FC	ColWSvColWW_FC	gtlWSvgtlWW	Gene Name	Species	BIOGRID_INTERACTION	COG_ONTOLOGY	GENERIF_SUMMARY	GOTERM_BP_DIRECT	INTERPRO	KEGG_PATHWAY	UP_KW_BIOLOGICAL_PROCESS	UP_KW_PTM	UP_SEQ_FEATURE	WIKIPATHWAYS
AT1G10610	153.899	271.068	229.789	255.775	0.568294	-0.0827448	0.803526	0.152488	basic helix-loop-helix (bHLH) DNA-binding superfamily protein(AT1G10610)	Arabidopsis thaliana	817679:basic helix-loop-helix (bHLH) DNA-binding superfamily protein(AT2G31220),820861:Tesmin/TSO1-like CXC domain-containing protein(AT3G16160),832968:SSXT family protein(AN3),835824:chloroplast import apparatus 2(CIA2),838855:basic helix-loop-helix (bHLH) DNA-binding superfamily protein(AT1G22490),840510:Integrase-type DNA-binding superfamily protein(AT1G36060),			GO:0006355~regulation of transcription, DNA-templated,	IPR011598:Myc-type, basic helix-loop-helix (bHLH) domain,IPR025610:Transcription factor MYC/MYB N-terminal,		KW-0804~Transcription,KW-0805~Transcription regulation,		DOMAIN:BHLH,DOMAIN:bHLH,
AT1G53770	234.672	348.194	330.455	351.164	0.487997	0.0121414	0.562707	0.0868514	O-fucosyltransferase family protein(AT1G53770)	Arabidopsis thaliana				GO:0006004~fucose metabolic process,GO:0036066~protein O-linked fucosylation,GO:0044248~cellular catabolic process,GO:1901135~carbohydrate derivative metabolic process,GO:1901565~organonitrogen compound catabolic process,	IPR019378:GDP-fucose protein O-fucosyltransferase,	ath00514:Other types of O-glycan biosynthesis,	KW-0119~Carbohydrate metabolism,KW-0294~Fucose metabolism,	KW-0325~Glycoprotein,	CARBOHYD:N-linked (GlcNAc...) asparagine,REGION:Disordered,REGION:Substrate binding,TRANSMEM:Helical,TRANSMEM:Helical; Signal-anchor for type II membrane protein,
AT1G58470	177.492	274.968	248.23	235.242	0.476398	-0.222231	0.622141	-0.0764875	RNA-binding protein 1(RBP1)	Arabidopsis thaliana	820513:GBF-interacting protein 1(GIP1),		25913162:Tight regulation of the AtRBP1 transcript may be required for normal root growth...In vivo selection of RNAs bound to AtRBP1 suggests that transcripts of At3g06780, At4g15910, At5g11760 and At5g07350 are target RNAs of AtRBP1.,	GO:0009892~negative regulation of metabolic process,	IPR000504:RNA recognition motif domain,IPR012677:Nucleotide-binding, alpha-beta plait,	ath03015:mRNA surveillance pathway,			DOMAIN:RRM,DOMAIN:RRM 1,DOMAIN:RRM 2,
AT1G64390	1852.34	3108.63	2752.59	3671.01	0.570601	0.239664	0.745896	0.414959	glycosyl hydrolase 9C2(GH9C2)	Arabidopsis thaliana				GO:0009813~flavonoid biosynthetic process,GO:0009832~plant-type cell wall biogenesis,GO:0009888~tissue development,GO:0009956~radial pattern formation,GO:0019752~carboxylic acid metabolic process,GO:0019760~glucosinolate metabolic process,GO:0030245~cellulose catabolic process,GO:0046148~pigment biosynthetic process,GO:0048589~developmental growth,GO:0071555~cell wall organization,	IPR001701:Glycoside hydrolase, family 9,IPR008928:Six-hairpin glycosidase-like,IPR012341:Six-hairpin glycosidase,IPR018221:Glycoside hydrolase, family 9, active site,IPR019028:Carbohydrate binding domain CBM49,	ath00500:Starch and sucrose metabolism,ath01100:Metabolic pathways,	KW-0119~Carbohydrate metabolism,KW-0136~Cellulose degradation,KW-0624~Polysaccharide degradation,KW-0961~Cell wall biogenesis/degradation,KW-9998~Cell wall biogenesis/degradation,	KW-0325~Glycoprotein,	ACT_SITE:Nucleophile,CARBOHYD:N-linked (GlcNAc...) asparagine,DOMAIN:CBM49,
AT1G75400	397.074	615.275	533.07	628.526	0.421882	0.0305792	0.627601	0.236298	RING/U-box superfamily protein(AT1G75400)	Arabidopsis thaliana	821870:Pyruvate kinase family protein(PKP-ALPHA),823970:anaphase-promoting complex subunit 8(APC8),824120:response to low sulfur 1(LSU1),833013:Calcium-binding EF-hand family protein(AT5G28900),			GO:0006970~response to osmotic stress,GO:0009414~response to water deprivation,GO:0009416~response to light stimulus,GO:0010035~response to inorganic substance,GO:0044248~cellular catabolic process,GO:0071215~cellular response to abscisic acid stimulus,	IPR001841:Zinc finger, RING-type,IPR013083:Zinc finger, RING/FYVE/PHD-type,				COMPBIAS:Polar residues,DOMAIN:RING-type,REGION:Disordered,
AT2G04890	221.761	290.068	286.238	332.672	0.363438	0.195631	0.382394	0.214587	SCARECROW-like 21(SCL21)	Arabidopsis thaliana	814784:homeobox protein 21(HB21),816330:MAP kinase 7(MPK7),816908:BEL1-like homeodomain 4(BLH4),817659:TCP domain protein 10(TCP10),818829:basic helix-loop-helix (bHLH) DNA-binding superfamily protein(FBH4),820732:TCP family transcription factor 4(TCP4),821061:plastid transcription factor 1(PTF1),821670:ZIM-like 1(ZML1),821687:basic helix-loop-helix (bHLH) DNA-binding superfamily protein(AT3G2133…		23109688:Both PAT1 and SCL21 are involved in phyA-dependent signaling.,	GO:0006355~regulation of transcription, DNA-templated,	IPR005202:Transcription factor GRAS,		KW-0804~Transcription,KW-0805~Transcription regulation,		DOMAIN:GRAS,MOTIF:VHIID,REGION:Leucine repeat I (LRI),REGION:Leucine repeat II (LRII),REGION:PFYRE,REGION:SAW,REGION:VHIID,
AT2G22240	1502.83	2001.96	1962.39	2304.44	0.384189	0.20269	0.412943	0.231444	myo-inositol-1-phosphate synthase 2(MIPS2)	Arabidopsis thaliana	830139:myo-inositol-1-phosphate synthase 1(MIPS1),844165:general regulatory factor 2(GRF2),		29777485:works with MIPS1 AND MIPS3 to impact the overall synthesis of myo-inositol and overall inositol homeostasis,	GO:0006021~inositol biosynthetic process,GO:0008654~phospholipid biosynthetic process,GO:0009733~response to auxin,GO:0009793~embryo development ending in seed dormancy,GO:0010264~myo-inositol hexakisphosphate biosynthetic process,GO:0016036~cellular response to phosphate starvation,GO:0042742~defense response to bacterium,GO:0050832~defense response to fungus,GO:0051607~defense response to virus,	IPR002587:Myo-inositol-1-phosphate synthase,IPR013021:Myo-inositol-1-phosphate synthase, GAPDH-like,	ath00562:Inositol phosphate metabolism,ath01100:Metabolic pathways,ath01110:Biosynthesis of secondary metabolites,	KW-0398~Inositol biosynthesis,KW-0443~Lipid metabolism,KW-0444~Lipid biosynthesis,KW-0594~Phospholipid biosynthesis,KW-1208~Phospholipid metabolism,		DOMAIN:Inos-1-P_synth,
AT2G25520	1525.12	2022.27	1973.4	1936.41	0.371059	-0.0624867	0.406287	-0.0272588	Drug/metabolite transporter superfamily protein(AT2G25520)	Arabidopsis thaliana	816092:cold regulated 413 plasma membrane 1(COR413-PM1),824011:cytochrome P450, family 94, subfamily B, polypeptide 3(CYP94B3),827574:RAB GTPase homolog A1E(RABA1e),827678:chitin synthase, putative (DUF1218)(AT4G19370),828619:U-box domain-containing protein kinase family protein(AT4G25160),829534:Peroxisomal membrane 22 kDa (Mpv17/PMP22) family protein(AT4G33905),838783:TRAM, LAG1 and CLN8 (TLC) …			GO:0008643~carbohydrate transport,GO:0009888~tissue development,GO:0010015~root morphogenesis,GO:0044248~cellular catabolic process,GO:0048589~developmental growth,GO:1901565~organonitrogen compound catabolic process,	IPR004853:Domain of unknown function DUF250,		KW-0762~Sugar transport,KW-0813~Transport,	KW-0597~Phosphoprotein,	DOMAIN:EamA,DOMAIN:TPT,TRANSMEM:Helical,
AT2G25850	304.351	420.746	432.802	398.388	0.503371	-0.0781452	0.462926	-0.11859	poly(A) polymerase 2(PAPS2)	Arabidopsis thaliana	832453:cleavage and polyadenylation specificity factor 100(CPSF100),835916:FIP1[V]-like protein(FIP1[V]),839925:cleavage and polyadenylation specificity factor 30(CPSF30),			GO:0006378~mRNA polyadenylation,GO:0006397~mRNA processing,GO:0031123~RNA 3'-end processing,GO:0043631~RNA polyadenylation,	IPR002934:Nucleotidyl transferase domain,IPR007010:Poly(A) polymerase, RNA-binding domain,IPR007012:Poly(A) polymerase, central domain,IPR011068:Nucleotidyltransferase, class I, C-terminal-like,	ath03015:mRNA surveillance pathway,	KW-0507~mRNA processing,		BINDING:ATP,COMPBIAS:Basic and acidic residues,COMPBIAS:Polar residues,DOMAIN:NTP_transf_2,DOMAIN:PAP_RNA-bind,DOMAIN:PAP_central,METAL:Magnesium 1; catalytic,METAL:Magnesium 2; catalytic,MOTIF:Nuclear localization signal 1,MOTIF:Nuclear localization signal 2,NP_BIND:ATP,REGION:Disordered,SITE:Interaction with RNA,
AT2G29960	646.967	916.365	881.148	929.955	0.443747	0.0211629	0.500077	0.0774935	cyclophilin 5(CYP5)	Arabidopsis thaliana	837958:sec7 domain-containing protein(GN),			GO:0000413~protein peptidyl-prolyl isomerization,GO:0006457~protein folding,GO:0061083~regulation of protein refolding,	IPR002130:Cyclophilin-like peptidyl-prolyl cis-trans isomerase domain,IPR020892:Cyclophilin-type peptidyl-prolyl cis-trans isomerase, conserved site,IPR024936:Cyclophilin-type peptidyl-prolyl cis-trans isomerase,				DOMAIN:PPIase cyclophilin-type,
AT2G36740	265.595	400.029	363.663	371.126	0.448593	-0.107278	0.584917	0.0290453	DNA binding protein SWC2(SWC2)	Arabidopsis thaliana	814725:C2H2-like zinc finger protein(SGR5),814784:homeobox protein 21(HB21),816806:basic helix-loop-helix (bHLH) DNA-binding superfamily protein(AT2G22760),816861:myb domain protein 70(MYB70),817039:WRKY DNA-binding protein 60(WRKY60),818404:Homeodomain-like superfamily protein(AT2G38250),819311:phytochrome interacting factor 3-like 1(PIL1),819334:myb-like transcription factor family protein(AT2G…			GO:0006355~regulation of transcription, DNA-templated,GO:0009908~flower development,GO:0030154~cell differentiation,GO:0043486~histone exchange,	IPR008895:YL1 nuclear,IPR013272:YL1 nuclear, C-terminal,		KW-0221~Differentiation,KW-0287~Flowering,		COMPBIAS:Acidic residues,COMPBIAS:Basic and acidic residues,DOMAIN:YL1_C,REGION:Disordered,
AT2G42700	556.109	706.204	691.23	702.476	0.312134	-0.00760185	0.342908	0.023172	vesicle docking protein(AT2G42700)	Arabidopsis thaliana	817851:centromere/kinetochore protein, putative (ZW10)(ATZW10),823924:RINT-1 / TIP-1 family(MAG2),		24118572:MAG2 and the three MIP proteins (MIP1, MIP2, MIP3) form a unique complex on the ER that is responsible for efficient transport of seed storage proteins.,33367686:An ER-Golgi Tethering Factor SLOH4/MIP3 Is Involved in Long-Term Heat Tolerance of Arabidopsis.,	GO:0006624~vacuolar protein processing,GO:0006886~intracellular protein transport,GO:0006888~ER to Golgi vesicle-mediated transport,GO:0016192~vesicle-mediated transport,GO:0032527~protein exit from endoplasmic reticulum,GO:0051604~protein maturation,	IPR001619:Sec1-like protein,IPR027482:Sec1-like, domain 2,		KW-0653~Protein transport,KW-0813~Transport,		COMPBIAS:Acidic residues,COMPBIAS:Basic and acidic residues,REGION:Disordered,
AT3G05290	323.889	429.404	423.425	467.26	0.383185	0.120998	0.403258	0.141072	peroxisomal adenine nucleotide carrier 1(PNC1)	Arabidopsis thaliana			19073763:Data show conclusively that PNC1 (AT3G05290) are essential for supplying peroxisomes with ATP, indicating that no other ATP generating systems exist inside plant peroxisomes.,	GO:0006635~fatty acid beta-oxidation,GO:0007031~peroxisome organization,GO:0015866~ADP transport,GO:0015867~ATP transport,GO:0080024~indolebutyric acid metabolic process,GO:0090351~seedling development,	IPR018108:Mitochondrial substrate/solute carrier,IPR023395:Mitochondrial carrier domain,		KW-0050~Antiport,KW-0813~Transport,		REPEAT:Solcar,REPEAT:Solcar 1,REPEAT:Solcar 2,REPEAT:Solcar 3,TRANSMEM:Helical; Name=1,TRANSMEM:Helical; Name=2,TRANSMEM:Helical; Name=3,TRANSMEM:Helical; Name=4,TRANSMEM:Helical; Name=5,TRANSMEM:Helical; Name=6,
AT3G06210	131.443	192.503	179.545	189.078	0.44041	-0.0254568	0.539196	0.0733283	ARM repeat superfamily protein(AT3G06210)	Arabidopsis thaliana				GO:0009737~response to abscisic acid,GO:0071310~cellular response to organic substance,	IPR000225:Armadillo,IPR011989:Armadillo-like helical,IPR016024:Armadillo-type fold,				REPEAT:ARM,TRANSMEM:Helical,
AT3G07310	524.527	834.465	712.997	829.193	0.440494	-0.00910857	0.666482	0.216879	phosphoserine aminotransferase, putative (DUF760)(AT3G07310)	Arabidopsis thaliana	826998:Homeodomain-like superfamily protein(UNE16),832538:response to low sulfur 2(LSU2),844314:NADP-malic enzyme 4(NADP-ME4),			GO:0006720~isoprenoid metabolic process,GO:0009416~response to light stimulus,GO:0009657~plastid organization,GO:0031327~negative regulation of cellular biosynthetic process,GO:0044255~cellular lipid metabolic process,GO:0050793~regulation of developmental process,	IPR008479:Protein of unknown function DUF760,
AT3G25400	42.8994	103.964	79.9535	99.7048	0.849649	-0.0584524	1.21523	0.307132	dCTP pyrophosphatase-like protein(AT3G25400)	Arabidopsis thaliana				GO:0006253~dCTP catabolic process,GO:0031347~regulation of defense response,GO:0042262~DNA protection,GO:0071554~cell wall organization or biogenesis,GO:0098542~defense response to other organism,	IPR025984:MazG-like domain,	ath00240:Pyrimidine metabolism,ath01100:Metabolic pathways,ath01232:Nucleotide metabolism,			REGION:Disordered,
AT3G54720	836.888	1129.83	1032.04	1072.08	0.301321	-0.0754583	0.431527	0.0547475	Peptidase M28 family protein(AMP1)	Arabidopsis thaliana	831899:polyubiquitin 3(UBQ3),		17553903:auxin-derived positional information through MP carves out meristematic niches by locally overcoming a general differentiation-promoting activity involving AMP1.,19597310:identified the mfo1 mutant that produces more leaves than the wild type and bolts at the same time as the wild type; gene was cloned and found to encode a putative glutamate carboxypeptidase, the previously reported AMP…	GO:0006508~proteolysis,GO:0009640~photomorphogenesis,GO:0009793~embryo development ending in seed dormancy,GO:0009908~flower development,GO:0009910~negative regulation of flower development,GO:0010080~regulation of floral meristem growth,GO:0010081~regulation of inflorescence meristem growth,GO:0010082~regulation of root meristem growth,GO:0010305~leaf vascular tissue pattern formation,GO:0048364…	IPR007365:Transferrin receptor-like, dimerisation domain,IPR007484:Peptidase M28,			KW-0325~Glycoprotein,	ACT_SITE:Nucleophile,CARBOHYD:N-linked (GlcNAc...) asparagine,METAL:Zinc 1; catalytic,METAL:Zinc 1; via tele nitrogen; catalytic,METAL:Zinc 2,METAL:Zinc 2; via tele nitrogen,MUTAGEN:E->K: In PT; shows pleiotropic phenotypes, including altered shoot apical meristems, increased cell proliferation, polycotyly, constitutive photomorphogenesis, early flowering time, increased levels of endogenous cyto…
AT3G58640	1280.76	1610.05	1536.81	1538.99	0.262322	-0.0649845	0.32935	0.00204342	Mitogen activated protein kinase kinase kinase-like protein(AT3G58640)	Arabidopsis thaliana				GO:0006468~protein phosphorylation,GO:0007165~signal transduction,GO:0016310~phosphorylation,	IPR000719:Protein kinase, catalytic domain,IPR001245:Serine-threonine/tyrosine-protein kinase catalytic domain,IPR008271:Serine/threonine-protein kinase, active site,IPR011009:Protein kinase-like domain,IPR017441:Protein kinase, ATP binding site,				BINDING:ATP,COMPBIAS:Basic and acidic residues,COMPBIAS:Polar residues,DOMAIN:Protein kinase,REGION:Disordered,
AT3G59910	698.157	1005.22	889.04	954.787	0.347238	-0.0740109	0.523812	0.102563	Ankyrin repeat family protein(AT3G59910)	Arabidopsis thaliana	829392:TIFY domain protein 8(TIFY8),843928:S phase kinase-associated protein 1(SKP1),			GO:0006996~organelle organization,GO:0009416~response to light stimulus,GO:0010035~response to inorganic substance,GO:0046686~response to cadmium ion,					REPEAT:ANK 1,REPEAT:ANK 2,REPEAT:ANK 3,REPEAT:ANK 4,REPEAT:ANK 5,REPEAT:ANK 6,
AT4G16180	1088.19	1447.36	1288	1368.44	0.24253	-0.0806978	0.410411	0.0871836	transmembrane protein(AT4G16180)	Arabidopsis thaliana									TRANSMEM:Helical,
AT4G23630	3317.16	4469.76	3987.71	4179.55	0.26537	-0.0967768	0.429878	0.0677318	VIRB2-interacting protein 1(BTI1)	Arabidopsis thaliana	824529:RAB GTPase homolog 8(RAB8),826724:VIRB2-interacting protein 2(BTI2),828463:VIRB2-interacting protein 1(BTI1),834162:VIRB2-interacting protein 3(BTI3),834676:Leucine-rich receptor-like protein kinase family protein(FLS2),842713:Reticulan like protein B3(RTNLB3),		21949153:RTNLB1 and RTNLB2 modulate FLS2 immune activity through a mechanism that involves the control of the anterograde transport of FLS2.,	GO:0009617~response to bacterium,GO:0071786~endoplasmic reticulum tubular network organization,	IPR003388:Reticulon,			KW-0007~Acetylation,	COMPBIAS:Basic and acidic residues,DOMAIN:Reticulon,REGION:Disordered,TRANSMEM:Helical,
AT4G26450	640.617	827.278	822.484	773.633	0.35889	-0.0963258	0.367241	-0.0879748	hypothetical protein(AT4G26450)	Arabidopsis thaliana	814841:signal peptide peptidase(SPP),816186:plasma membrane intrinsic protein 2;8(PIP2;8),816285:Eukaryotic aspartyl protease family protein(AT2G17760),816308:transmembrane protein(AT2G17972),816965:ubiquitin-associated protein (DUF1068)(AT2G24290),817818:transmembrane protein, putative (DUF1068)(AT2G32580),817874:synaptobrevin-related protein 1(SAR1),818183:Uncharacterized protein family (UPF049…			GO:0006996~organelle organization,GO:0009908~flower development,GO:0010228~vegetative to reproductive phase transition of meristem,GO:0040029~regulation of gene expression, epigenetic,GO:0045892~negative regulation of transcription, DNA-templated,GO:0050793~regulation of developmental process,					COMPBIAS:Basic and acidic residues,COMPBIAS:Polar residues,REGION:Disordered,
AT4G27560	1019.16	1282.96	1231.07	1163.03	0.271736	-0.141208	0.331149	-0.0817951	UDP-Glycosyltransferase superfamily protein(AT4G27560)	Arabidopsis thaliana		Carbohydrate transport and metabolism / Signal transduction mechanisms,	27599367:UDP-glycosyltransferase 79B3 (ugt79b3; Q9T081) and UDP-glycosyltransferase 79B2 (ugt79b2; Q9T080) double mutants showed reduced anthocyanin levels.,	GO:0009416~response to light stimulus,GO:0009753~response to jasmonic acid,GO:0019760~glucosinolate metabolic process,GO:0046283~anthocyanin-containing compound metabolic process,GO:0046394~carboxylic acid biosynthetic process,	IPR002213:UDP-glucuronosyl/UDP-glucosyltransferase,				BINDING:UDP-glucose,DOMAIN:UDPGT,REGION:UDP-glucose binding,
AT4G32530	629.443	785.325	756.93	829.784	0.264817	0.0791227	0.31772	0.132026	ATPase, F0/V0 complex, subunit C protein(AT4G32530)	Arabidopsis thaliana	829571:Leucine-rich repeat protein kinase family protein(AT4G34220),		20133698:Arabidopsis V-ATPase activity at the tonoplast is required for efficient nutrient storage but not for sodium accumulation.,	GO:1902600~hydrogen ion transmembrane transport,	IPR000245:V-ATPase proteolipid subunit,IPR002379:V-ATPase proteolipid subunit C-like domain,	ath00190:Oxidative phosphorylation,ath01100:Metabolic pathways,ath04145:Phagosome,	KW-0375~Hydrogen ion transport,KW-0406~Ion transport,KW-0813~Transport,		DOMAIN:ATP-synt_C,SITE:Essential for proton translocation,TOPO_DOM:Cytoplasmic,TOPO_DOM:Lumenal,TRANSMEM:Helical,TRANSMEM:Helical; Name=1,TRANSMEM:Helical; Name=2,TRANSMEM:Helical; Name=3,TRANSMEM:Helical; Name=4,
AT4G39510	3369.85	4257.9	3994.73	4301.1	0.245192	0.0145508	0.337164	0.106523	cytochrome P450, family 96, subfamily A, polypeptide 12(CYP96A12)	Arabidopsis thaliana		Secondary metabolites biosynthesis, transport, and catabolism,		GO:0009416~response to light stimulus,	IPR001128:Cytochrome P450,IPR002401:Cytochrome P450, E-class, group I,IPR017972:Cytochrome P450, conserved site,				TRANSMEM:Helical,
AT5G09400	647.35	762.881	808.907	798.544	0.319967	0.0656362	0.235803	-0.0185273	K+ uptake permease 7(KUP7)	Arabidopsis thaliana	816186:plasma membrane intrinsic protein 2;8(PIP2;8),820233:SNF7 family protein(VPS60.1),820395:Cornichon family protein(AT3G12180),822207:REGULATOR OF G-PROTEIN SIGNALING 1(RGS1),827827:Leucine-rich repeat protein kinase family protein(AT4G20790),831271:Leucine-rich repeat protein kinase family protein(AT5G14210),833836:general regulatory factor 3(GRF3),836086:Leucine-rich repeat protein kinase …		26638082:AtKUP7 contains a functional cytosolic adenylate cyclase catalytic centre,26851373:KUP7 is crucial for K(+) uptake in Arabidopsis root,	GO:0006813~potassium ion transport,GO:0071805~potassium ion transmembrane transport,	IPR003855:K+ potassium transporter,		KW-0406~Ion transport,KW-0633~Potassium transport,KW-0813~Transport,	KW-0597~Phosphoprotein,	COMPBIAS:Acidic residues,COMPBIAS:Basic and acidic residues,REGION:Disordered,TOPO_DOM:Cytoplasmic,TOPO_DOM:Extracellular,TRANSMEM:Helical,
AT5G27600	326.296	453.876	445.326	445.432	0.444818	-0.0268944	0.472053	0.000340516	long-chain acyl-CoA synthetase 7(LACS7)	Arabidopsis thaliana	830144:peroxisomal ABC transporter 1(ABCD1),835728:peroxin 5(PEX5),	Lipid metabolism,	16256065:The expression profile of AtLACS6, AtLACS7, AtPEX5, and AtPEX7 revealed that AtLACS6 and 7 have distinct patterns of expression.,	GO:0001676~long-chain fatty acid metabolic process,GO:0006631~fatty acid metabolic process,GO:0009651~response to salt stress,GO:0010193~response to ozone,	IPR000873:AMP-dependent synthetase/ligase,IPR020845:AMP-binding, conserved site,	ath00061:Fatty acid biosynthesis,ath00071:Fatty acid degradation,ath01100:Metabolic pathways,ath01212:Fatty acid metabolism,ath04146:Peroxisome,	KW-0276~Fatty acid metabolism,KW-0443~Lipid metabolism,		COMPBIAS:Basic and acidic residues,MOTIF:Microbody targeting signal,NP_BIND:ATP,REGION:Disordered,REGION:Fatty acid-binding,
AT5G35180	1195.97	1588.18	1525.57	1546.23	0.350304	-0.0385359	0.408212	0.0193724	ENHANCED DISEASE RESISTANCE protein (DUF1336)(AT5G35180)	Arabidopsis thaliana				GO:0007165~signal transduction,GO:0010035~response to inorganic substance,GO:0090558~plant epidermis development,	IPR002913:START domain,IPR009769:Domain of unknown function DUF1336,IPR023393:START-like domain,				COMPBIAS:Acidic residues,COMPBIAS:Polar residues,DOMAIN:START,REGION:Disordered,
AT5G37790	189.784	314.184	259.528	285.069	0.444894	-0.138769	0.71746	0.133798	Protein kinase superfamily protein(AT5G37790)	Arabidopsis thaliana	828770:DEK domain-containing chromatin associated protein(AT4G26630),			GO:0006468~protein phosphorylation,GO:0016310~phosphorylation,GO:0048507~meristem development,GO:0048589~developmental growth,GO:0071669~plant-type cell wall organization or biogenesis,	IPR000719:Protein kinase, catalytic domain,IPR008271:Serine/threonine-protein kinase, active site,IPR011009:Protein kinase-like domain,				COMPBIAS:Polar residues,DOMAIN:Protein kinase,REGION:Disordered,
AT5G44080	212.668	339.592	286.577	300.327	0.424628	-0.175455	0.666939	0.0668566	Basic-leucine zipper (bZIP) transcription factor family protein(AT5G44080)	Arabidopsis thaliana	814936:basic leucine-zipper 48(bZIP48),817507:CCCH-type zinc fingerfamily protein with RNA-binding domain-containing protein(MAC5B),818706:Basic-leucine zipper (bZIP) transcription factor family protein(EEL),819220:WRKY DNA-binding protein 43(WRKY43),819235:G-box binding factor 3(GBF3),819332:myb domain protein 2(MYB2),824852:ABA-responsive element binding protein 3(AREB3),827191:B-box type zinc …			GO:0006355~regulation of transcription, DNA-templated,GO:0009892~negative regulation of metabolic process,GO:0045893~positive regulation of transcription, DNA-templated,	IPR004827:Basic-leucine zipper domain,	ath04075:Plant hormone signal transduction,			COMPBIAS:Polar residues,DOMAIN:BZIP,REGION:Disordered,	WP2279~Seed development,
AT5G44670	195.633	292.397	289.678	342.84	0.55851	0.227237	0.571837	0.240563	glycosyltransferase family protein (DUF23)(GALS2)	Arabidopsis thaliana				GO:0042546~cell wall biogenesis,GO:0071555~cell wall organization,	IPR008166:Domain of unknown function DUF23,		KW-0961~Cell wall biogenesis/degradation,KW-9998~Cell wall biogenesis/degradation,		DOMAIN:GT92,TRANSMEM:Helical,
AT5G44790	509.985	753.855	726.813	749.042	0.508361	-0.00919937	0.560828	0.0432685	copper-exporting ATPase / responsive-to-antagonist 1 / copper-transporting ATPase (RAN1)(RAN1)	Arabidopsis thaliana	834509:copper-exporting ATPase / responsive-to-antagonist 1 / copper-transporting ATPase (RAN1)(RAN1),836668:general regulatory factor 8(GRF8),842940:homolog of anti-oxidant 1(ATX1),		19883117:Chimeric HMA7 binds copper with an affinity between those of HMA4 and HMA7 but binds zinc more weakly than either parent protein does.,24719465:parental ratio of RAN1 regulates the onset of endosperm cellularization through its genetic interaction with MINI3,28388654:Our study provided genetic evidence for the first time that, copper ions necessary for ethylene receptor biogenesis and si…	GO:0009723~response to ethylene,GO:0009873~ethylene-activated signaling pathway,GO:0010119~regulation of stomatal movement,GO:0055070~copper ion homeostasis,	IPR001757:Cation-transporting P-type ATPase,IPR006121:Heavy metal-associated domain, HMA,IPR006122:Heavy metal-associated domain, copper ion-binding,IPR008250:P-type ATPase, A domain,IPR017969:Heavy-metal-associated, conserved site,IPR018303:P-type ATPase, phosphorylation site,IPR023298:P-type ATPase, transmembrane domain,IPR023299:P-type ATPase, cytoplasmic domain N,IPR027256:Cation-transporting…	ath04016:MAPK signaling pathway - plant,	KW-0187~Copper transport,KW-0406~Ion transport,KW-0813~Transport,KW-0936~Ethylene signaling pathway,		ACT_SITE:4-aspartylphosphate intermediate,DOMAIN:HMA 1,DOMAIN:HMA 2,DOMAIN:HMA 3; degenerate,METAL:Copper,METAL:Magnesium,MUTAGEN:G->E: In ran1-2.,MUTAGEN:T->I: In ran1-1.,REGION:Disordered,TOPO_DOM:Cytoplasmic,TOPO_DOM:Extracellular,TRANSMEM:Helical,
AT5G55600	528.057	679.283	705.717	692.326	0.416139	0.027307	0.361324	-0.027508	Agenet and bromo-adjacent homology (BAH) domain-containing protein(AT5G55600)	Arabidopsis thaliana				GO:0006325~chromatin organization,	IPR001025:Bromo adjacent homology (BAH) domain,IPR008395:Agenet-like domain,IPR014002:Tudor-like, plant,				COMPBIAS:Basic and acidic residues,DOMAIN:BAH,REGION:Disordered,

## Sheet: Emerg Downreg in WS
Gene	NormExpressionColWW	NormExpressionColWS	NormExpressiongtlWW	NormExpressiongtlWS	gtlWWvColWW_FC	gtlWSvColWS_FC	ColWSvColWW_FC	gtlWSvgtlWW	Gene Name	Species	BIOGRID_INTERACTION	COG_ONTOLOGY	GENERIF_SUMMARY	GOTERM_BP_DIRECT	INTERPRO	KEGG_PATHWAY	UP_KW_BIOLOGICAL_PROCESS	UP_KW_PTM	UP_SEQ_FEATURE	WIKIPATHWAYS
AT1G06470	959.61	727.573	767.943	697.792	-0.320215	-0.060017	-0.397779	-0.137582	Nucleotide/sugar transporter family protein(AT1G06470)	Arabidopsis thaliana				GO:0008643~carbohydrate transport,GO:0015786~UDP-glucose transport,	IPR004853:Domain of unknown function DUF250,		KW-0762~Sugar transport,KW-0813~Transport,		DOMAIN:EamA,DOMAIN:TPT,TRANSMEM:Helical,
AT1G08580	1734.92	1083.55	1168.5	1055.31	-0.568882	-0.0379869	-0.677458	-0.146563	hypothetical protein(AT1G08580)	Arabidopsis thaliana	816467:nucleosome assembly protein 1;2(NAP1;2),828717:nucleosome assembly protein1;1(NAP1;1),835601:SWAP (Suppressor-of-White-APricot)/surp domain-containing protein(AT5G55100),835797:nucleosome assembly protein 1;3(NAP1;3),								COMPBIAS:Basic and acidic residues,COMPBIAS:Basic residues,REGION:Disordered,
AT1G10780	612.319	410.447	450.04	460.039	-0.441446	0.163321	-0.573292	0.0314745	F-box/RNI-like superfamily protein(AT1G10780)	Arabidopsis thaliana	829569:SKP1-like 11(SK11),829598:SKP1-like 12(SK12),834224:E3 ubiquitin ligase SCF complex subunit SKP1/ASK1 family protein(AT5G42190),843928:S phase kinase-associated protein 1(SKP1),			GO:0009966~regulation of signal transduction,GO:0048522~positive regulation of cellular process,	IPR001810:F-box domain, cyclin-like,				DOMAIN:F-box,
AT1G11780	548.988	426.862	475.115	456.316	-0.20716	0.095548	-0.360541	-0.0578339	oxidoreductase, 2OG-Fe(II) oxygenase family protein(AT1G11780)	Arabidopsis thaliana				GO:0006281~DNA repair,GO:0035513~oxidative RNA demethylation,GO:0035552~oxidative single-stranded DNA demethylation,	IPR004574:Alkylated DNA repair protein AlkB,IPR005123:Oxoglutarate/iron-dependent dioxygenase,IPR027450:Alpha-ketoglutarate-dependent dioxygenase AlkB-like,		KW-0227~DNA damage,KW-0234~DNA repair,		BINDING:2-oxoglutarate,BINDING:Substrate,DOMAIN:Fe2OG dioxygenase,METAL:Iron; catalytic,REGION:Alpha-ketoglutarate binding,REGION:Substrate binding,
AT1G12860	2520.46	2203.16	2298.06	2320.54	-0.13309	0.0747778	-0.193844	0.0140244	basic helix-loop-helix (bHLH) DNA-binding superfamily protein(SCRM2)	Arabidopsis thaliana	818568:ubiquitin-protein ligase(HOS1),818982:MAP kinase 6(MPK6),819785:basic helix-loop-helix (bHLH) DNA-binding superfamily protein(MUTE),822000:basic helix-loop-helix (bHLH) DNA-binding superfamily protein(FMA),822287:basic helix-loop-helix (bHLH) DNA-binding superfamily protein(ICE1),822323:plant/protein(AT3G27050),823706:mitogen-activated protein kinase 3(MPK3),835402:basic helix-loop-helix (…		19026725:These results suggested that the CBF1 transcription factor, known as one of the regulators of the cold stress response, has a dominant role in providing freezing tolerance in transgenic plants characterized by overexpression of ICE2.,23933884:Jasmonate functions as a critical upstream signal of the ICE-CBF/DREB1 pathway to positively regulate Arabidopsis freezing tolerance.,25443829:ICE2…	GO:0006355~regulation of transcription, DNA-templated,GO:0010444~guard mother cell differentiation,GO:0050826~response to freezing,	IPR002912:ACT domain,IPR011598:Myc-type, basic helix-loop-helix (bHLH) domain,		KW-0804~Transcription,KW-0805~Transcription regulation,		COMPBIAS:Polar residues,DOMAIN:ACT,DOMAIN:BHLH,DOMAIN:bHLH,MUTAGEN:R->H: Excessive stomatal differentiation.,REGION:Disordered,
AT1G15250	1159.7	856.319	876.141	886.045	-0.403188	0.0490453	-0.436077	0.016156	Zinc-binding ribosomal protein family protein(AT1G15250)	Arabidopsis thaliana	814652:Ribosomal protein L30/L7 family protein(AT2G01250),816314:Ribosomal protein L2 family(EMB2296),816493:Ribosomal protein L31e family protein(AT2G19740),817781:Ribosomal L27e protein family(AT2G32220),818337:Ribosomal protein L36e family protein(AT2G37600),818524:Ribosomal L29 family protein(AT2G39390),818531:ribosomal protein L23AA(RPL23AA),818874:ribosomal protein large subunit 16A(RPL16A)…			GO:0006412~translation,	IPR001569:Ribosomal protein L37e,IPR011331:Ribosomal protein L37ae/L37e,IPR011332:Ribosomal protein, zinc-binding domain,IPR018267:Ribosomal protein L37e, conserved site,	ath03010:Ribosome,			METAL:Zinc,ZN_FING:C4-type,
AT1G15420	1214.11	955.493	972.876	891.983	-0.318607	-0.0988746	-0.344529	-0.124797	WD repeat protein(AT1G15420)	Arabidopsis thaliana				GO:0000462~maturation of SSU-rRNA from tricistronic rRNA transcript (SSU-rRNA, 5.8S rRNA, LSU-rRNA),GO:0006364~rRNA processing,	IPR007148:Small-subunit processome, Utp12,	ath03008:Ribosome biogenesis in eukaryotes,			COMPBIAS:Basic and acidic residues,DOMAIN:Utp12,REGION:Disordered,
AT1G16870	1528.76	1238.63	1319.6	1257.55	-0.211772	0.0218142	-0.302894	-0.069307	mitochondrial 28S ribosomal protein S29-like protein(AT1G16870)	Arabidopsis thaliana	816525:Ribosomal protein L4/L1 family(AT2G20060),818871:Ribosomal protein L1p/L10e family(AT2G42710),821011:ribosomal protein L3 plastid(RPL3P),821352:Ribosomal protein S24/S35(AT3G18240),821407:Translation elongation factor EF1B/ribosomal protein S6 family protein(AT3G18760),824070:Ribosomal protein S5 domain 2-like superfamily protein(AT3G49080),827418:Ribosomal protein S24/S35(AT4G21460),82961…			GO:0006996~organelle organization,GO:0010035~response to inorganic substance,	IPR019368:Ribosomal protein S23/S29, mitochondrial,				COMPBIAS:Basic and acidic residues,REGION:Disordered,
AT1G23100	506.855	326.702	359.933	288.896	-0.490043	-0.175539	-0.628461	-0.313958	GroES-like family protein(AT1G23100)	Arabidopsis thaliana	825191:GroES-like family protein(AT3G60210),838388:Transducin/WD40 repeat-like superfamily protein(ATARCA),841702:alpha/beta-Hydrolases superfamily protein(AT1G52695),			GO:0006457~protein folding,GO:0051085~chaperone mediated protein folding requiring cofactor,	IPR011032:GroES-like,IPR018369:Chaperonin Cpn10, conserved site,IPR020818:Chaperonin Cpn10,
AT1G27400	3980.69	2935.61	3085.04	2866.54	-0.367381	-0.0343136	-0.438931	-0.105864	Ribosomal protein L22p/L17e family protein(AT1G27400)	Arabidopsis thaliana	1466246:ribosomal protein L2(rpl2),814652:Ribosomal protein L30/L7 family protein(AT2G01250),815456:Ribosomal protein S5 domain 2-like superfamily protein(AT2G09990),816243:Ribosomal protein S4 (RPS4A) family protein(AT2G17360),816314:Ribosomal protein L2 family(EMB2296),816493:Ribosomal protein L31e family protein(AT2G19740),816564:Ribosomal protein L14(AT2G20450),817299:Ribosomal protein L1p/L1…			GO:0002181~cytoplasmic translation,GO:0006412~translation,	IPR001063:Ribosomal protein L22/L17,IPR005721:Ribosomal protein L22/L17, eukaryotic/archaeal,IPR018260:Ribosomal protein L22/L17, conserved site,	ath03010:Ribosome,			REGION:Disordered,
AT1G29785	333.603	256.067	254.049	226.111	-0.388612	-0.177064	-0.377339	-0.165791
AT1G31500	666.872	537.575	534.907	529.053	-0.316371	-0.0229124	-0.309237	-0.0157784	DNAse I-like superfamily protein(AT1G31500)	Arabidopsis thaliana			26619288:Data show HESP as a novel transcriptional regulator of circadian rhythms with poly(A)-degrading activity that affects rhythmically expressed mRNAs while a negative role in the plant response against oxidative stress is also evident. [AtHESP],	GO:0000289~nuclear-transcribed mRNA poly(A) tail shortening,GO:0042752~regulation of circadian rhythm,GO:0048511~rhythmic process,	IPR005135:Endonuclease/exonuclease/phosphatase,	ath03018:RNA degradation,	KW-0090~Biological rhythms,KW-0804~Transcription,KW-0805~Transcription regulation,	KW-0007~Acetylation,	DOMAIN:Endo/exonuclease/phosphatase,METAL:Magnesium,
AT1G31660	3044.61	1984.49	2194.11	1806.16	-0.472014	-0.135603	-0.616653	-0.280242	bystin-like protein(AT1G31660)	Arabidopsis thaliana				GO:0006364~rRNA processing,GO:0009553~embryo sac development,GO:0009555~pollen development,	IPR007955:Bystin,		KW-0690~Ribosome biogenesis,KW-0698~rRNA processing,		REGION:Disordered,
AT1G43860	726.629	529.481	531.678	477.07	-0.448278	-0.149397	-0.454215	-0.155334	sequence-specific DNA binding transcription factor(AT1G43860)	Arabidopsis thaliana	823706:mitogen-activated protein kinase 3(MPK3),831063:Translation initiation factor SUI1 family protein(AT5G11900),837434:pseudouridine synthase and archaeosine transglycosylase (PUA) domain-containing protein(AT1G09150),	Translation, ribosomal structure and biogenesis,		GO:0006355~regulation of transcription, DNA-templated,GO:0042254~ribosome biogenesis,GO:0042256~mature ribosome assembly,	IPR002140:Ribosome maturation protein SBDS,IPR003604:Zinc finger, U1-type,IPR018023:Ribosome maturation protein SBDS, conserved site,IPR018978:Ribosome maturation protein SBDS, C-terminal,IPR019783:Ribosome maturation protein SBDS, N-terminal,	ath03008:Ribosome biogenesis in eukaryotes,			DOMAIN:U1-type,
AT1G48200	468.111	298.755	360.505	344.182	-0.373819	0.202129	-0.642177	-0.0662284	hypothetical protein(AT1G48200)	Arabidopsis thaliana					IPR015915:Kelch-type beta propeller,				REGION:Disordered,
AT1G49650	313.232	176.474	218.494	205.842	-0.513136	0.218303	-0.816174	-0.0847343	alpha/beta-Hydrolases superfamily protein(AT1G49650)	Arabidopsis thaliana		Lipid metabolism,		GO:0044085~cellular component biogenesis,	IPR013094:Alpha/beta hydrolase fold-3,				MOTIF:Involved in the stabilization of the negatively charged intermediate by the formation of the oxyanion hole,TRANSIT:Mitochondrion,
AT1G55805	1104.33	765.784	824.943	896.922	-0.419357	0.22714	-0.526269	0.120228	BolA-like family protein(AT1G55805)	Arabidopsis thaliana	816546:Thioredoxin superfamily protein(AT2G20270),818407:CAX-interacting protein 2(CXIP2),820809:glutaredoxin 4(GRX4),824655:CAX interacting protein 1(CXIP1),825835:thioredoxin family protein(GRXS17),828994:Glutaredoxin family protein(GrxC5),			GO:0009416~response to light stimulus,	IPR002634:BolA protein,IPR019446:Domain of unknown function DUF2431,				COMPBIAS:Polar residues,DOMAIN:DUF2431,REGION:Disordered,TRANSIT:Chloroplast,
AT1G67430	19523.8	15775.8	17140	16019	-0.187831	0.0220718	-0.307464	-0.0975614	Ribosomal protein L22p/L17e family protein(AT1G67430)	Arabidopsis thaliana	1466246:ribosomal protein L2(rpl2),814652:Ribosomal protein L30/L7 family protein(AT2G01250),815456:Ribosomal protein S5 domain 2-like superfamily protein(AT2G09990),816243:Ribosomal protein S4 (RPS4A) family protein(AT2G17360),816314:Ribosomal protein L2 family(EMB2296),816493:Ribosomal protein L31e family protein(AT2G19740),816564:Ribosomal protein L14(AT2G20450),817299:Ribosomal protein L1p/L1…			GO:0002181~cytoplasmic translation,GO:0006412~translation,	IPR001063:Ribosomal protein L22/L17,IPR005721:Ribosomal protein L22/L17, eukaryotic/archaeal,IPR018260:Ribosomal protein L22/L17, conserved site,	ath03010:Ribosome,			COMPBIAS:Basic and acidic residues,REGION:Disordered,
AT1G68390	21.1974	7.78629	6.69126	3.16685	-1.29396	-0.777716	-1.14391	-0.627667	Core-2/I-branching beta-1,6-N-acetylglucosaminyltransferase family protein(AT1G68390)	Arabidopsis thaliana	837301:Serine/Threonine-kinase RLCKVII protein(AT1G07860),839780:Target SNARE coiled-coil domain protein(AT1G29060),			GO:0009404~toxin metabolic process,GO:0042742~defense response to bacterium,GO:0050832~defense response to fungus,	IPR003406:Glycosyl transferase, family 14,			KW-0325~Glycoprotein,	COMPBIAS:Pro residues,REGION:Disordered,TRANSMEM:Helical,
AT1G80720	391.352	302.612	287.86	259.893	-0.43877	-0.216995	-0.367464	-0.145689	Mitochondrial glycoprotein family protein(AT1G80720)	Arabidopsis thaliana	817831:Cyclin-dependent kinase inhibitor family protein(AT2G32710),829392:TIFY domain protein 8(TIFY8),			GO:0048316~seed development,GO:0070131~positive regulation of mitochondrial translation,	IPR003428:Mitochondrial glycoprotein,
AT1G80750	3685.37	2564.3	2808.14	2521.77	-0.391792	-0.0240956	-0.522678	-0.154982	Ribosomal protein L30/L7 family protein(AT1G80750)	Arabidopsis thaliana	818377:ribosome biogenesis regulatory protein (RRS1) family protein(AT2G37990),818629:Transducin/WD40 repeat-like superfamily protein(AT2G40360),818865:Ribosomal protein L1p/L10e family(AT2G42650),821942:Ribosomal RNA processing Brix domain protein(AT3G23620),825035:Ribosomal protein L1p/L10e family(AT3G58660),830524:Ribosomal protein S8e family protein(AT5G06360),831408:Transducin/WD40 repeat-li…		17889453:The expression of RPL7A in Arabidopsis is reported.,	GO:0000463~maturation of LSU-rRNA from tricistronic rRNA transcript (SSU-rRNA, 5.8S rRNA, LSU-rRNA),	IPR005998:Ribosomal protein L7, eukaryotic,IPR012988:Ribosomal protein L30, N-terminal,IPR016082:Ribosomal protein L30, ferredoxin-like fold domain,	ath03010:Ribosome,			DOMAIN:Ribosomal_L30,DOMAIN:Ribosomal_L30_N,
AT2G07787	266.138	189.977	197.523	160.401	-0.424029	-0.23961	-0.479284	-0.294865
AT2G18110	2113.58	1771.85	1878.32	1834.52	-0.169962	0.0500522	-0.254	-0.0339854	Translation elongation factor EF1B/ribosomal protein S6 family protein(AT2G18110)	Arabidopsis thaliana	831084:elongation factor 1-beta 1(AT5G12110),832071:Translation elongation factor EF1B/ribosomal protein S6 family protein(AT5G19510),837491:Translation elongation factor EF1B, gamma chain(AT1G09640),842147:Translation elongation factor EF1B, gamma chain(AT1G57720),			GO:0006414~translational elongation,GO:0046686~response to cadmium ion,	IPR001326:Translation elongation factor EF1B, beta/delta chains, conserved site,IPR014038:Translation elongation factor EF1B, beta/delta subunit, guanine nucleotide exchange,IPR014717:Translation elongation factor EF1B/ribosomal protein S6,		KW-0648~Protein biosynthesis,	KW-0007~Acetylation,	COMPBIAS:Acidic residues,COMPBIAS:Basic and acidic residues,DOMAIN:GST C-terminal,REGION:Disordered,	WP2279~Seed development,
AT2G20490	2138.69	1696.44	1724.62	1528.4	-0.309922	-0.15018	-0.333641	-0.173899	nucleolar RNA-binding Nop10p family protein(NOP10)	Arabidopsis thaliana				GO:0001522~pseudouridine synthesis,GO:0006364~rRNA processing,GO:0010197~polar nucleus fusion,GO:0031118~rRNA pseudouridine synthesis,GO:0031120~snRNA pseudouridine synthesis,	IPR007264:H/ACA ribonucleoprotein complex, subunit Nop10,	ath03008:Ribosome biogenesis in eukaryotes,	KW-0690~Ribosome biogenesis,KW-0698~rRNA processing,
AT2G25840	478.588	365.991	362.561	360.355	-0.397402	-0.0221868	-0.383939	-0.00872351	Nucleotidylyl transferase superfamily protein(OVA4)	Arabidopsis thaliana	820335:Thioredoxin superfamily protein(AT3G11630),			GO:0006436~tryptophanyl-tRNA aminoacylation,GO:0048481~plant ovule development,	IPR001412:Aminoacyl-tRNA synthetase, class I, conserved site,IPR002305:Aminoacyl-tRNA synthetase, class Ic,IPR002306:Tryptophan-tRNA ligase,IPR014729:Rossmann-like alpha/beta/alpha sandwich fold,IPR024109:Tryptophan-tRNA ligase, bacterial-type,	ath00970:Aminoacyl-tRNA biosynthesis,	KW-0648~Protein biosynthesis,	KW-0007~Acetylation,	BINDING:ATP,BINDING:ATP; via amide nitrogen and carbonyl oxygen,BINDING:L-tryptophan,MOTIF:'HIGH' region,MOTIF:'KMSKS' region,NP_BIND:ATP,TRANSIT:Chloroplast and mitochondrion,
AT2G27840	2947.79	1863.31	1919.57	1490.75	-0.617989	-0.321191	-0.660828	-0.36403	histone deacetylase-related / HD-like protein(HDT4)	Arabidopsis thaliana	830764:DDT domain-containing protein(AT5G08630),832328:histone deacetylase 2B(HD2B),840078:DZC (Disease resistance/zinc finger/chromosome condensation-like region) domain containing protein(BRX),		26857545:TRB2 interacts with HD2-type histone deacetylase HDT4.HDT4 is associated with Arabidopsis telomeres.,	GO:0006325~chromatin organization,GO:0010162~seed dormancy process,GO:0030422~production of siRNA involved in RNA interference,GO:0045892~negative regulation of transcription, DNA-templated,			KW-0804~Transcription,KW-0805~Transcription regulation,		COMPBIAS:Acidic residues,DOMAIN:NPL,REGION:Disordered,REGION:Required to repress transcription,
AT2G28105	118.61	83.0032	57.7584	74.5335	-0.997564	-0.149024	-0.498334	0.350207	replication factor-A carboxy-terminal domain protein(AT2G28105)	Arabidopsis thaliana					IPR012340:Nucleic acid-binding, OB-fold,IPR013955:Replication factor A, C-terminal,				DOMAIN:Rep_fac-A_C,
AT2G32220	630.771	301.471	350.39	282.71	-0.842162	-0.0916587	-1.05692	-0.306419	Ribosomal L27e protein family(AT2G32220)	Arabidopsis thaliana	1466246:ribosomal protein L2(rpl2),814652:Ribosomal protein L30/L7 family protein(AT2G01250),815456:Ribosomal protein S5 domain 2-like superfamily protein(AT2G09990),816243:Ribosomal protein S4 (RPS4A) family protein(AT2G17360),816314:Ribosomal protein L2 family(EMB2296),816493:Ribosomal protein L31e family protein(AT2G19740),816564:Ribosomal protein L14(AT2G20450),817299:Ribosomal protein L1p/L1…	Translation, ribosomal structure and biogenesis,		GO:0006412~translation,	IPR001141:Ribosomal protein L27e,IPR008991:Translation protein SH3-like domain,IPR018262:Ribosomal protein L27e, conserved site,	ath03010:Ribosome,
AT2G34050	689.274	498.106	526.421	513.248	-0.386738	0.0429226	-0.46599	-0.0363295	ATP synthase F1 complex assembly factor(AT2G34050)	Arabidopsis thaliana	835266:TCP family transcription factor(AT5G51910),			GO:0033615~mitochondrial proton-transporting ATP synthase complex assembly,GO:0065003~macromolecular complex assembly,	IPR010591:ATP11,
AT2G34260	1097.83	608.093	728.578	623.11	-0.589313	0.0350072	-0.848817	-0.224497	transducin family protein / WD-40 repeat family protein(WDR55)	Arabidopsis thaliana	825890:damaged DNA binding protein 1A(DDB1A),		22447688:WDR55-DDB1 complex is involved in the establishment of bilateral symmetry in the Arabidopsis embryo.,23803743:a DDB1(WDR55) complex could regulate embryo and endosperm development.[WDR55],	GO:0006364~rRNA processing,GO:0009553~embryo sac development,GO:0009793~embryo development ending in seed dormancy,GO:0009855~determination of bilateral symmetry,GO:0009960~endosperm development,GO:0010197~polar nucleus fusion,GO:0080186~developmental vegetative growth,	IPR001680:WD40 repeat,IPR015943:WD40/YVTN repeat-like-containing domain,IPR017422:WD repeat protein 55,IPR019775:WD40 repeat, conserved site,IPR024977:Anaphase-promoting complex subunit 4, WD40 domain,				COMPBIAS:Polar residues,DOMAIN:ANAPC4_WD40,REGION:Disordered,REPEAT:WD,REPEAT:WD 1,REPEAT:WD 2,REPEAT:WD 3,REPEAT:WD 4,REPEAT:WD 5,REPEAT:WD 6,REPEAT:WD 7,
AT2G37270	8136	6413.61	6800.37	6160.14	-0.258591	-0.0581429	-0.343026	-0.142579	ribosomal protein 5B(RPS5B)	Arabidopsis thaliana	814652:Ribosomal protein L30/L7 family protein(AT2G01250),815456:Ribosomal protein S5 domain 2-like superfamily protein(AT2G09990),816243:Ribosomal protein S4 (RPS4A) family protein(AT2G17360),816314:Ribosomal protein L2 family(EMB2296),816533:AAA-type ATPase family protein(RPT2b),816580:26S proteasome regulatory subunit S2 1A(RPN1A),817719:Ribosomal protein S3 family protein(AT2G31610),817781:Ri…			GO:0000028~ribosomal small subunit assembly,GO:0006412~translation,	IPR000235:Ribosomal protein S5/S7,IPR005716:Ribosomal protein S5/S7, eukaryotic/archaeal,IPR020606:Ribosomal protein S7, conserved site,IPR023798:Ribosomal protein S7 domain,	ath03010:Ribosome,		KW-0007~Acetylation,	DOMAIN:Ribosomal_S7,
AT2G37990	2119.02	1635.15	1787.61	1559.74	-0.244951	-0.0679819	-0.373311	-0.196341	ribosome biogenesis regulatory protein (RRS1) family protein(AT2G37990)	Arabidopsis thaliana	818865:Ribosomal protein L1p/L10e family(AT2G42650),825035:Ribosomal protein L1p/L10e family(AT3G58660),844414:Ribosomal protein L30/L7 family protein(AT1G80750),			GO:0000055~ribosomal large subunit export from nucleus,GO:0000447~endonucleolytic cleavage in ITS1 to separate SSU-rRNA from 5.8S rRNA and LSU-rRNA from tricistronic rRNA transcript (SSU-rRNA, 5.8S rRNA, LSU-rRNA),GO:0042254~ribosome biogenesis,GO:0042273~ribosomal large subunit biogenesis,	IPR007023:Ribosomal biogenesis regulatory protein,		KW-0690~Ribosome biogenesis,		REGION:Disordered,
AT2G39460	14720.9	10243	11804.6	10730.5	-0.318438	0.0670566	-0.523086	-0.137592	ribosomal protein L23AA(RPL23AA)	Arabidopsis thaliana	814652:Ribosomal protein L30/L7 family protein(AT2G01250),815456:Ribosomal protein S5 domain 2-like superfamily protein(AT2G09990),816243:Ribosomal protein S4 (RPS4A) family protein(AT2G17360),816314:Ribosomal protein L2 family(EMB2296),816493:Ribosomal protein L31e family protein(AT2G19740),816564:Ribosomal protein L14(AT2G20450),817299:Ribosomal protein L1p/L10e family(PGY1),817317:60S acidic r…		18566829:Patterns of RPL23aA and RPL23aB transcript accumulation in wildtype plants suggest that paralogs respond coordinately to developmental and stress stimuli.,21883051:core promoter elements couple RPL23aA and RPL23aB expression to the physiological status of the cell and hence are sufficient for inducing expression in mitotically active tissues and repressing expression in response to negat…	GO:0000027~ribosomal large subunit assembly,GO:0006412~translation,GO:0006979~response to oxidative stress,GO:0009409~response to cold,GO:0009644~response to high light intensity,	IPR001014:Ribosomal protein L23/L25, conserved site,IPR005633:Ribosomal protein L23/L25, N-terminal,IPR012677:Nucleotide-binding, alpha-beta plait,IPR012678:Ribosomal protein L23/L15e core domain,IPR013025:Ribosomal protein L25/L23,IPR019985:Ribosomal protein L23,	ath03010:Ribosome,			DOMAIN:Ribosomal_L23eN,
AT2G40010	546.275	346.32	399.718	349.629	-0.447475	0.0135904	-0.652529	-0.191464	Ribosomal protein L10 family protein(AT2G40010)	Arabidopsis thaliana	814652:Ribosomal protein L30/L7 family protein(AT2G01250),815456:Ribosomal protein S5 domain 2-like superfamily protein(AT2G09990),816243:Ribosomal protein S4 (RPS4A) family protein(AT2G17360),816314:Ribosomal protein L2 family(EMB2296),816564:Ribosomal protein L14(AT2G20450),816580:26S proteasome regulatory subunit S2 1A(RPN1A),817299:Ribosomal protein L1p/L10e family(PGY1),817317:60S acidic rib…			GO:0000027~ribosomal large subunit assembly,GO:0002181~cytoplasmic translation,GO:0042254~ribosome biogenesis,GO:0044085~cellular component biogenesis,GO:0048316~seed development,	IPR001790:Ribosomal protein L10/acidic P0,	ath03010:Ribosome,		KW-0597~Phosphoprotein,	DOMAIN:RL10P_insert,
AT2G40260	63.1781	12.3218	25.566	21.6716	-1.20353	0.676753	-2.08938	-0.209093	Homeodomain-like superfamily protein(AT2G40260)	Arabidopsis thaliana	3767658:TCP family transcription factor(TCP1),814784:homeobox protein 21(HB21),816579:GBF's pro-rich region-interacting factor 1(GPRI1),816806:basic helix-loop-helix (bHLH) DNA-binding superfamily protein(AT2G22760),816811:Homeobox-leucine zipper protein family(HAT9),816861:myb domain protein 70(MYB70),816908:BEL1-like homeodomain 4(BLH4),817253:FAR1-related sequence 3(FRS3),817659:TCP domain pro…			GO:0006355~regulation of transcription, DNA-templated,	IPR006447:Myb domain, plants,IPR009057:Homeodomain-like,IPR017930:Myb domain,		KW-0804~Transcription,KW-0805~Transcription regulation,		COMPBIAS:Acidic residues,COMPBIAS:Polar residues,DOMAIN:HTH myb-type,REGION:Disordered,
AT2G46230	2587.33	1983.75	2077.13	2076.27	-0.316418	0.0656622	-0.382676	-0.000595897	PIN domain-like family protein(AT2G46230)	Arabidopsis thaliana				GO:0006364~rRNA processing,GO:0044085~cellular component biogenesis,	IPR002716:PIN domain,IPR006984:Protein of unknown function DUF652,	ath03008:Ribosome biogenesis in eukaryotes,	KW-0690~Ribosome biogenesis,KW-0698~rRNA processing,		DOMAIN:PINc,
AT3G05560	10491.3	7335.79	8456.1	7535.47	-0.311025	0.0387279	-0.51598	-0.166227	Ribosomal L22e protein family(AT3G05560)	Arabidopsis thaliana	814652:Ribosomal protein L30/L7 family protein(AT2G01250),815456:Ribosomal protein S5 domain 2-like superfamily protein(AT2G09990),816243:Ribosomal protein S4 (RPS4A) family protein(AT2G17360),816314:Ribosomal protein L2 family(EMB2296),816493:Ribosomal protein L31e family protein(AT2G19740),816533:AAA-type ATPase family protein(RPT2b),816564:Ribosomal protein L14(AT2G20450),817299:Ribosomal prot…			GO:0002181~cytoplasmic translation,GO:0006412~translation,	IPR002671:Ribosomal protein L22e,	ath03010:Ribosome,
AT3G05905	58.768	31.8136	28.2768	31.8212	-0.975001	0.000312166	-0.821834	0.15348
AT3G07860	834.213	620.45	592.078	583.108	-0.492307	-0.0890642	-0.425144	-0.0219017	Ubiquitin-like superfamily protein(AT3G07860)	Arabidopsis thaliana				GO:0000398~mRNA splicing, via spliceosome,			KW-0507~mRNA processing,KW-0508~mRNA splicing,		DOMAIN:Ubiquitin-like,DOMAIN:Ubiquitin_4,REGION:Disordered,
AT3G12370	959.331	779.844	779.897	771.404	-0.297608	-0.0156328	-0.297705	-0.0157296	Ribosomal protein L10 family protein(AT3G12370)	Arabidopsis thaliana				GO:0006412~translation,	IPR001790:Ribosomal protein L10/acidic P0,	ath03010:Ribosome,
AT3G15460	857.978	510.526	582.717	558.593	-0.555536	0.129016	-0.745199	-0.0606468	Ribosomal RNA processing Brix domain protein(AT3G15460)	Arabidopsis thaliana	834213:dynamin-like protein(DL1),		25605960:Both atBRX1 proteins, encoded by AT3G15460 and AT1G52930, respectively, are mainly localized in the nucleolus and are ubiquitously expressed throughout plant development and in various tissues.,	GO:0000027~ribosomal large subunit assembly,GO:0006364~rRNA processing,	IPR007109:Brix domain,IPR026532:Ribosome biogenesis protein BRX1,		KW-0690~Ribosome biogenesis,KW-0698~rRNA processing,		DOMAIN:Brix,REGION:Disordered,
AT3G25940	427.923	314.311	256.857	283.437	-0.729052	-0.147536	-0.441173	0.140343	TFIIB zinc-binding protein(AT3G25940)	Arabidopsis thaliana	817503:RNApolymerase 14 kDa subunit(RPC14),832586:TBP-associated factor 5(TAF5),837690:RNA polymerases N / 8 kDa subunit(NRPB10),839872:nuclear RNA polymerase A2(NRPA2),842467:RNA polymerases N / 8 kDa subunit(AT1G61700),	Transcription,		GO:0006351~transcription, DNA-templated,GO:0006363~termination of RNA polymerase I transcription,GO:0006379~mRNA cleavage,	IPR001222:Zinc finger, TFIIS-type,IPR012164:DNA-directed RNA polymerase, subunit C11/M/9,	ath03020:RNA polymerase,	KW-0804~Transcription,		DOMAIN:TFIIS-type,
AT3G26640	526.133	391.285	441.677	409.765	-0.250718	0.066032	-0.424113	-0.107363	Transducin/WD40 repeat-like superfamily protein(LWD2)	Arabidopsis thaliana			18676661:LWD1 and LWD2 are WD-containing clock proteins that regulate photoperiodic flowering. [LWD2],21357491:LWD1/2 controls the amplitude and period length but not the robustness of the Arabidopsis circadian rhythm under continuous light.,	GO:0043153~entrainment of circadian clock by photoperiod,GO:0048511~rhythmic process,GO:0048573~photoperiodism, flowering,	IPR001680:WD40 repeat,IPR015943:WD40/YVTN repeat-like-containing domain,IPR019775:WD40 repeat, conserved site,		KW-0090~Biological rhythms,KW-0716~Sensory transduction,	KW-0007~Acetylation,	REPEAT:WD,REPEAT:WD 1,REPEAT:WD 2,REPEAT:WD 3,REPEAT:WD 4,
AT3G26680	400.1	275.516	304.662	292.111	-0.389458	0.083412	-0.532899	-0.0600289	DNA repair metallo-beta-lactamase family protein(SNM1)	Arabidopsis thaliana		Translation, ribosomal structure and biogenesis,		GO:0006281~DNA repair,GO:0006303~double-strand break repair via nonhomologous end joining,GO:0006974~cellular response to DNA damage stimulus,GO:0031848~protection from non-homologous end joining at telomere,GO:0036297~interstrand cross-link repair,	IPR011084:DNA repair metallo-beta-lactamase,		KW-0227~DNA damage,KW-0234~DNA repair,		COMPBIAS:Polar residues,DOMAIN:DRMBL,REGION:Disordered,
AT3G45030	7621.01	5580.71	6134.9	5441.44	-0.312792	-0.0364397	-0.449304	-0.172952	Ribosomal protein S10p/S20e family protein(AT3G45030)	Arabidopsis thaliana	818188:Ribosomal protein S11 family protein(AT2G36160),818646:Ribosomal protein S26e family protein(AT2G40510),818654:Ribosomal protein S26e family protein(AT2G40590),820324:Ribosomal protein S11 family protein(AT3G11510),824424:Ribosomal protein S11 family protein(AT3G52580),824801:Ribosomal protein S26e family protein(AT3G56340),831899:polyubiquitin 3(UBQ3),832151:Ribosomal protein S8e family p…			GO:0006412~translation,	IPR001848:Ribosomal protein S10,IPR005729:Ribosomal protein S10, eukaryotic/archaeal,IPR018268:Ribosomal protein S10, conserved site,IPR027486:Ribosomal protein S10 domain,	ath03010:Ribosome,			DOMAIN:Ribosomal_S10,
AT3G49320	466.879	353.63	348.599	318.356	-0.418052	-0.150119	-0.397573	-0.12964	Metal-dependent protein hydrolase(AT3G49320)	Arabidopsis thaliana					IPR003226:Metal-dependent protein hydrolase,
AT3G53940	431.046	296.387	291.601	262.294	-0.558616	-0.174232	-0.535391	-0.151007	Mitochondrial substrate carrier family protein(AT3G53940)	Arabidopsis thaliana				GO:0055085~transmembrane transport,	IPR002067:Mitochondrial carrier protein,IPR018108:Mitochondrial substrate/solute carrier,IPR023395:Mitochondrial carrier domain,		KW-0813~Transport,		REGION:Disordered,REPEAT:Solcar,TRANSMEM:Helical,
AT3G55280	8716.4	5866.64	6530.22	5753.8	-0.41642	-0.0280025	-0.570934	-0.182517	ribosomal protein L23AB(RPL23AB)	Arabidopsis thaliana	814652:Ribosomal protein L30/L7 family protein(AT2G01250),815456:Ribosomal protein S5 domain 2-like superfamily protein(AT2G09990),816243:Ribosomal protein S4 (RPS4A) family protein(AT2G17360),816314:Ribosomal protein L2 family(EMB2296),816493:Ribosomal protein L31e family protein(AT2G19740),816564:Ribosomal protein L14(AT2G20450),817299:Ribosomal protein L1p/L10e family(PGY1),817317:60S acidic r…		21883051:core promoter elements couple RPL23aA and RPL23aB expression to the physiological status of the cell and hence are sufficient for inducing expression in mitotically active tissues and repressing expression in response to negative growth stimuli.,33032526:Arabidopsis paralogous genes RPL23aA and RPL23aB encode functionally equivalent proteins.,	GO:0000027~ribosomal large subunit assembly,GO:0006412~translation,GO:0006979~response to oxidative stress,GO:0009409~response to cold,GO:0009644~response to high light intensity,	IPR001014:Ribosomal protein L23/L25, conserved site,IPR005633:Ribosomal protein L23/L25, N-terminal,IPR012677:Nucleotide-binding, alpha-beta plait,IPR012678:Ribosomal protein L23/L15e core domain,IPR013025:Ribosomal protein L25/L23,IPR019985:Ribosomal protein L23,	ath03010:Ribosome,			DOMAIN:Ribosomal_L23eN,
AT3G56120	1217.09	955.4	923.758	959.389	-0.396606	0.00599122	-0.348187	0.0544106	S-adenosyl-L-methionine-dependent methyltransferases superfamily protein(AT3G56120)	Arabidopsis thaliana		General function prediction only,	30508117:AtTrm5a (At3g56120) is a tRNA m1G methyltransferase, and its function is critical for juvenile growth and floral development in Arabidopsis.,	GO:0002939~tRNA N1-guanine methylation,GO:0030488~tRNA methylation,	IPR025792:tRNA (guanine(37)-N(1))-methyltransferase, eukaryotic,		KW-0819~tRNA processing,		BINDING:S-adenosyl-L-methionine,COMPBIAS:Polar residues,REGION:Disordered,REGION:S-adenosyl-L-methionine binding,
AT4G02220	1035.59	746.673	782.96	731.327	-0.401963	-0.0298271	-0.470131	-0.0979942	zinc finger (MYND type) family protein / programmed cell death 2 C-terminal domain-containing protein(AT4G02220)	Arabidopsis thaliana	818784:Ribosomal protein S5 family protein(AT2G41840),842229:Ribosomal protein S5 family protein(AT1G58983),				IPR002893:Zinc finger, MYND-type,IPR007320:Programmed cell death protein 2, C-terminal,				COMPBIAS:Acidic residues,DOMAIN:MYND-type,REGION:Disordered,
AT4G16820	48.927	16.3545	21.8222	14.9423	-1.05586	-0.107574	-1.40997	-0.461691	alpha/beta-Hydrolases superfamily protein(PLA-I{beta]2)	Arabidopsis thaliana				GO:0002376~immune system process,GO:0006629~lipid metabolic process,GO:0007165~signal transduction,GO:0016042~lipid catabolic process,GO:0019748~secondary metabolic process,GO:0031347~regulation of defense response,GO:0042742~defense response to bacterium,GO:0050832~defense response to fungus,GO:0071310~cellular response to organic substance,GO:1901698~response to nitrogen compound,GO:1901701~cel…	IPR002921:Lipase, class 3,		KW-0442~Lipid degradation,KW-0443~Lipid metabolism,	KW-0832~Ubl conjugation,KW-1017~Isopeptide bond,	ACT_SITE:Acyl-ester intermediate,ACT_SITE:Charge relay system,CROSSLNK:Glycyl lysine isopeptide (Lys-Gly) (interchain with G-Cter in ubiquitin),DOMAIN:Lipase_3,TRANSIT:Chloroplast,
AT4G17340	384.209	192.753	204.921	163.516	-0.896116	-0.232989	-0.982991	-0.319864	tonoplast intrinsic protein 2;2(TIP2;2)	Arabidopsis thaliana	814888:ureide permease 1(UPS1),815850:golgi nucleotide sugar transporter 1(GONST1),819389:TSPO(outer membrane tryptophan-rich sensory protein)-like protein(TSPO),820878:mitotic phosphoprotein N' end (MPPN) family protein(AT3G16310),825231:vesicle associated protein(VAP27-1),827641:NOD26-like major intrinsic protein 1(NLM1),828051:tonoplast intrinsic protein 1;3(TIP1;3),828751:hypothetical protein…			GO:0006833~water transport,GO:0006996~organelle organization,GO:0009414~response to water deprivation,GO:0009416~response to light stimulus,GO:0031324~negative regulation of cellular metabolic process,GO:0033013~tetrapyrrole metabolic process,GO:0042886~amide transport,GO:0055085~transmembrane transport,GO:0071702~organic substance transport,	IPR000425:Major intrinsic protein,IPR022357:Major intrinsic protein, conserved site,IPR023271:Aquaporin-like,		KW-0813~Transport,	KW-0007~Acetylation,KW-0488~Methylation,KW-0597~Phosphoprotein,	MOTIF:NPA 1,MOTIF:NPA 2,TOPO_DOM:Cytoplasmic,TOPO_DOM:Vacuolar,TRANSMEM:Helical,TRANSMEM:Helical; Name=1,TRANSMEM:Helical; Name=2,TRANSMEM:Helical; Name=3,TRANSMEM:Helical; Name=4,TRANSMEM:Helical; Name=5,TRANSMEM:Helical; Name=6,
AT4G18730	9387.79	6671.21	7650.01	6917.79	-0.29521	0.0523385	-0.492632	-0.145084	ribosomal protein L16B(RPL16B)	Arabidopsis thaliana	814652:Ribosomal protein L30/L7 family protein(AT2G01250),815456:Ribosomal protein S5 domain 2-like superfamily protein(AT2G09990),816243:Ribosomal protein S4 (RPS4A) family protein(AT2G17360),816314:Ribosomal protein L2 family(EMB2296),817299:Ribosomal protein L1p/L10e family(PGY1),817317:60S acidic ribosomal protein family(AT2G27710),817318:60S acidic ribosomal protein family(AT2G27720),817719:…			GO:0006412~translation,	IPR002132:Ribosomal protein L5,IPR020929:Ribosomal protein L5, conserved site,IPR022803:Ribosomal protein L5 domain,	ath03010:Ribosome,			DOMAIN:Ribosomal_L5,DOMAIN:Ribosomal_L5_C,
AT4G27950	382.657	296.873	260.427	248.462	-0.549397	-0.253737	-0.362647	-0.0669871	cytokinin response factor 4(CRF4)	Arabidopsis thaliana	819239:cytokinin response factor 5(CRF5),820883:HPT phosphotransmitter 4(AHP4),821705:histidine-containing phosphotransmitter 1(AHP1),822593:histidine-containing phosphotransmitter 2(AHP2),825336:cytokinin response factor 6(CRF6),826715:cytokinin response factor 1(CRF1),828475:cytokinin response factor 2(CRF2),828908:cytokinin response factor 4(CRF4),831138:Cell differentiation, Rcd1-like protein…		26650835:Data indicate that mutants lacking expression of cytokinin response factor 4 (CRF4) were more sensitive to freezing.,	GO:0006355~regulation of transcription, DNA-templated,GO:0009736~cytokinin-activated signaling pathway,GO:0009873~ethylene-activated signaling pathway,GO:0048366~leaf development,	IPR001471:AP2/ERF domain,IPR016177:DNA-binding, integrase-type,		KW-0804~Transcription,KW-0805~Transcription regulation,KW-0932~Cytokinin signaling pathway,KW-0936~Ethylene signaling pathway,		COMPBIAS:Polar residues,DNA_BIND:AP2/ERF,REGION:Disordered,
AT4G28900	265.995	161.419	169.468	158.372	-0.640355	-0.0269349	-0.709183	-0.0957638	hypothetical protein(AT4G28900)	Arabidopsis thaliana				GO:0015074~DNA integration,	IPR001584:Integrase, catalytic core,IPR012337:Ribonuclease H-like domain,IPR013103:Reverse transcriptase, RNA-dependent DNA polymerase,IPR025724:GAG-pre-integrase domain,				COMPBIAS:Polar residues,DOMAIN:Integrase catalytic,REGION:Disordered,
AT4G29410	8404.46	6303.88	6857.08	6388.38	-0.293433	0.0191995	-0.414726	-0.102093	Ribosomal L28e protein family(AT4G29410)	Arabidopsis thaliana	820355:syntaxin of plants 121(SYP121),829025:regulatory particle AAA-ATPase 2A(RPT2a),			GO:0006412~translation,	IPR002672:Ribosomal protein L28e,	ath03010:Ribosome,			DOMAIN:Ribosomal_L28e,
AT4G31360	60.4737	25.9151	28.7953	32.2193	-0.990617	0.281895	-1.12627	0.146243	selenium binding protein(AT4G31360)	Arabidopsis thaliana	817853:DCD (Development and Cell Death) domain protein(AT2G32910),819606:RNA-binding (RRM/RBD/RNP motifs) family protein(AT3G04500),824867:nucleolar essential protein-like protein(AT3G57000),828654:arginine/serine-rich splicing factor 35(RS40),835279:RNA-binding (RRM/RBD/RNP motifs) family protein(RS41),838055:high mobility group A(HMGA),839195:FKBP-like peptidyl-prolyl cis-trans isomerase family…			GO:0040029~regulation of gene expression, epigenetic,GO:0048316~seed development,GO:0048523~negative regulation of cellular process,	IPR011893:Selenoprotein, Rdx type,				COMPBIAS:Acidic residues,COMPBIAS:Basic and acidic residues,COMPBIAS:Polar residues,REGION:Disordered,
AT4G34910	1320.49	982.241	1017.56	946.064	-0.374888	-0.0539554	-0.425684	-0.104752	P-loop containing nucleoside triphosphate hydrolases superfamily protein(AT4G34910)	Arabidopsis thaliana	6240623:hypothetical protein(AT3G27415),820649:20S proteasome alpha subunit E2(PAE2),821774:20S proteasome alpha subunit C1(PAC1),822364:N-terminal nucleophile aminohydrolases (Ntn hydrolases) superfamily protein(PBB1),824289:20S proteasome alpha subunit PAD1(PAD1),834056:20S proteasome beta subunit PBB2(PBB2),836746:proteasome alpha subunit D2(PAD2),841822:20S proteasome alpha subunit E1(PAE1),			GO:0044085~cellular component biogenesis,	IPR001650:Helicase, C-terminal,IPR011545:DNA/RNA helicase, DEAD/DEAH box type, N-terminal,IPR014001:Helicase, superfamily 1/2, ATP-binding domain,IPR014014:RNA helicase, DEAD-box type, Q motif,IPR027417:P-loop containing nucleoside triphosphate hydrolase,				COMPBIAS:Basic and acidic residues,DOMAIN:Helicase ATP-binding,DOMAIN:Helicase C-terminal,DOMAIN:Q_MOTIF,MOTIF:DEAD box,MOTIF:Q motif,NP_BIND:ATP,REGION:Disordered,
AT4G35060	42.3673	18.3703	13.6217	20.5098	-1.43233	0.135844	-1.07547	0.492704	Heavy metal transport/detoxification superfamily protein(HIPP25)	Arabidopsis thaliana	819204:plasma membrane intrinsic protein 1B(PIP1B),822018:ammonium transporter 1;3(AMT1;3),824510:plasma membrane intrinsic protein 2A(PIP2A),			GO:0006568~tryptophan metabolic process,GO:0006970~response to osmotic stress,GO:0009611~response to wounding,GO:0009753~response to jasmonic acid,GO:0009850~auxin metabolic process,GO:0010035~response to inorganic substance,GO:0032787~monocarboxylic acid metabolic process,GO:0042435~indole-containing compound biosynthetic process,GO:0044272~sulfur compound biosynthetic process,GO:0046394~carboxy…	IPR006121:Heavy metal-associated domain, HMA,			KW-0449~Lipoprotein,KW-0488~Methylation,KW-0636~Prenylation,	DOMAIN:HMA,LIPID:S-farnesyl cysteine,PROPEP:Removed in mature form,
AT5G02610	5625.22	3927.58	4305.45	3823.54	-0.385485	-0.0386977	-0.517903	-0.171115	Ribosomal L29 family protein(AT5G02610)	Arabidopsis thaliana	814652:Ribosomal protein L30/L7 family protein(AT2G01250),816243:Ribosomal protein S4 (RPS4A) family protein(AT2G17360),816314:Ribosomal protein L2 family(EMB2296),816493:Ribosomal protein L31e family protein(AT2G19740),816564:Ribosomal protein L14(AT2G20450),817299:Ribosomal protein L1p/L10e family(PGY1),817781:Ribosomal L27e protein family(AT2G32220),817900:Ribosomal protein L14p/L23e family pr…			GO:0000463~maturation of LSU-rRNA from tricistronic rRNA transcript (SSU-rRNA, 5.8S rRNA, LSU-rRNA),GO:0006412~translation,	IPR001854:Ribosomal protein L29,IPR018254:Ribosomal protein L29, conserved site,	ath03010:Ribosome,
AT5G05990	648.947	448.462	486.536	416.507	-0.413122	-0.105838	-0.529857	-0.222573	Mitochondrial glycoprotein family protein(AT5G05990)	Arabidopsis thaliana				GO:0070131~positive regulation of mitochondrial translation,	IPR003428:Mitochondrial glycoprotein,				COMPBIAS:Acidic residues,REGION:Disordered,
AT5G06350	1394.11	1122.79	1097.27	1057.59	-0.344503	-0.0860452	-0.31144	-0.0529819	ARM repeat superfamily protein(AT5G06350)	Arabidopsis thaliana					IPR011989:Armadillo-like helical,IPR016024:Armadillo-type fold,IPR024679:Pre-rRNA-processing protein IPI1/Testis-expressed sequence 10 protein,				COMPBIAS:Basic residues,DOMAIN:Ipi1_N,REGION:Disordered,
AT5G09710	27.3715	8.04522	11.1076	6.33712	-1.09011	-0.235428	-1.43488	-0.580199
AT5G09770	1381.87	1026.3	1142.15	1077.1	-0.274147	0.0694836	-0.427976	-0.0843462	Ribosomal protein L17 family protein(AT5G09770)	Arabidopsis thaliana	821011:ribosomal protein L3 plastid(RPL3P),822420:Tetratricopeptide repeat (TPR)-like superfamily protein(KLCR2),824120:response to low sulfur 1(LSU1),835607:ribosomal protein L30 family protein(AT5G55140),			GO:0006412~translation,	IPR000456:Ribosomal protein L17,	ath03010:Ribosome,			COMPBIAS:Basic and acidic residues,REGION:Disordered,
AT5G15750	1618.58	1146.19	1202.54	1057.72	-0.427624	-0.115533	-0.496676	-0.184585	Alpha-L RNA-binding motif/Ribosomal protein S4 family protein(AT5G15750)	Arabidopsis thaliana	828962:WD repeat and SOF domain-containing protein 1(AT4G28450),	Translation, ribosomal structure and biogenesis,		GO:0006364~rRNA processing,GO:0009793~embryo development ending in seed dormancy,	IPR001912:Ribosomal protein S4/S9, N-terminal,IPR002942:RNA-binding S4 domain,IPR022801:Ribosomal protein S4/S9,	ath03008:Ribosome biogenesis in eukaryotes,			DOMAIN:Ribosomal_S4,DOMAIN:S4,
AT5G20630	5342.19	3704.18	4040.57	3724.92	-0.402585	0.00804694	-0.527883	-0.117251	germin 3(GER3)	Arabidopsis thaliana	817134:hydroxyproline-rich glycoprotein family protein(ELF3),831899:polyubiquitin 3(UBQ3),838388:Transducin/WD40 repeat-like superfamily protein(ATARCA),			GO:0009409~response to cold,	IPR001929:Germin,IPR006045:Cupin 1,IPR011051:RmlC-like cupin domain,IPR014710:RmlC-like jelly roll fold,IPR019780:Germin, manganese binding site,			KW-0325~Glycoprotein,KW-0597~Phosphoprotein,KW-1015~Disulfide bond,	CARBOHYD:N-linked (GlcNAc...) asparagine,DOMAIN:Cupin type-1,METAL:Manganese,
AT5G24840	846.355	556.85	586.138	489.287	-0.527537	-0.185433	-0.601065	-0.25896	tRNA (guanine-N-7) methyltransferase(AT5G24840)	Arabidopsis thaliana				GO:0006400~tRNA modification,GO:0010035~response to inorganic substance,GO:0030488~tRNA methylation,GO:0036265~RNA (guanine-N7)-methylation,	IPR003358:tRNA (guanine-N-7) methyltransferase,IPR025763:tRNA (guanine-N-7) methyltransferase, eukaryote,		KW-0819~tRNA processing,		BINDING:S-adenosyl-L-methionine; via carbonyl oxygen,REGION:S-adenosyl-L-methionine binding,
AT5G27350	138.028	89.5675	75.3717	59.6266	-0.845141	-0.561509	-0.605811	-0.322178	Major facilitator superfamily protein(SFP1)	Arabidopsis thaliana	816774:Microsomal signal peptidase 12 kDa subunit (SPC12)(AT2G22425),817158:IQ-domain 6(IQD6),818769:camphor resistance CrcB family protein(AT2G41705),819847:Cyclophilin-like peptidyl-prolyl cis-trans isomerase family protein(AT3G66654),820233:SNF7 family protein(VPS60.1),820395:Cornichon family protein(AT3G12180),820507:transmembrane protein(AT3G13175),820956:ubiquitin-conjugating enzyme 32(UBC3…			GO:0006576~cellular biogenic amine metabolic process,GO:0006790~sulfur compound metabolic process,GO:0006952~defense response,GO:0009072~aromatic amino acid family metabolic process,GO:0009414~response to water deprivation,GO:0009624~response to nematode,GO:0009642~response to light intensity,GO:0042430~indole-containing compound metabolic process,GO:0046394~carboxylic acid biosynthetic process,G…	IPR003663:Sugar/inositol transporter,IPR005828:General substrate transporter,IPR005829:Sugar transporter, conserved site,IPR020846:Major facilitator superfamily domain,		KW-0762~Sugar transport,KW-0813~Transport,		TRANSMEM:Helical; Name=1,TRANSMEM:Helical; Name=10,TRANSMEM:Helical; Name=11,TRANSMEM:Helical; Name=12,TRANSMEM:Helical; Name=2,TRANSMEM:Helical; Name=3,TRANSMEM:Helical; Name=4,TRANSMEM:Helical; Name=5,TRANSMEM:Helical; Name=6,TRANSMEM:Helical; Name=7,TRANSMEM:Helical; Name=8,TRANSMEM:Helical; Name=9,
AT5G27620	723.962	504.551	562.182	511.543	-0.362995	0.0197268	-0.51807	-0.135348	cyclin H;1(CYCH;1)	Arabidopsis thaliana	815134:NagB/RpiA/CoA transferase-like superfamily protein(AT2G05830),816867:poly(A) binding protein 4(PAB4),816875:Cyclin-dependent kinase inhibitor family protein(ICK1),817340:cyclin-dependent kinase-subunit 1(CKS1),817341:CDK-subunit 2(CKS2),817423:histone H4(HIS4),817831:Cyclin-dependent kinase inhibitor family protein(AT2G32710),818444:cyclin-dependent kinase B1;2(CDKB1;2),819076:casein kinas…		23656895:CYCLIN H;1 regulates drought stress responses and blue light-induced stomatal opening by inhibiting reactive oxygen species accumulation in Arabidopsis.,	GO:0000079~regulation of cyclin-dependent protein serine/threonine kinase activity,GO:0006355~regulation of transcription, DNA-templated,GO:0006357~regulation of transcription from RNA polymerase II promoter,GO:0007049~cell cycle,GO:0009414~response to water deprivation,GO:0009637~response to blue light,GO:0010119~regulation of stomatal movement,GO:0051301~cell division,GO:0070816~phosphorylation…	IPR006671:Cyclin, N-terminal,IPR013763:Cyclin-like,	ath03022:Basal transcription factors,ath03420:Nucleotide excision repair,	KW-0131~Cell cycle,KW-0132~Cell division,	KW-0007~Acetylation,	COMPBIAS:Basic and acidic residues,DOMAIN:CYCLIN,REGION:Disordered,
AT5G38890	544.192	300.719	355.19	352.725	-0.610905	0.227819	-0.84868	-0.00995521	Nucleic acid-binding, OB-fold-like protein(AT5G38890)	Arabidopsis thaliana	815280:exosome complex exonuclease RRP46-like protein(AT2G07110),817074:PNAS-3-like protein(AT2G25355),817820:hydroxyproline-rich glycoprotein family protein(AT2G32600),819966:3'-5'-exoribonuclease family protein(AT3G07750),820485:ribonuclease PH45A(RRP45a),823766:Ribosomal protein S5 domain 2-like superfamily protein(AT3G46210),825221:3'-5'-exoribonuclease family protein(CER7),825335:3'-5'-exori…	Translation, ribosomal structure and biogenesis,		GO:0006396~RNA processing,GO:0044085~cellular component biogenesis,	IPR003029:Ribosomal protein S1, RNA-binding domain,IPR012340:Nucleic acid-binding, OB-fold,IPR019495:Exosome complex component CSL4,IPR025721:Exosome complex component, N-terminal domain,	ath03018:RNA degradation,			DOMAIN:S1 motif,
AT5G41685	1939.32	1438.03	1591.43	1564.75	-0.28469	0.12157	-0.430598	-0.0243373	Mitochondrial outer membrane translocase complex, subunit Tom7(AT5G41685)	Arabidopsis thaliana				GO:0030150~protein import into mitochondrial matrix,	IPR012621:Mitochondrial import receptor subunit TOM7,		KW-0653~Protein transport,KW-0813~Transport,	KW-0007~Acetylation,	REGION:Disordered,TOPO_DOM:Cytoplasmic,TOPO_DOM:Mitochondrial intermembrane,TRANSMEM:Helical,
AT5G42070	391.551	302.362	277.383	283.166	-0.492367	-0.0935728	-0.369372	0.0294221	hypothetical protein(AT5G42070)	Arabidopsis thaliana	816330:MAP kinase 7(MPK7),818982:MAP kinase 6(MPK6),828151:MAP kinase 4(MPK4),842248:mitogen-activated protein kinase homolog 2(MPK2),			GO:0009416~response to light stimulus,					COMPBIAS:Polar residues,REGION:Disordered,
AT5G43970	2189.12	1330	1622.33	1430.7	-0.431522	0.10504	-0.717521	-0.180959	translocase of outer membrane 22-V(TOM22-V)	Arabidopsis thaliana	827641:NOD26-like major intrinsic protein 1(NLM1),839619:transmembrane protein(AT1G27300),			GO:0003002~regionalization,GO:0006626~protein targeting to mitochondrion,GO:0006886~intracellular protein transport,GO:0010035~response to inorganic substance,	IPR005683:Mitochondrial outer membrane translocase complex, subunit Tom22,IPR017411:Mitochondrial outer membrane translocase complex, subunit Tom22, plant,		KW-0653~Protein transport,KW-0811~Translocation,KW-0813~Transport,		TOPO_DOM:Cytoplasmic,TOPO_DOM:Mitochondrial intermembrane,TRANSMEM:Helical,
AT5G44490	187.782	89.7494	93.9274	90.5021	-0.974761	0.0116248	-1.03813	-0.0517422	FBD, F-box, Skp2-like and Leucine Rich Repeat domains containing protein(AT5G44490)	Arabidopsis thaliana					IPR006566:FBD,IPR013101:Leucine-rich repeat 2,				DOMAIN:F-box,DOMAIN:FBD,
AT5G54640	1128.24	880.894	890.301	959.605	-0.340579	0.123031	-0.355848	0.107763	Histone superfamily protein(RAT5)	Arabidopsis thaliana	817679:basic helix-loop-helix (bHLH) DNA-binding superfamily protein(AT2G31220),818730:response regulator 3(RR3),823741:Histone superfamily protein(HTB9),827102:indole-3-acetic acid inducible 14(IAA14),827191:B-box type zinc finger protein with CCT domain-containing protein(BBX9),831899:polyubiquitin 3(UBQ3),		16751347:Data suggest that, with respect to Agrobacterium-mediated transformation, all Arabidopsis histone H2A proteins are functionally redundant.,19820187:Mutation of HTA1, the gene encoding histone H2A-1, results in decreased T-DNA integration into the genome of Arabidopsis roots, whereas overexpression of HTA1 increases transformation frequency.,26895889:Clustered pathways are characterized b…	GO:0006342~chromatin silencing,GO:0009294~DNA mediated transformation,GO:0009611~response to wounding,GO:0009617~response to bacterium,	IPR002119:Histone H2A,IPR007125:Histone core,IPR009072:Histone-fold,				DOMAIN:Histone,DOMAIN:Histone_H2A_C,REGION:Disordered,
AT5G55280	3210.66	2493.39	2683.4	2616.73	-0.258518	0.0695675	-0.364332	-0.0362467	homolog of bacterial cytokinesis Z-ring protein FTSZ 1-1(FTSZ1-1)	Arabidopsis thaliana	818197:Tubulin/FtsZ family protein(FTSZ2-1),835298:chromosome transmission fidelity-like protein(AT5G52220),835621:homolog of bacterial cytokinesis Z-ring protein FTSZ 1-1(FTSZ1-1),836668:general regulatory factor 8(GRF8),840123:valine-tRNA ligase(SAMBA),	Cell division and chromosome partitioning,	17468127:A study evaluating the structure-activity relationships in FtsZ1 in A. thaliana is reported.,17725544:plastid division protein FtsZ1 may have a function during leaf development in thylakoid organization,18204083:The chloroplast division site placement involves a balance between the opposing activities of AtMinE1 and AtMinD1, which acts to prevent FtsZ ring formation anywhere outside of t…	GO:0007017~microtubule-based process,GO:0007049~cell cycle,GO:0009637~response to blue light,GO:0009658~chloroplast organization,GO:0009902~chloroplast relocation,GO:0010020~chloroplast fission,GO:0043572~plastid fission,GO:0048285~organelle fission,GO:0051301~cell division,	IPR000158:Cell division protein FtsZ,IPR003008:Tubulin/FtsZ, GTPase domain,IPR008280:Tubulin/FtsZ, C-terminal,IPR017975:Tubulin, conserved site,IPR018316:Tubulin/FtsZ, 2-layer sandwich domain,IPR020805:Cell division protein FtsZ, conserved site,IPR024757:Cell division protein FtsZ, C-terminal,		KW-0131~Cell cycle,	KW-0007~Acetylation,	BINDING:GTP,DOMAIN:Tubulin,DOMAIN:Tubulin_C,MUTAGEN:D->A: Impaired GTPase activity.,MUTAGEN:D->N: Forms long filaments with impaired midplastidial localization, heterogeneous chloroplast population, one greatly enlarged with numerous smaller chloroplasts per cell.,MUTAGEN:G->A: In arc10; forms long filaments, heterogeneous chloroplast population, one greatly enlarged with numerous smaller chlorop…
AT5G55510	803.313	535.992	568.758	531.706	-0.495715	-0.0115115	-0.580811	-0.0966073	Mitochondrial import inner membrane translocase subunit Tim17/Tim22/Tim23 family protein(AT5G55510)	Arabidopsis thaliana				GO:0015031~protein transport,GO:0045036~protein targeting to chloroplast,GO:0045039~protein import into mitochondrial inner membrane,					COMPBIAS:Basic and acidic residues,COMPBIAS:Polar residues,REGION:Disordered,TRANSMEM:Helical,
AT5G60340	2280.77	1939.39	1991.74	1875.43	-0.195189	-0.0482906	-0.233556	-0.0866574	P-loop containing nucleoside triphosphate hydrolases superfamily protein(AAK6)	Arabidopsis thaliana	816799:Zinc finger (C3HC4-type RING finger) family protein(WAVH1),817403:related to AP2.7(RAP2.7),821055:jasmonate-zim-domain protein 3(JAZ3),831169:aspartate kinase 1(AK-LYS1),838438:myb domain protein 51(MYB51),838899:COP9 signalosome 5A(CSN5A),839135:ARM repeat superfamily protein(RCN1),842178:Basic-leucine zipper (bZIP) transcription factor family protein(AT1G58110),		23121860:AAK6 exhibits adenylate kinase activity and is an essential growth factor in Arabidopsis. aak6 T-DNA insertion mutants had decreased stem growth compared with wild-type plants. [adenylate kinase 6],31665812:Ribosome assembly factor Adenylate Kinase 6 maintains cell proliferation and cell size homeostasis during root growth.,	GO:0009826~unidimensional cell growth,GO:0040008~regulation of growth,GO:0046939~nucleotide phosphorylation,GO:0080186~developmental vegetative growth,	IPR020618:Adenylate kinase, putative,IPR027417:P-loop containing nucleoside triphosphate hydrolase,	ath00230:Purine metabolism,ath01100:Metabolic pathways,ath01110:Biosynthesis of secondary metabolites,ath01232:Nucleotide metabolism,ath01240:Biosynthesis of cofactors,ath03008:Ribosome biogenesis in eukaryotes,	KW-0341~Growth regulation,		BINDING:AMP,BINDING:ATP,NP_BIND:ATP,REGION:Disordered,REGION:LID,REGION:NMP,REGION:NMPbind,
AT5G60990	1200.57	930.352	948.279	819.52	-0.33929	-0.182308	-0.366727	-0.209746	DEA(D/H)-box RNA helicase family protein(AT5G60990)	Arabidopsis thaliana			29415182:RH10 maintains cytosine methylations at specific sets of CpG sites in exon 6 of ARF3.[RH10],	GO:0006364~rRNA processing,	IPR000629:RNA helicase, ATP-dependent, DEAD-box, conserved site,IPR001650:Helicase, C-terminal,IPR011545:DNA/RNA helicase, DEAD/DEAH box type, N-terminal,IPR014001:Helicase, superfamily 1/2, ATP-binding domain,IPR014014:RNA helicase, DEAD-box type, Q motif,IPR027417:P-loop containing nucleoside triphosphate hydrolase,		KW-0346~Stress response,KW-0698~rRNA processing,		COMPBIAS:Basic and acidic residues,DOMAIN:Helicase ATP-binding,DOMAIN:Helicase C-terminal,MOTIF:DEAD box,MOTIF:Q motif,MUTAGEN:T->I: In rh10-1; temperature-sensitive mutant.,NP_BIND:ATP,REGION:Disordered,
AT5G61330	1974.76	1107.28	1245.01	1139.18	-0.664112	0.0408604	-0.832775	-0.127803	rRNA processing protein-like protein(AT5G61330)	Arabidopsis thaliana	835156:alpha-taxilin-like protein(AT5G50840),835986:smr (Small MutS Related) domain-containing protein(AT5G58720),837299:Sas10/Utp3/C1D family(AT1G07840),				IPR012617:Apoptosis-antagonizing transcription factor, C-terminal,IPR025160:AATF leucine zipper-containing domain,				COMPBIAS:Acidic residues,COMPBIAS:Basic and acidic residues,DOMAIN:AATF-Che1,DOMAIN:TRAUB,REGION:Disordered,
AT5G61770	1318.51	1071.37	1075.97	975.916	-0.292459	-0.134193	-0.298627	-0.140361	PETER PAN-like protein(PPAN)	Arabidopsis thaliana	828770:DEK domain-containing chromatin associated protein(AT4G26630),		28776932:essential for the progression of mitosis during megagametogenesis but not required for the mitotic cycles during male gametophyte development,	GO:0000027~ribosomal large subunit assembly,GO:0006364~rRNA processing,GO:0006412~translation,	IPR007109:Brix domain,				COMPBIAS:Acidic residues,DOMAIN:Brix,REGION:Disordered,
AT5G63780	564.189	453.799	385.933	436.486	-0.54396	-0.0557061	-0.312086	0.176167	RING/FYVE/PHD zinc finger superfamily protein(SHA1)	Arabidopsis thaliana	829710:NAC transcription factor-like 9(NTL9),832289:NAC domain containing protein 89(NAC089),			GO:0010492~maintenance of shoot apical meristem identity,GO:0048507~meristem development,	IPR011016:Zinc finger, RING-CH-type,IPR013083:Zinc finger, RING/FYVE/PHD-type,				DOMAIN:RING-CH-type,REGION:Disordered,TRANSMEM:Helical,
AT5G65860	1345.41	935.031	1012.88	869.835	-0.408431	-0.103892	-0.523416	-0.218878	ankyrin repeat family protein(AT5G65860)	Arabidopsis thaliana				GO:0044085~cellular component biogenesis,	IPR002110:Ankyrin repeat,IPR013216:Methyltransferase type 11,IPR017408:Arginine N-methyltransferase 2,IPR020683:Ankyrin repeat-containing domain,IPR026480:Arginine N-methyltransferase 2-like domain,				DOMAIN:RMT2,REPEAT:ANK,

## Sheet: Expan Upreg in WS
Gene	NormExp_ColWW	NormExp_ColWS	NormExp_gtlWW	NormExp_gtlWS	gtlWWvColWW_FC	gtlWSvColWS_FC	ColWSvColWW_FC	gtlWSvgtlWW	Gene Name	Species	BIOGRID_INTERACTION	COG_ONTOLOGY	GENERIF_SUMMARY	GOTERM_BP_DIRECT	INTERPRO	KEGG_PATHWAY	UP_KW_BIOLOGICAL_PROCESS	UP_KW_PTM	UP_SEQ_FEATURE	WIKIPATHWAYS
AT1G01700	2.39118	9.27675	7.86617	10.8487	1.22531	0.193073	1.42373	0.391499	RHO guanyl-nucleotide exchange factor 2(ROPGEF2)	Arabidopsis thaliana	836408:RAC-like 10(RAC10),843917:RAC-like GTP binding protein 5(ARAC5),		26461226:Disruption of RopGEF2 enhances sensitivity to exogenous ABA in seed germination assays and that RopGEF2pro-GUS is mainly expressed in developing embryos and germinating seeds.,28188273:RopGEF2 acted as a negative regulator in phytochrome B (phyB)-mediated red light-induced stomatal opening.RopGEF2 interacted with ROP7 and ROP2 and enhanced their intrinsic nucleotide exchange rates.,	GO:0006996~organelle organization,GO:0009812~flavonoid metabolic process,GO:0009888~tissue development,GO:0042440~pigment metabolic process,	IPR005512:Plant specific Rop nucleotide exchanger, PRONE,				DOMAIN:PRONE,REGION:Disordered,TRANSMEM:Helical,
AT1G01820	105.053	170.064	157.67	175.678	0.578097	0.0463976	0.686148	0.154448	peroxin 11c(PEX11C)	Arabidopsis thaliana	821509:P-loop containing nucleoside triphosphate hydrolases superfamily protein(ARC5),		18539750:Data support a model for the replication of preexisting peroxisomes wherein PEX11c, PEX11d, and PEX11e act cooperatively during G2 to promote peroxisome elongation and recruitment of FIS1b to the peroxisome membrane.,	GO:0007031~peroxisome organization,GO:0016559~peroxisome fission,GO:0044375~regulation of peroxisome size,	IPR008733:Peroxisomal biogenesis factor 11,		KW-0962~Peroxisome biogenesis,		TOPO_DOM:Cytoplasmic,TOPO_DOM:Lumenal,TRANSMEM:Helical,
AT1G02420	6.20513	22.4948	15.6645	21.2334	1.13523	-0.0772444	1.61376	0.401294	Pentatricopeptide repeat (PPR) superfamily protein(AT1G02420)	Arabidopsis thaliana					IPR002885:Pentatricopeptide repeat,IPR011990:Tetratricopeptide-like helical,				REPEAT:PPR,REPEAT:PPR 1,REPEAT:PPR 2,REPEAT:PPR 3,REPEAT:PPR 4,REPEAT:PPR 5,REPEAT:PPR 6,REPEAT:PPR 7,REPEAT:PPR 8,
AT1G04080	246.071	341.676	332.716	317.719	0.432637	-0.104339	0.470781	-0.0661949	Tetratricopeptide repeat (TPR)-like superfamily protein(PRP39)	Arabidopsis thaliana	824289:20S proteasome alpha subunit PAD1(PAD1),825521:transducin family protein / WD-40 repeat family protein(AT3G63460),832055:RNA-binding (RRM/RBD/RNP motifs) family protein(AT5G19350),834312:Proteasome component (PCI) domain protein(COP8),835341:heat shock-like protein(HSP90.1),835698:HEAT SHOCK PROTEIN 81.4(Hsp81.4),835699:heat shock protein 81-3(HSP81-3),835701:heat shock protein 81-2(HSP81-…	RNA processing and modification,	17380304:A novel Arabidopsis gene, designated AT PRP39-1, affects flowering time in A. thaliana. [AT PRP39-1],28971960:RNA-seq experiments performed using two independent prp39a alleles revealed hundreds of common genes undergoing changes in alternative splicing, including PRP39a itself, a second putative U1 snRNP component PRP40b, and genes encoding a number of general transcription-related prot…	GO:0000395~mRNA 5'-splice site recognition,GO:0006396~RNA processing,GO:0048510~regulation of timing of transition from vegetative to reproductive phase,	IPR003107:RNA-processing protein, HAT helix,IPR011990:Tetratricopeptide-like helical,		KW-0507~mRNA processing,KW-0508~mRNA splicing,		COMPBIAS:Polar residues,REGION:Disordered,REPEAT:HAT 1,REPEAT:HAT 2,REPEAT:HAT 3,REPEAT:HAT 4,REPEAT:HAT 5,REPEAT:HAT 6,REPEAT:HAT 7,REPEAT:HAT 8,
AT1G04630	54.5442	83.1208	95.2204	82.8099	0.78509	-0.00529765	0.592709	-0.197678	GRIM-19 protein(MEE4)	Arabidopsis thaliana	814701:Ribophorin I(AT2G01720),821104:NADH:ubiquinone oxidoreductase, 17.2kDa subunit(AT3G03100),824029:gamma carbonic anhydrase-like 2(GAMMA CAL2),829382:Cytochrome bd ubiquinol oxidase, 14kDa subunit(AT4G32470),832619:Cytochrome bd ubiquinol oxidase, 14kDa subunit(AT5G25450),836470:gamma carbonic anhydrase like 1(GAMMA CAL1),838239:Alpha-helical ferredoxin(AT1G16700),843972:Ribophorin I(AT1G764…			GO:0009793~embryo development ending in seed dormancy,GO:0009853~photorespiration,	IPR009346:GRIM-19,	ath00190:Oxidative phosphorylation,ath01100:Metabolic pathways,	KW-0249~Electron transport,KW-0679~Respiratory chain,KW-0813~Transport,		TRANSMEM:Helical,
AT1G04790	89.705	138.184	109.193	119.648	0.278826	-0.205075	0.613881	0.12998	RING/U-box superfamily protein(AT1G04790)	Arabidopsis thaliana				GO:0006511~ubiquitin-dependent protein catabolic process,	IPR001841:Zinc finger, RING-type,IPR013083:Zinc finger, RING/FYVE/PHD-type,				COMPBIAS:Basic and acidic residues,COMPBIAS:Polar residues,DOMAIN:RING-type,REGION:Disordered,
AT1G04920	0.909853	7.02785	8.31161	5.98986	1.9394	-0.182656	1.74144	-0.380619	sucrose phosphate synthase 3F(SPS3F)	Arabidopsis thaliana				GO:0005986~sucrose biosynthetic process,	IPR000368:Sucrose synthase,IPR001296:Glycosyl transferase, family 1,IPR006380:Sucrose-phosphate synthase,IPR012819:Sucrose phosphate synthase, plant,	ath00500:Starch and sucrose metabolism,ath01100:Metabolic pathways,ath01110:Biosynthesis of secondary metabolites,		KW-0597~Phosphoprotein,	DOMAIN:Glycos_transf_1,DOMAIN:S6PP,DOMAIN:Sucrose_synth,REGION:Disordered,
AT1G06360	27.9116	66.2353	75.8481	106.01	1.38891	0.664908	1.19799	0.47398	Fatty acid desaturase family protein(AT1G06360)	Arabidopsis thaliana				GO:0006636~unsaturated fatty acid biosynthetic process,GO:0010025~wax biosynthetic process,	IPR005804:Fatty acid desaturase, type 1,IPR015876:Fatty acid desaturase, type 1, core,		KW-0275~Fatty acid biosynthesis,KW-0276~Fatty acid metabolism,KW-0443~Lipid metabolism,KW-0444~Lipid biosynthesis,		DOMAIN:FA_desaturase,MOTIF:Histidine box-1,MOTIF:Histidine box-2,MOTIF:Histidine box-3,TRANSMEM:Helical,
AT1G06690	165.623	266.992	295.291	283.724	0.827782	0.0871532	0.683319	-0.057309	NAD(P)-linked oxidoreductase superfamily protein(AT1G06690)	Arabidopsis thaliana				GO:0009416~response to light stimulus,GO:0010035~response to inorganic substance,GO:0015994~chlorophyll metabolic process,GO:0042440~pigment metabolic process,	IPR018170:Aldo/keto reductase, conserved site,IPR020471:Aldo/keto reductase subgroup,IPR023210:NADP-dependent oxidoreductase domain,			KW-0007~Acetylation,	ACT_SITE:Proton donor,DOMAIN:Aldo_ket_red,NP_BIND:NADP,TRANSIT:Chloroplast,
AT1G06710	40.7158	69.4603	54.2401	83.408	0.399276	0.25822	0.746463	0.605407	Tetratricopeptide repeat (TPR)-like superfamily protein(AT1G06710)	Arabidopsis thaliana			23658225:The data supports a model for MTSF1 functioning in which its association with the last nucleotides of the nad4 3' untranslated region stabilizes nad4 mRNA. [MTSF1],	GO:0044528~regulation of mitochondrial mRNA stability,GO:0080156~mitochondrial mRNA modification,	IPR002885:Pentatricopeptide repeat,IPR011990:Tetratricopeptide-like helical,				REPEAT:PPR,REPEAT:PPR 1,REPEAT:PPR 10,REPEAT:PPR 11,REPEAT:PPR 12,REPEAT:PPR 13,REPEAT:PPR 14,REPEAT:PPR 15,REPEAT:PPR 16,REPEAT:PPR 17,REPEAT:PPR 18,REPEAT:PPR 19,REPEAT:PPR 2,REPEAT:PPR 20,REPEAT:PPR 21,REPEAT:PPR 22,REPEAT:PPR 3,REPEAT:PPR 4,REPEAT:PPR 5,REPEAT:PPR 6,REPEAT:PPR 7,REPEAT:PPR 8,REPEAT:PPR 9,TRANSIT:Mitochondrion,
AT1G06820	136.32	203.45	200.187	188.588	0.548667	-0.108493	0.571798	-0.0853616	carotenoid isomerase(CRTISO)	Arabidopsis thaliana	833836:general regulatory factor 3(GRF3),	Secondary metabolites biosynthesis, transport, and catabolism,	19952001:Study demonstrated that both the CRTISO promoter and open reading frame are necessary for SDG8-mediated expression of CRTISO.,	GO:0009662~etioplast organization,GO:0016117~carotenoid biosynthetic process,	IPR002937:Amine oxidase,IPR014101:Carotene isomerase,	ath00906:Carotenoid biosynthesis,ath01100:Metabolic pathways,ath01110:Biosynthesis of secondary metabolites,	KW-0125~Carotenoid biosynthesis,	KW-0007~Acetylation,	DOMAIN:Amino_oxidase,TRANSIT:Chloroplast,
AT1G06980	32.8898	65.1921	60.7035	61.2999	0.851269	-0.0864868	0.951477	0.0137207	6,7-dimethyl-8-ribityllumazine synthase(AT1G06980)	Arabidopsis thaliana				GO:0006996~organelle organization,GO:0010017~red or far-red light signaling pathway,GO:0048364~root development,GO:2000026~regulation of multicellular organismal development,	IPR025322:Protein of unknown function DUF4228,				REGION:Disordered,
AT1G07010	323.785	406.549	386.262	428.189	0.253324	0.0745176	0.326858	0.148051	Calcineurin-like metallo-phosphoesterase superfamily protein(SLP1)	Arabidopsis thaliana	827411:expansin-like B1(EXLB1),		21976480:The nucleus-encoded Arabidopsis SLP phosphatases (AtSLP1 and AtSLP2) lack genetic redundancy and phylogenetically cluster into two distinct groups that maintain different subcellular localizations, with SLP1 being chloroplastic and SLP2 being cytosolic.,	GO:0009637~response to blue light,GO:0044281~small molecule metabolic process,	IPR004843:Metallophosphoesterase domain,				ACT_SITE:Proton donor,DOMAIN:Metallophos,METAL:Manganese 1,METAL:Manganese 2,TRANSIT:Chloroplast,
AT1G07530	170.72	221.699	208.48	221.914	0.285695	0.00139218	0.37369	0.0893875	SCARECROW-like 14(SCL14)	Arabidopsis thaliana	820405:TGACG motif-binding factor 6(TGA6),830586:bZIP transcription factor family protein(AHBP-1B),833756:calmodulin 1(CAM1),		18984675:SCL14 interacts with class II TGA transcription factors and increases tolerance to toxic doses of xenobiotics.,	GO:0006355~regulation of transcription, DNA-templated,GO:0009410~response to xenobiotic stimulus,GO:0010200~response to chitin,GO:0045893~positive regulation of transcription, DNA-templated,GO:0080183~response to photooxidative stress,	IPR005202:Transcription factor GRAS,		KW-0804~Transcription,KW-0805~Transcription regulation,		COMPBIAS:Basic and acidic residues,DOMAIN:GRAS,MOTIF:VHIID,REGION:Disordered,REGION:Leucine repeat I (LRI),REGION:Leucine repeat II (LRII),REGION:PFYRE,REGION:SAW,REGION:VHIID,
AT1G07810	127.002	173.373	193.606	162.114	0.601695	-0.0959	0.443918	-0.253677	ER-type Ca2+-ATPase 1(ECA1)	Arabidopsis thaliana	828681:glutamine dumper 2(GDU2),831472:plastidic GLC translocator(PGLCT),836668:general regulatory factor 8(GRF8),		22635117:An AP180 amino-terminal homology/epsin amino-terminal homology domain-containing protein from Arabidopsis (Arabidopsis thaliana) is involved in clathrin-coated vesicle formation from the cell plate.,30012618:the inhibition of ECA1 by MIZ1 changes the balance between cytosolic Ca(2+) influx and efflux and generates the cytosolic Ca(2+) signal required for water tracking.,	GO:0006816~calcium ion transport,GO:0006828~manganese ion transport,GO:0006874~cellular calcium ion homeostasis,GO:0010042~response to manganese ion,GO:0030026~cellular manganese ion homeostasis,GO:0034220~ion transmembrane transport,GO:0046686~response to cadmium ion,GO:0070588~calcium ion transmembrane transport,	IPR001757:Cation-transporting P-type ATPase,IPR004014:Cation-transporting P-type ATPase, N-terminal,IPR006068:Cation-transporting P-type ATPase, C-terminal,IPR008250:P-type ATPase, A domain,IPR018303:P-type ATPase, phosphorylation site,IPR023214:HAD-like domain,IPR023298:P-type ATPase, transmembrane domain,IPR023299:P-type ATPase, cytoplasmic domain N,		KW-0109~Calcium transport,KW-0406~Ion transport,KW-0813~Transport,		ACT_SITE:4-aspartylphosphate intermediate,METAL:Calcium 1,METAL:Calcium 2,METAL:Calcium 2; via carbonyl oxygen,METAL:Magnesium,TOPO_DOM:Cytoplasmic,TOPO_DOM:Lumenal,TRANSMEM:Helical,
AT1G08230	20.0092	58.2699	52.6806	65.0904	1.32476	0.155401	1.46591	0.296545	Transmembrane amino acid transporter family protein(AT1G08230)	Arabidopsis thaliana	827548:Drug/metabolite transporter superfamily protein(AT4G18220),828417:cysteine-rich RLK (RECEPTOR-like protein kinase) 10(CRK10),835918:SNARE-like superfamily protein(YKT61),837643:Seven transmembrane MLO family protein(MLO4),838861:Major facilitator superfamily protein(AT1G22550),838863:Major facilitator superfamily protein(AT1G22570),839716:purine permease 3(PUP3),		16407306:AtGAT1 is a high affinity transporter for gamma-aminobutyric acid in Arabidopsis thaliana. [AtGAT1],	GO:0006865~amino acid transport,GO:0015812~gamma-aminobutyric acid transport,	IPR013057:Amino acid transporter, transmembrane,		KW-0029~Amino-acid transport,KW-0813~Transport,		DOMAIN:Aa_trans,TRANSMEM:Helical,
AT1G08460	38.7663	82.1124	55.082	64.886	0.488707	-0.331942	1.05043	0.229784	histone deacetylase 8(HDA08)	Arabidopsis thaliana	819212:ARID/BRIGHT AND ELM2 DNA-binding domain-containing protein(AT2G46040),	Chromatin structure and dynamics / Secondary metabolites biosynthesis, transport, and catabolism,		GO:0006996~organelle organization,GO:0016575~histone deacetylation,	IPR000286:Histone deacetylase superfamily,IPR023696:Ureohydrolase domain,IPR023801:Histone deacetylase domain,		KW-0804~Transcription,KW-0805~Transcription regulation,		ACT_SITE:Proton donor/acceptor,DOMAIN:Hist_deacetyl,METAL:Zinc,METAL:Zinc; via pros nitrogen,REGION:Histone deacetylase,SITE:Polarizes the scissile carbonyl of the substrate,TRANSMEM:Helical,
AT1G08470	38.6704	61.9085	62.385	58.4606	0.666682	-0.0804016	0.655916	-0.0911682	strictosidine synthase-like 3(SSL3)	Arabidopsis thaliana				GO:0009058~biosynthetic process,	IPR018119:Strictosidine synthase, conserved region,			KW-0325~Glycoprotein,	CARBOHYD:N-linked (GlcNAc...) asparagine,DOMAIN:Str_synth,
AT1G09023	134.677	268.272	199.334	231.031	0.559844	-0.214145	0.985211	0.211223
AT1G09690	362.392	503.928	585.591	520.349	0.689773	0.0461077	0.473774	-0.169891	Translation protein SH3-like family protein(AT1G09690)	Arabidopsis thaliana	814652:Ribosomal protein L30/L7 family protein(AT2G01250),815456:Ribosomal protein S5 domain 2-like superfamily protein(AT2G09990),816243:Ribosomal protein S4 (RPS4A) family protein(AT2G17360),816314:Ribosomal protein L2 family(EMB2296),816493:Ribosomal protein L31e family protein(AT2G19740),816564:Ribosomal protein L14(AT2G20450),817299:Ribosomal protein L1p/L10e family(PGY1),817719:Ribosomal pr…			GO:0006412~translation,GO:0010035~response to inorganic substance,	IPR001147:Ribosomal protein L21e,IPR008991:Translation protein SH3-like domain,IPR018259:Ribosomal protein L21e, conserved site,	ath03010:Ribosome,
AT1G10160	16.7817	40.3795	38.009	42.3854	1.10334	0.0671825	1.18699	0.150833	hypothetical protein(AT1G10160)	Arabidopsis thaliana					IPR000477:Reverse transcriptase,				DOMAIN:Reverse transcriptase,TRANSMEM:Helical,
AT1G10270	34.9767	60.1135	81.9334	62.1905	1.1892	0.0476787	0.75305	-0.388474	glutamine-rich protein 23(GRP23)	Arabidopsis thaliana	816032:DNA-directed RNA polymerase family protein(NRPE3B),	General function prediction only,	16489121:GRP23 is a potential transcriptional regulator that plays an essential role during early embryo development in Arabidopsis. [glutamine rich protein 23][GRP23],	GO:0009793~embryo development ending in seed dormancy,GO:0051301~cell division,	IPR002885:Pentatricopeptide repeat,IPR011990:Tetratricopeptide-like helical,IPR019734:Tetratricopeptide repeat,		KW-0804~Transcription,KW-0805~Transcription regulation,		COMPBIAS:Basic and acidic residues,COMPBIAS:Polar residues,MOTIF:Nuclear localization signal,REGION:14 X 11 AA approximate tandem repeats of W-x(2)-Q-x(4)-Q-x(2),REGION:Disordered,REGION:Leucine-zipper,REPEAT:PPR,REPEAT:PPR 1,REPEAT:PPR 10,REPEAT:PPR 11,REPEAT:PPR 2,REPEAT:PPR 3,REPEAT:PPR 4,REPEAT:PPR 5,REPEAT:PPR 6,REPEAT:PPR 7,REPEAT:PPR 8,REPEAT:PPR 9,
AT1G11303	24.9959	58.7536	48.6242	60.4799	0.914619	0.0406194	1.17919	0.305193
AT1G12580	138.385	182.614	174.516	193.519	0.331045	0.0829259	0.395865	0.147746	phosphoenolpyruvate carboxylase-related kinase 1(PEPKR1)	Arabidopsis thaliana				GO:0018105~peptidyl-serine phosphorylation,GO:0035556~intracellular signal transduction,GO:0046777~protein autophosphorylation,	IPR000719:Protein kinase, catalytic domain,IPR008271:Serine/threonine-protein kinase, active site,IPR011009:Protein kinase-like domain,IPR017441:Protein kinase, ATP binding site,				BINDING:ATP,COMPBIAS:Basic and acidic residues,DOMAIN:Protein kinase,REGION:Disordered,
AT1G12880	27.2923	69.2634	45.3703	47.2023	0.699135	-0.537166	1.29139	0.0550861	nudix hydrolase homolog 12(NUDT12)	Arabidopsis thaliana				GO:0009416~response to light stimulus,	IPR000086:NUDIX hydrolase domain,IPR015797:NUDIX hydrolase domain-like,IPR020084:NUDIX hydrolase, conserved site,				DOMAIN:Nudix hydrolase,METAL:Magnesium or manganese,MOTIF:Nudix box,TRANSIT:Mitochondrion,
AT1G14440	18.3119	52.6934	34.5734	41.9721	0.858033	-0.316718	1.44255	0.267795	homeobox protein 31(HB31)	Arabidopsis thaliana	2745896:mini zinc finger 2(MIF2),818233:homeobox protein 22(HB22),822527:homeobox protein 34(HB34),824253:homeobox protein 28(HB28),831373:homeobox protein 30(HB30),836666:homeobox protein 25(HB25),843296:zinc finger homeodomain 1(ZFHD1),843861:homeobox protein 33(HB33),			GO:0006355~regulation of transcription, DNA-templated,GO:0048574~long-day photoperiodism, flowering,	IPR006455:Homeodomain, ZF-HD class,IPR006456:ZF-HD homeobox protein, Cys/His-rich dimerisation domain,IPR009057:Homeodomain-like,		KW-0804~Transcription,KW-0805~Transcription regulation,		COMPBIAS:Polar residues,DNA_BIND:Homeobox,DOMAIN:ZF-HD dimerization-type,REGION:Disordered,SITE:Required for DNA-binding,ZN_FING:ZF-HD dimerization-type; degenerate,
AT1G14850	176.493	205.135	214.746	233.867	0.280565	0.187657	0.215041	0.122134	nucleoporin 155(NUP155)	Arabidopsis thaliana	818760:Nucleoporin interacting component (Nup93/Nic96-like) family protein(AT2G41620),820234:nuclear pore complex protein(NUP1),829208:Transducin/WD40 repeat-like superfamily protein(AT4G30840),843870:Zinc finger C-x8-C-x5-C-x3-H type family protein(AT1G75340),844406:Transducin/WD40 repeat-like superfamily protein(RAE1),			GO:0000972~transcription-dependent tethering of RNA polymerase II gene DNA at nuclear periphery,GO:0006405~RNA export from nucleus,GO:0006606~protein import into nucleus,GO:0006913~nucleocytoplasmic transport,GO:0034613~cellular protein localization,GO:0036228~protein targeting to nuclear inner membrane,GO:0051028~mRNA transport,GO:2000026~regulation of multicellular organismal development,	IPR004870:Nucleoporin, Nup155-like,IPR007187:Nucleoporin, Nup133/Nup155-like, C-terminal,IPR014908:Nucleoporin, Nup133/Nup155-like, N-terminal,	ath03013:Nucleocytoplasmic transport,	KW-0509~mRNA transport,KW-0653~Protein transport,KW-0811~Translocation,KW-0813~Transport,	KW-0007~Acetylation,	DOMAIN:Nucleoporin_N,
AT1G14900	6.19559	12.6921	15.94	19.284	1.15967	0.543993	0.866111	0.250432	high mobility group A(HMGA)	Arabidopsis thaliana	816353:GATA transcription factor 20(GATA20),817730:basic helix-loop-helix (bHLH) DNA-binding superfamily protein(AT2G31730),819606:RNA-binding (RRM/RBD/RNP motifs) family protein(AT3G04500),829263:selenium binding protein(AT4G31360),837886:related to ABI3/VP1 1(RAV1),		17114349:The subcellular localization of Arabidopsis thaliana HMGA, HMGB1, and HMGB5, reveals that they localize to the cell nucleus. They display a speckled distribution pattern throughout the chromatin of interphase nuclei.,	GO:0006334~nucleosome assembly,GO:0006355~regulation of transcription, DNA-templated,GO:0016584~nucleosome positioning,GO:0030261~chromosome condensation,GO:0031936~negative regulation of chromatin silencing,GO:0045910~negative regulation of DNA recombination,	IPR000116:High mobility group, HMG-I/HMG-Y,IPR005818:Histone H1/H5,IPR017956:AT hook, DNA-binding motif,			KW-0007~Acetylation,	COMPBIAS:Basic and acidic residues,DNA_BIND:A.T hook 1,DNA_BIND:A.T hook 2,DNA_BIND:A.T hook 3,DNA_BIND:A.T hook 4,DOMAIN:H15,MOTIF:Nuclear localization signal 1 (NLS),MOTIF:Nuclear localization signal 2 (NLS),MUTAGEN:R->G: Loss of the nuclear accumulation.,REGION:Disordered,
AT1G15180	114.099	181.484	168.18	190.406	0.552889	0.0686024	0.661668	0.177381	MATE efflux family protein(AT1G15180)	Arabidopsis thaliana				GO:0008610~lipid biosynthetic process,GO:0009416~response to light stimulus,GO:0010162~seed dormancy process,GO:0015994~chlorophyll metabolic process,GO:0048367~shoot system development,GO:1990961~drug transmembrane export,	IPR002528:Multi antimicrobial extrusion protein,		KW-0813~Transport,		TRANSMEM:Helical,
AT1G15500	807.322	1375.5	1153.02	1369.95	0.513288	-0.00582101	0.767487	0.248378	TLC ATP/ADP transporter(ATNTT2)	Arabidopsis thaliana	820233:SNF7 family protein(VPS60.1),820395:Cornichon family protein(AT3G12180),829597:GTP binding protein beta 1(AGB1),843147:Ubiquitin-like superfamily protein(AT1G68185),			GO:0003002~regionalization,GO:0006633~fatty acid biosynthetic process,GO:0009416~response to light stimulus,GO:0009793~embryo development ending in seed dormancy,GO:0009888~tissue development,GO:0010035~response to inorganic substance,GO:0033013~tetrapyrrole metabolic process,GO:0048367~shoot system development,	IPR004667:ADP/ATP carrier protein,		KW-0813~Transport,	KW-0007~Acetylation,	COMPBIAS:Polar residues,REGION:Disordered,TRANSIT:Chloroplast,TRANSMEM:Helical,
AT1G15910	74.4088	102.031	99.1241	107.933	0.405703	0.0798296	0.446716	0.120842	XH/XS domain-containing protein(FDM1)	Arabidopsis thaliana	824027:XH/XS domain-containing protein(IDN2),838161:XH/XS domain-containing protein(FDM1),	Cell division and chromosome partitioning,	22592791:Data show that two partially redundant proteins termed IDN2-LIKE 1 (IDNL1; AT1G15910) and IDN2-LIKE 2 (IDNL2; AT4G00380) that are paralogous to INVOLVED IN DE NOVO 2 (IDN2) and that form a stable complex with IDN2 in vivo.,22757778:XH domain-mediated complex formation of FDM1 is required for its function in RNA-directed DNA methylation pathway (RdDM).,24574485:Fluorescent protein-tagged …	GO:0010569~regulation of double-strand break repair via homologous recombination,GO:0031047~gene silencing by RNA,GO:0080188~RNA-directed DNA methylation,	IPR005379:Uncharacterised domain XH,IPR005380:XS domain,IPR005381:Zinc finger-XS domain,		KW-0943~RNA-mediated gene silencing,		COMPBIAS:Basic and acidic residues,DOMAIN:XH,DOMAIN:XS,DOMAIN:zf-XS,REGION:Disordered,
AT1G16350	127.26	167.874	179.943	161.158	0.494177	-0.0582989	0.394993	-0.157483	Aldolase-type TIM barrel family protein(AT1G16350)	Arabidopsis thaliana	831899:polyubiquitin 3(UBQ3),			GO:0006177~GMP biosynthetic process,GO:0006183~GTP biosynthetic process,	IPR001093:IMP dehydrogenase/GMP reductase,IPR005990:Inosine-5'-monophosphate dehydrogenase,IPR013785:Aldolase-type TIM barrel,IPR015875:IMP dehydrogenase / GMP reductase, conserved site,	ath00230:Purine metabolism,ath01100:Metabolic pathways,ath01110:Biosynthesis of secondary metabolites,ath01232:Nucleotide metabolism,	KW-0332~GMP biosynthesis,KW-0658~Purine biosynthesis,	KW-0007~Acetylation,	ACT_SITE:Proton acceptor,ACT_SITE:Thioimidate intermediate,BINDING:IMP,DOMAIN:CBS,DOMAIN:IMPDH,METAL:Potassium; via carbonyl oxygen,METAL:Potassium; via carbonyl oxygen; shared with tetrameric partner,NP_BIND:NAD,REGION:IMP binding,
AT1G16800	81.0704	116.058	123.207	148.779	0.593669	0.353731	0.508636	0.268697	P-loop containing nucleoside triphosphate hydrolases superfamily protein(AT1G16800)	Arabidopsis thaliana		DNA replication, recombination, and repair,		GO:0051301~cell division,	IPR016024:Armadillo-type fold,IPR027417:P-loop containing nucleoside triphosphate hydrolase,				COMPBIAS:Basic and acidic residues,COMPBIAS:Polar residues,DOMAIN:AAA_11,DOMAIN:AAA_12,REGION:Disordered,
AT1G17210	380.031	469.012	436.161	476.88	0.197916	0.0239149	0.302288	0.128287	IAP-like protein 1(ILP1)	Arabidopsis thaliana				GO:0009651~response to salt stress,GO:0009892~negative regulation of metabolic process,GO:0010646~regulation of cell communication,GO:0048523~negative regulation of cellular process,GO:0065008~regulation of biological quality,GO:0097305~response to alcohol,	IPR012935:Zinc finger, C3HC-like,				COMPBIAS:Basic and acidic residues,COMPBIAS:Polar residues,DOMAIN:C3HC-type,REGION:Disordered,
AT1G18020	15.8272	106.69	86.152	113.246	2.32544	0.0847319	2.62852	0.387811	FMN-linked oxidoreductases superfamily protein(AT1G18020)	Arabidopsis thaliana					IPR001155:NADH:flavin oxidoreductase/NADH oxidase, N-terminal,IPR013785:Aldolase-type TIM barrel,	ath00592:alpha-Linolenic acid metabolism,ath01100:Metabolic pathways,ath01110:Biosynthesis of secondary metabolites,			ACT_SITE:Proton donor,BINDING:FMN,DOMAIN:Oxidored_FMN,NP_BIND:FMN,REGION:Substrate-binding,
AT1G18080	596.521	857.122	982.023	908.341	0.717573	0.083573	0.521681	-0.112319	Transducin/WD40 repeat-like superfamily protein(ATARCA)	Arabidopsis thaliana	10723124:LRR/ubiquitin-like domain protein(AT2G30105),5008140:ncRNA(AT4G13505),5008149:ncRNA(AT4G20362),814643:Aldolase superfamily protein(PDE345),814661:nucleotide binding protein(AT2G01330),815022:PTB domain engulfment adapter(AT2G04790),815037:hypothetical protein(AT2G04900),815155:OBP3-responsive protein 4 (ORG4)(ORG4),815558:Bifunctional inhibitor/lipid-transfer protein/seed storage 2S albu…		16829549:RACK1A (At1g18080) is involved in multiple signal transduction pathways.,18947417:RACK1A (At1g18080) is positively regulated by other RACK1 genes. Loss of function causes defect in plant development.,19584117:RACK1 genes act redundantly to negatively regulate abscisic acid responses during seed germination and early seedling development.,21098678:RACK1 may be required for normal producti…	GO:0001934~positive regulation of protein phosphorylation,GO:0006417~regulation of translation,GO:0009739~response to gibberellin,GO:0009749~response to glucose,GO:0009845~seed germination,GO:0009967~positive regulation of signal transduction,GO:0010228~vegetative to reproductive phase transition of meristem,GO:0010476~gibberellin mediated signaling pathway,GO:0042254~ribosome biogenesis,GO:00466…	IPR001680:WD40 repeat,IPR015943:WD40/YVTN repeat-like-containing domain,IPR019775:WD40 repeat, conserved site,IPR020472:G-protein beta WD-40 repeat,				REPEAT:WD,REPEAT:WD 1,REPEAT:WD 2,REPEAT:WD 3,REPEAT:WD 4,REPEAT:WD 5,REPEAT:WD 6,REPEAT:WD 7,	WP2279~Seed development,
AT1G20340	14275.4	17707.9	21941.5	18444.8	0.620068	0.0588147	0.310833	-0.250421	Cupredoxin superfamily protein(DRT112)	Arabidopsis thaliana	827934:translocon at the outer envelope membrane of chloroplasts 159(TOC159),829025:regulatory particle AAA-ATPase 2A(RPT2a),		19084994:Results show that the pete2 mutant accumulated more Cu/Zn superoxide dismutase (CSD2 and CSD1) and Cu chaperone (CCS) whereas the pete1 mutant accumulated less.,	GO:0009411~response to UV,GO:0017148~negative regulation of translation,GO:0046688~response to copper ion,GO:0055070~copper ion homeostasis,	IPR000923:Blue (type 1) copper domain,IPR001235:Blue (type 1) copper protein,IPR002387:Plastocyanin,IPR008972:Cupredoxin,	ath00195:Photosynthesis,ath01100:Metabolic pathways,	KW-0249~Electron transport,KW-0813~Transport,		DOMAIN:Copper-bind,DOMAIN:Plastocyanin-like,METAL:Copper,METAL:Copper; via pros nitrogen,TRANSIT:Chloroplast,TRANSIT:Thylakoid,
AT1G23410	3.21796	17.0172	13.9994	16.5487	1.67446	-0.036571	1.92811	0.217078	Ribosomal protein S27a / Ubiquitin family protein(AT1G23410)	Arabidopsis thaliana	819740:syntaxin of plants 43(SYP43),820727:Acyl-CoA N-acyltransferase with RING/FYVE/PHD-type zinc finger protein(ROS4),821405:Ribosomal protein L7Ae/L30e/S12e/Gadd45 family protein(RLK902),822024:syntaxin of plants 32(SYP32),824405:syntaxin of plants 122(SYP122),827970:syntaxin of plants 123(SYP123),830702:syntaxin of plants 132(SYP132),834706:Clathrin adaptor complexes medium subunit family pro…			GO:0006412~translation,GO:0016567~protein ubiquitination,GO:0019941~modification-dependent protein catabolic process,	IPR000626:Ubiquitin,IPR002906:Ribosomal protein S27a,IPR011332:Ribosomal protein, zinc-binding domain,IPR019954:Ubiquitin conserved site,IPR019956:Ubiquitin subgroup,	ath03010:Ribosome,ath04120:Ubiquitin mediated proteolysis,		KW-1017~Isopeptide bond,	CROSSLNK:Glycyl lysine isopeptide (Gly-Lys) (interchain with K-? in acceptor proteins),DOMAIN:Ubiquitin-like,ZN_FING:C4-type,
AT1G23740	998.213	1444.3	1308.84	1536	0.390288	0.0887101	0.532193	0.230615	Oxidoreductase, zinc-binding dehydrogenase family protein(AOR)	Arabidopsis thaliana		Energy production and conversion / General function prediction only,	22575657:NADPH-dependent alkenal/one oxidoreductase (AOR) can contribute to detoxify stromal RCs produced under oxidative stress.[AOR],26884484:the detoxification of lipid-derived reactive carbonyl species by AtAOR in chloroplasts contributes to the protection of dark respiration and supports plant growth during the night.,	GO:0009409~response to cold,	IPR002364:Quinone oxidoreductase/zeta-crystallin, conserved site,IPR011032:GroES-like,IPR013154:Alcohol dehydrogenase GroES-like,IPR020843:Polyketide synthase, enoylreductase,				DOMAIN:PKS_ER,TRANSIT:Chloroplast,
AT1G23935	33.7602	49.6049	61.1089	71.2735	0.824758	0.508269	0.53289	0.216401	apoptosis inhibitory protein(AT1G23935)	Arabidopsis thaliana	816245:associated protein 19(AP19),826741:Adaptin family protein(AT4G11380),828445:Adaptin family protein(AT4G23460),829694:Clathrin adaptor complex small chain family protein(AT4G35410),837616:Clathrin adaptor complexes medium subunit family protein(AT1G10730),842372:Clathrin adaptor complexes medium subunit family protein(HAP13),			GO:0006886~intracellular protein transport,GO:0016192~vesicle-mediated transport,GO:0043067~regulation of programmed cell death,	IPR002553:Clathrin/coatomer adaptor, adaptin-like, N-terminal,IPR008383:Apoptosis inhibitory 5,IPR011989:Armadillo-like helical,IPR016024:Armadillo-type fold,		KW-0653~Protein transport,KW-0813~Transport,		COMPBIAS:Basic and acidic residues,DOMAIN:Adaptin_N,REGION:Disordered,
AT1G23950	124.294	168.438	183.512	171.429	0.555822	0.0251393	0.433353	-0.0973297	hypothetical protein (DUF626)(AT1G23950)	Arabidopsis thaliana					IPR006462:Protein of unknown function DUF626, Arabidopsis thaliana,			KW-0007~Acetylation,
AT1G24360	229.517	319.839	305.956	319.734	0.412071	-0.000471046	0.475748	0.0632057	NAD(P)-binding Rossmann-fold superfamily protein(AT1G24360)	Arabidopsis thaliana	816270:Pyridoxal phosphate (PLP)-dependent transferases superfamily protein(AT2G17630),817876:peroxisomal 3-ketoacyl-CoA thiolase 3(PKT3),819360:thioredoxin family protein(UNE5),820335:Thioredoxin superfamily protein(AT3G11630),820409:Amino acid dehydrogenase family protein(AT3G12290),824343:metallopeptidase M24 family protein(ATG2),825813:Amino acid dehydrogenase family protein(AT4G00600),825824…			GO:0006633~fatty acid biosynthetic process,GO:0030497~fatty acid elongation,	IPR002347:Glucose/ribitol dehydrogenase,IPR011284:3-oxoacyl-(acyl-carrier-protein) reductase,IPR020904:Short-chain dehydrogenase/reductase, conserved site,	ath00061:Fatty acid biosynthesis,ath00780:Biotin metabolism,ath01100:Metabolic pathways,ath01110:Biosynthesis of secondary metabolites,ath01212:Fatty acid metabolism,ath01240:Biosynthesis of cofactors,	KW-0275~Fatty acid biosynthesis,KW-0276~Fatty acid metabolism,KW-0443~Lipid metabolism,KW-0444~Lipid biosynthesis,	KW-0007~Acetylation,	ACT_SITE:Proton acceptor,BINDING:Substrate,NP_BIND:NADP,TRANSIT:Chloroplast,
AT1G24881	0	30.2913	42.735	15.841	4.70762	-0.866929	4.23361	-1.34094	F-box family protein(AT1G24881)	Arabidopsis thaliana				GO:0048316~seed development,	IPR001810:F-box domain, cyclin-like,IPR006527:F-box associated domain, type 1,IPR011043:Galactose oxidase/kelch, beta-propeller,IPR017451:F-box associated interaction domain,				DOMAIN:F-box,DOMAIN:FBA_1,REPEAT:Kelch 1,REPEAT:Kelch 2,
AT1G27510	229.382	275.497	274.698	302.275	0.258338	0.133042	0.262503	0.137207	UvrB/UvrC domain protein (DUF3506)(EX2)	Arabidopsis thaliana			22797473:Singlet oxygen-mediated cell death originates within chloroplasts and is initiated by the activation of an EX1/EX2-dependent signaling pathway.,23376773:Singlet oxygen-mediated and EXECUTER-dependent retrograde signaling was induced, , in seedlings first exposed to norflurazon after light-dependent chloroplast formation had been completed.,	GO:0000304~response to singlet oxygen,GO:0010343~singlet oxygen-mediated programmed cell death,	IPR001943:UVR domain,IPR021894:Protein of unknown function DUF3506,		KW-0346~Stress response,		DOMAIN:UVR,REGION:Disordered,TRANSIT:Chloroplast,
AT1G29820	15.0566	36.667	36.4563	37.0053	1.18717	0.0126649	1.19511	0.0206099	Magnesium transporter CorA-like family protein(AT1G29820)	Arabidopsis thaliana					IPR002523:Mg2+ transporter protein, CorA-like/Zinc transport protein ZntB,				COMPBIAS:Basic and acidic residues,REGION:Disordered,TRANSMEM:Helical,
AT1G30970	113.761	181.759	153.5	166.171	0.426721	-0.128103	0.668042	0.113218	zinc finger (C2H2 type) family protein(SUF4)	Arabidopsis thaliana	816312:TBP-associated factor 14(TAF14),816769:mediator of RNA polymerase II transcription subunit(AT2G22370),817659:TCP domain protein 10(TCP10),820732:TCP family transcription factor 4(TCP4),821441:Homeodomain-like superfamily protein(AT3G19070),821496:Transducin/WD40 repeat-like superfamily protein(BUB3.1),827904:Homeodomain-like superfamily protein(LD),828044:FRIGIDA-like protein(FRI),828570:m…		17138694:SUF4 forms a protein complex with FRI and FRL1 and functions as a transcriptional activator of FLC. [SUF4],27920160:MOM1 contributes to the regulation of SUF4 and EC1 gene expression.,	GO:0006355~regulation of transcription, DNA-templated,GO:0009908~flower development,GO:0009910~negative regulation of flower development,GO:0030154~cell differentiation,GO:0051568~histone H3-K4 methylation,	IPR003656:Zinc finger, BED-type predicted,IPR013087:Zinc finger C2H2-type/integrase DNA-binding domain,		KW-0221~Differentiation,KW-0287~Flowering,		COMPBIAS:Polar residues,DOMAIN:BED-type,METAL:Zinc,REGION:Disordered,ZN_FING:BED-type,
AT1G31180	296.609	385.557	397.884	435.862	0.42169	0.176196	0.37648	0.130987	isopropylmalate dehydrogenase 3(IMD3)	Arabidopsis thaliana	815120:aconitase 3(ACO3),818326:arginine biosynthesis protein ArgJ family(AT2G37500),818644:Uroporphyrinogen decarboxylase(HEME2),820006:Phosphoglycerate mutase, 2,3-bisphosphoglycerate-independent(iPGAM2),821206:Inositol monophosphatase family protein(VTC4),821212:zinc ion binding protein(AT3G02860),824034:glutamate-1-semialdehyde 2,1-aminomutase 2(GSA2),824930:adenylosuccinate synthase(ADSS),82…		15849421:IPMDH is involved in leucine biosynthetic pathway. Three IPMDH ORF sequences designated as AtIMD1, AtIMD2, and AtIMD3 are localized in plastids. AtIMD3 transcripts were found mainly in flowers and cauline leaves. [AtIMD3; IPMDH],20840499:IPMDH2 and IPMDH3 primarily function in leucine biosynthesis, are essential for pollen development and are needed for proper embryo sac development.,	GO:0009082~branched-chain amino acid biosynthetic process,GO:0009098~leucine biosynthetic process,	IPR004429:Isopropylmalate dehydrogenase,IPR019818:Isocitrate/isopropylmalate dehydrogenase, conserved site,IPR024084:Isopropylmalate dehydrogenase-like domain,	ath00290:Valine, leucine and isoleucine biosynthesis,ath00660:C5-Branched dibasic acid metabolism,ath01100:Metabolic pathways,ath01110:Biosynthesis of secondary metabolites,ath01210:2-Oxocarboxylic acid metabolism,ath01230:Biosynthesis of amino acids,	KW-0028~Amino-acid biosynthesis,KW-0100~Branched-chain amino acid biosynthesis,KW-0432~Leucine biosynthesis,		BINDING:NAD,BINDING:Substrate,DOMAIN:Iso_dh,METAL:Magnesium,MUTAGEN:L->F: Enhanced activity toward 3-(2'-methylthio)-ethylmalate, but reduced catalytic efficiency with 3-isopropylmalate.,NP_BIND:NAD,SITE:Confers substrate specificity,SITE:Essential for redox regulation,SITE:Important for catalysis,TRANSIT:Chloroplast,
AT1G31690	35.6917	51.1711	50.6439	71.508	0.485297	0.469519	0.499755	0.483977	Copper amine oxidase family protein(AT1G31690)	Arabidopsis thaliana		Secondary metabolites biosynthesis, transport, and catabolism,	28383668:CuAO8 participates in nitric oxide (NO) production by influencing arginine availability through the modulation of arginase activity. The influence of CuAO8 on arginine-dependent NO synthesis suggests a new regulatory pathway for NO production in plants.[CuAO8],	GO:0009308~amine metabolic process,	IPR000269:Copper amine oxidase,IPR015798:Copper amine oxidase, C-terminal,IPR015800:Copper amine oxidase, N2-terminal,IPR015802:Copper amine oxidase, N3-terminal,IPR016182:Copper amine oxidase, N-terminal,	ath00260:Glycine, serine and threonine metabolism,ath00350:Tyrosine metabolism,ath00360:Phenylalanine metabolism,ath00410:beta-Alanine metabolism,ath00950:Isoquinoline alkaloid biosynthesis,ath00960:Tropane, piperidine and pyridine alkaloid biosynthesis,ath01100:Metabolic pathways,ath01110:Biosynthesis of secondary metabolites,		KW-0801~TPQ,	ACT_SITE:Proton acceptor,ACT_SITE:Schiff-base intermediate with substrate; via topaquinone,DOMAIN:Cu_amine_oxid,DOMAIN:Cu_amine_oxidN2,DOMAIN:Cu_amine_oxidN3,
AT1G31970	191.867	249.856	260.671	251.907	0.438778	0.0117166	0.378047	-0.0490147	DEA(D/H)-box RNA helicase family protein(STRS1)	Arabidopsis thaliana	816837:Protein kinase superfamily protein(AT2G23070),816838:Protein kinase superfamily protein(CKA3),818980:Transducin/WD40 repeat-like superfamily protein(AT2G43770),819740:syntaxin of plants 43(SYP43),820355:syntaxin of plants 121(SYP121),824162:casein kinase II, alpha chain 2(CKA2),824405:syntaxin of plants 122(SYP122),827925:pre-mRNA splicing factor-like protein(EMB2770),828654:arginine/serin…		17556511:suggest that STRS1 and STRS2 attenuate the expression of stress-responsive transcriptional activators and function in abiotic stress signaling networks,24724701:The STRS proteins are involved in epigenetic silencing of gene expression to bring about suppression of the Arabidopsis stress response.,25517295:the STRSs are localized to the nucleolus and chromocenters, and are rapidly removed…	GO:0006364~rRNA processing,	IPR000629:RNA helicase, ATP-dependent, DEAD-box, conserved site,IPR001650:Helicase, C-terminal,IPR011545:DNA/RNA helicase, DEAD/DEAH box type, N-terminal,IPR014001:Helicase, superfamily 1/2, ATP-binding domain,IPR014014:RNA helicase, DEAD-box type, Q motif,IPR027417:P-loop containing nucleoside triphosphate hydrolase,		KW-0690~Ribosome biogenesis,KW-0698~rRNA processing,	KW-0597~Phosphoprotein,	COMPBIAS:Basic and acidic residues,DOMAIN:Helicase ATP-binding,DOMAIN:Helicase C-terminal,DOMAIN:Q_MOTIF,MOTIF:DEAD box,MOTIF:Q motif,NP_BIND:ATP,REGION:Disordered,
AT1G33475	2.44859	10.8411	11.4709	16.1754	1.66653	0.511297	1.59583	0.440604	SNARE-like superfamily protein(AT1G33475)	Arabidopsis thaliana				GO:0015031~protein transport,	IPR010908:Longin domain,IPR011012:Longin-like domain,		KW-0653~Protein transport,KW-0813~Transport,		COMPBIAS:Basic and acidic residues,COMPBIAS:Polar residues,DOMAIN:Longin,REGION:Disordered,TRANSMEM:Helical,TRANSMEM:Helical; Anchor for type IV membrane protein,
AT1G33615	6.19132	21.9371	19.9834	29.0342	1.45819	0.378785	1.58264	0.503243
AT1G34210	77.2797	129.68	141.888	144.428	0.862378	0.153481	0.734191	0.0252932	somatic embryogenesis receptor-like kinase 2(SERK2)	Arabidopsis thaliana	814713:Leucine-rich repeat protein kinase family protein(AT2G01820),814726:BRI1-like 2(BRL2),814753:phytosulfokin receptor 1(PSKR1),817121:Leucine-rich receptor-like protein kinase family protein(AT2G25790),817746:Leucine-rich repeat protein kinase family protein(SOBIR1),818781:Leucine-rich repeat protein kinase family protein(AT2G41820),821030:cation/H+ exchanger 19(CHX19),822428:Leucine-rich re…		24461462:A protein interaction surface on the C-terminal lobe of the kinase is identified and demonstrate that the isolated BRI1, SERK2 and SERK3 cytoplasmic segments form homodimers in solution and have a weak tendency to heteromerise.,25864910:SERK1 or SERK2 extracellular domains are essential for SERK function in male sporogenesis, while the SERK3 extracellular and cytoplasmic domains are esse…	GO:0006468~protein phosphorylation,GO:0009556~microsporogenesis,GO:0009742~brassinosteroid mediated signaling pathway,GO:0010152~pollen maturation,	IPR000719:Protein kinase, catalytic domain,IPR008271:Serine/threonine-protein kinase, active site,IPR011009:Protein kinase-like domain,IPR013210:Leucine-rich repeat-containing N-terminal, type 2,IPR017441:Protein kinase, ATP binding site,			KW-0325~Glycoprotein,KW-0597~Phosphoprotein,KW-1015~Disulfide bond,	ACT_SITE:Proton acceptor,BINDING:ATP,BINDING:ATP; via carbonyl oxygen,CARBOHYD:N-linked (GlcNAc...) asparagine,DOMAIN:Protein kinase,NP_BIND:ATP,REGION:Brassinolide binding,REGION:CLE44 binding,REGION:Leucine-rich repeat receptor-like protein kinase binding,REGION:PSKR1 binding,REPEAT:LRR 1,REPEAT:LRR 2,REPEAT:LRR 3,REPEAT:LRR 4,TOPO_DOM:Cytoplasmic,TOPO_DOM:Extracellular,TRANSMEM:Helical,
AT1G35420	216.182	334.311	306.176	308.829	0.498799	-0.113778	0.624958	0.0123804	alpha/beta-Hydrolases superfamily protein(AT1G35420)	Arabidopsis thaliana			23632852:At1g35420 interacts and constitutes a part of metabolon localized to the endoplasmic reticulum of tapetum cells. At1g35420 is sporopollenin biosynthetic enzyme.,		IPR002925:Dienelactone hydrolase,				DOMAIN:DLH,
AT1G36180	58.3156	91.0425	86.1096	98.555	0.549035	0.112371	0.627887	0.191222	acetyl-CoA carboxylase 2(ACC2)	Arabidopsis thaliana	831899:polyubiquitin 3(UBQ3),	Lipid metabolism,	30292412:Results suggest that the genomes uncoupled 1 (GUN1) and genomes uncoupled 5 (GUN5)-involved plastid-to-nucleus retrograde communication played a role in regulating acetyl-CoA carboxylase 2 (ACC2).,	GO:0006633~fatty acid biosynthetic process,GO:0009416~response to light stimulus,GO:0043436~oxoacid metabolic process,GO:2001295~malonyl-CoA biosynthetic process,	IPR000089:Biotin/lipoyl attachment,IPR001882:Biotin-binding site,IPR005479:Carbamoyl-phosphate synthetase large subunit-like, ATP-binding domain,IPR005481:Carbamoyl-phosphate synthase, large subunit, N-terminal,IPR005482:Biotin carboxylase, C-terminal,IPR011053:Single hybrid motif,IPR011054:Rudiment single hybrid motif,IPR011761:ATP-grasp fold,IPR011762:Acetyl-coenzyme A carboxyltransferase, N-te…	ath00061:Fatty acid biosynthesis,ath00620:Pyruvate metabolism,ath00640:Propanoate metabolism,ath01100:Metabolic pathways,ath01110:Biosynthesis of secondary metabolites,ath01212:Fatty acid metabolism,	KW-0275~Fatty acid biosynthesis,KW-0276~Fatty acid metabolism,KW-0443~Lipid metabolism,KW-0444~Lipid biosynthesis,	KW-0597~Phosphoprotein,	BINDING:Coenzyme A,DOMAIN:ATP-grasp,DOMAIN:Biotin carboxylation,DOMAIN:Biotinyl-binding,DOMAIN:CoA carboxyltransferase C-terminal,DOMAIN:CoA carboxyltransferase N-terminal,METAL:Magnesium or manganese 1,METAL:Magnesium or manganese 2,NP_BIND:ATP,REGION:Carboxyltransferase,
AT1G48360	23.0433	51.2961	39.9754	47.3976	0.752146	-0.110233	1.09883	0.236455	zinc ion binding/nucleic acid binding/hydrolase(AT1G48360)	Arabidopsis thaliana	829211:Restriction endonuclease, type II-like superfamily protein(MUS81),			GO:0007129~synapsis,GO:0036297~interstrand cross-link repair,	IPR011856:tRNA endonuclease-like domain,IPR014883:VRR-NUC domain,IPR014905:HIP116, Rad5p N-terminal,		KW-0227~DNA damage,KW-0234~DNA repair,		DOMAIN:HIRAN,DOMAIN:VRR-NUC,METAL:Magnesium or manganese 1,METAL:Magnesium or manganese 1; via carbonyl oxygen,METAL:Magnesium or manganese 2,
AT1G49540	41.1626	62.9444	64.0364	61.5178	0.616968	-0.0321949	0.5928	-0.0563627	elongator protein 2(ELP2)	Arabidopsis thaliana			20807211:AtELP2 is an accelerator of defense gene induction, which functions largely independently of NPR1 in establishing plant immunity.,23435660:ELP2 plays an evolutionarily conserved role in DNA demethylation/methylation in plants and likely functions as an epigenetic regulator of plant immune responses.,25998905:The elp2 mutant had accelerated differentiation of root stem cells and cell divi…	GO:0006952~defense response,GO:0006979~response to oxidative stress,GO:0008033~tRNA processing,GO:0008284~positive regulation of cell proliferation,GO:0009737~response to abscisic acid,GO:0009738~abscisic acid-activated signaling pathway,GO:0016573~histone acetylation,GO:0031349~positive regulation of defense response,GO:0031538~negative regulation of anthocyanin metabolic process,GO:0044030~regu…	IPR001680:WD40 repeat,IPR015943:WD40/YVTN repeat-like-containing domain,IPR020472:G-protein beta WD-40 repeat,		KW-0611~Plant defense,KW-0819~tRNA processing,KW-0938~Abscisic acid signaling pathway,		REPEAT:WD,REPEAT:WD 1,REPEAT:WD 10,REPEAT:WD 11,REPEAT:WD 12,REPEAT:WD 13,REPEAT:WD 14,REPEAT:WD 2,REPEAT:WD 3,REPEAT:WD 4,REPEAT:WD 5,REPEAT:WD 6,REPEAT:WD 7,REPEAT:WD 8,REPEAT:WD 9,
AT1G49760	783.815	1001.44	926.715	999.797	0.241131	-0.00236092	0.352808	0.109316	poly(A) binding protein 8(PAB8)	Arabidopsis thaliana	818741:dehydration-induced protein (ERD15)(ERD15),818879:citrate synthase 3(CSY3),820615:CTC-interacting domain 4(CID4),825043:citrate synthase 1(CSY1),825044:citrate synthase 2(CSY2),827068:polyadenylate-binding protein interacting protein(AT4G14270),838648:cyclin(AT1G20590),842993:CDK-activating kinase 4(CAK4),844340:CASC3/Barentsz eIF4AIII binding protein(AT1G80000),			GO:0006417~regulation of translation,GO:0046686~response to cadmium ion,	IPR000504:RNA recognition motif domain,IPR002004:Polyadenylate-binding protein/Hyperplastic disc protein,IPR003954:RNA recognition motif domain, eukaryote,IPR006515:Polyadenylate binding protein, human types 1, 2, 3, 4,IPR012677:Nucleotide-binding, alpha-beta plait,	ath03015:mRNA surveillance pathway,ath03018:RNA degradation,	KW-0810~Translation regulation,KW-0945~Host-virus interaction,		COMPBIAS:Polar residues,DOMAIN:PABC,DOMAIN:RRM,DOMAIN:RRM 1,DOMAIN:RRM 2,DOMAIN:RRM 3,DOMAIN:RRM 4,REGION:Disordered,
AT1G49840	42.4511	67.0799	81.5135	64.0522	0.914359	-0.0649489	0.63953	-0.339777	glutamyl-tRNA (Gln) amidotransferase subunit A (DUF620)(AT1G49840)	Arabidopsis thaliana	817293:Calcium-binding EF-hand family protein(AT2G27480),821096:sieve element occlusion protein(SEOa),822420:Tetratricopeptide repeat (TPR)-like superfamily protein(KLCR2),838786:urease accessory protein F(UREF),			GO:0006952~defense response,GO:0009755~hormone-mediated signaling pathway,GO:0010243~response to organonitrogen compound,	IPR006873:Protein of unknown function DUF620,				COMPBIAS:Polar residues,REGION:Disordered,
AT1G50030	630.419	765.633	850.523	851.086	0.431034	0.152331	0.279657	0.000953114	target of rapamycin(TOR)	Arabidopsis thaliana	820032:Regulatory-associated protein of TOR 1(RAPTOR1),820733:senescence regulator (Protein of unknown function, DUF584)(AT3G15040),821339:Transducin/WD40 repeat-like superfamily protein(LST8-1),824121:Autophagy-related protein 13(ATG13),833854:NagB/RpiA/CoA transferase-like superfamily protein(AT5G38640),841427:target of rapamycin(TOR),841668:NUP50 (Nucleoporin 50 kDa) protein(AT1G52380),844260:…		16377759:Arabidopsis RAPTOR1 (a TOR regulatory protein) interacts with the HEAT repeats of TOR and that RAPTOR1 regulates the activity of S6 kinase (S6K) in response to osmotic stress.,17543119:The production of rapamycin-sensitive plants through the expression of baker's yeast FKBP12 protein illustrates the conservation of the TOR pathway in Arabidopsis.,17721444:The AtTOR kinase is one of the c…	GO:0006952~defense response,GO:0009303~rRNA transcription,GO:0009615~response to virus,GO:0009630~gravitropism,GO:0009688~abscisic acid biosynthetic process,GO:0009733~response to auxin,GO:0009734~auxin-activated signaling pathway,GO:0009742~brassinosteroid mediated signaling pathway,GO:0009745~sucrose mediated signaling,GO:0009791~post-embryonic development,GO:0009793~embryo development ending i…	IPR000403:Phosphatidylinositol 3-/4-kinase, catalytic domain,IPR003151:PIK-related kinase, FAT,IPR003152:PIK-related kinase, FATC,IPR009076:Rapamycin-binding domain,IPR011009:Protein kinase-like domain,IPR011989:Armadillo-like helical,IPR011990:Tetratricopeptide-like helical,IPR014009:PIK-related kinase,IPR016024:Armadillo-type fold,IPR018936:Phosphatidylinositol 3/4-kinase, conserved site,IPR024…	ath04136:Autophagy - other,	KW-0341~Growth regulation,KW-0611~Plant defense,KW-0927~Auxin signaling pathway,KW-0937~Abscisic acid biosynthesis,KW-0945~Host-virus interaction,KW-1070~Brassinosteroid signaling pathway,	KW-0597~Phosphoprotein,	COMPBIAS:Basic and acidic residues,DOMAIN:FAT,DOMAIN:FATC,DOMAIN:PI3K/PI4K,DOMAIN:PI3K/PI4K catalytic,MOTIF:Nuclear localization signal,MUTAGEN:Missing: Loss of nuclear localization.,REGION:Activation loop,REGION:Catalytic loop,REGION:Disordered,REGION:G-loop,REPEAT:HEAT 1,REPEAT:HEAT 10,REPEAT:HEAT 11,REPEAT:HEAT 12,REPEAT:HEAT 13,REPEAT:HEAT 14,REPEAT:HEAT 2,REPEAT:HEAT 3,REPEAT:HEAT 4,REPEAT:H…
AT1G50200	590.585	731.848	893.557	909.974	0.596011	0.313626	0.308601	0.026217	Alanyl-tRNA synthetase(ALATS)	Arabidopsis thaliana	818773:villin 2(VLN2),820930:Class II aaRS and biotin synthetases superfamily protein(AT3G02760),823604:Class II aaRS and biotin synthetases superfamily protein(AT3G44740),824908:villin 3(VLN3),828794:Class II aminoacyl-tRNA and biotin synthetases superfamily protein(AT4G26870),829246:Class II aminoacyl-tRNA and biotin synthetases superfamily protein(AT4G31180),831899:polyubiquitin 3(UBQ3),838689…			GO:0006400~tRNA modification,GO:0006419~alanyl-tRNA aminoacylation,GO:0046686~response to cadmium ion,GO:0070143~mitochondrial alanyl-tRNA aminoacylation,	IPR002318:Alanine-tRNA ligase, class IIc,IPR003156:Phosphoesterase, DHHA1,IPR009000:Translation elongation/initiation factor/Ribosomal, beta-barrel,IPR012947:Threonyl/alanyl tRNA synthetase, SAD,IPR018162:Alanine-tRNA ligase, class IIc, anti-codon-binding domain,IPR018163:Threonyl/alanyl tRNA synthetase, class II-like, putative editing domain,IPR018164:Alanyl-tRNA synthetase, class IIc, N-termina…	ath00970:Aminoacyl-tRNA biosynthesis,	KW-0648~Protein biosynthesis,	KW-0597~Phosphoprotein,	DOMAIN:AA_TRNA_LIGASE_II_ALA,METAL:Zinc,TRANSIT:Mitochondrion,
AT1G50480	893.79	1107.38	1098.81	1183.38	0.297418	0.0956256	0.308614	0.106821	10-formyltetrahydrofolate synthetase(THFS)	Arabidopsis thaliana	819042:Citrate synthase family protein(ATCS),821977:dehydratase family(AT3G23940),822139:glyoxylate reductase 1(GLYR1),825180:citrate synthase 5(CSY5),836526:glutamate tRNA synthetase(ERS),838342:glyoxylate reductase 2(GLYR2),841307:chorismate synthase, putative / 5-enolpyruvylshikimate-3-phosphate phospholyase(EMB1144),			GO:0035999~tetrahydrofolate interconversion,GO:0046686~response to cadmium ion,	IPR000559:Formate-tetrahydrofolate ligase, FTHFS,IPR020628:Formate-tetrahydrofolate ligase, FTHFS, conserved site,IPR027417:P-loop containing nucleoside triphosphate hydrolase,	ath00670:One carbon pool by folate,ath01100:Metabolic pathways,ath01200:Carbon metabolism,ath01240:Biosynthesis of cofactors,	KW-0554~One-carbon metabolism,		NP_BIND:ATP,
AT1G50710	98.4142	121.254	145.088	143.181	0.552087	0.236746	0.296476	-0.0188639	HAUS augmin-like complex subunit(AUG4)	Arabidopsis thaliana	829392:TIFY domain protein 8(TIFY8),			GO:0051225~spindle assembly,GO:0051301~cell division,			KW-0131~Cell cycle,KW-0132~Cell division,KW-0498~Mitosis,
AT1G51730	90.2728	156.689	135.698	163.816	0.579083	0.0635053	0.784185	0.268607	Ubiquitin-conjugating enzyme family protein(AT1G51730)	Arabidopsis thaliana	838320:developmentally regulated G-protein 1(DRG1),843598:P-loop containing nucleoside triphosphate hydrolases superfamily protein(AT1G72660),			GO:0002181~cytoplasmic translation,	IPR006575:RWD domain,IPR016135:Ubiquitin-conjugating enzyme/RWD-like,				COMPBIAS:Acidic residues,DOMAIN:RWD,REGION:Disordered,
AT1G52720	73.8282	95.0313	152.364	138.811	1.02843	0.538629	0.356965	-0.132841	hypothetical protein(AT1G52720)	Arabidopsis thaliana				GO:0003002~regionalization,GO:0009266~response to temperature stimulus,GO:0009611~response to wounding,GO:0009620~response to fungus,GO:0009867~jasmonic acid mediated signaling pathway,GO:0019760~glucosinolate metabolic process,GO:0032787~monocarboxylic acid metabolic process,GO:0042742~defense response to bacterium,GO:0046394~carboxylic acid biosynthetic process,GO:0048532~anatomical structure a…
AT1G53280	64.8688	123.926	108.043	145.596	0.721206	0.229591	0.916206	0.424591	Class I glutamine amidotransferase-like superfamily protein(DJ1B)	Arabidopsis thaliana	821584:endoribonuclease L-PSP family protein(AT3G20390),831077:Nitrilase/cyanide hydratase and apolipoprotein N-acyltransferase family protein(AT5G12040),			GO:0006541~glutamine metabolic process,GO:0010035~response to inorganic substance,GO:0036529~protein deglycation, glyoxal removal,	IPR002818:ThiJ/PfpI,IPR006287:DJ-1,		KW-0346~Stress response,		DOMAIN:DJ-1_PfpI,DOMAIN:PfpI endopeptidase 1,DOMAIN:PfpI endopeptidase 2,TRANSIT:Chloroplast,
AT1G53880	71.8132	106.341	94.7287	102.284	0.391456	-0.0552179	0.5555	0.108825	translation initiation factor eIF-2B subunit alpha(AT1G53880)	Arabidopsis thaliana	821339:Transducin/WD40 repeat-like superfamily protein(LST8-1),	Translation, ribosomal structure and biogenesis,		GO:0010035~response to inorganic substance,GO:0044248~cellular catabolic process,GO:1901565~organonitrogen compound catabolic process,	IPR000649:Initiation factor 2B-related,		KW-0648~Protein biosynthesis,		REGION:Disordered,
AT1G55610	19.858	39.4979	40.4654	46.8237	0.967816	0.236116	0.934327	0.202627	BRI1 like(BRL1)	Arabidopsis thaliana	816019:Leucine-rich repeat protein kinase family protein(AT2G15300),817173:Leucine-rich receptor-like protein kinase family protein(ER),820538:BRI1-like 3(BRL3),820655:STRUBBELIG-receptor family 7(SRF7),827760:Leucine-rich repeat transmembrane protein kinase(GSO1),827941:STRUBBELIG-receptor family 3(SRF3),828302:STRUBBELIG-receptor family 8(SRF8),829480:BRI1-associated receptor kinase(BAK1),83057…		24064770:Genetic analysis of brl1 brl3 bak1-3 triple mutants revealed that BAK1, BRL1, and BRL3 signaling modulate root growth and development by contributing to the cellular activities of provascular and quiescent center cells.,	GO:0006468~protein phosphorylation,GO:0009755~hormone-mediated signaling pathway,	IPR000719:Protein kinase, catalytic domain,IPR001611:Leucine-rich repeat,IPR003591:Leucine-rich repeat, typical subtype,IPR008271:Serine/threonine-protein kinase, active site,IPR011009:Protein kinase-like domain,IPR013210:Leucine-rich repeat-containing N-terminal, type 2,IPR017441:Protein kinase, ATP binding site,			KW-0325~Glycoprotein,KW-0597~Phosphoprotein,	ACT_SITE:Proton acceptor,BINDING:ATP,CARBOHYD:N-linked (GlcNAc...) asparagine,COMPBIAS:Basic and acidic residues,DOMAIN:Protein kinase,MOTIF:Cys pair 1,MOTIF:Cys pair 2,NP_BIND:ATP,REGION:Disordered,REPEAT:LRR 1,REPEAT:LRR 10,REPEAT:LRR 11,REPEAT:LRR 12,REPEAT:LRR 13,REPEAT:LRR 14,REPEAT:LRR 15,REPEAT:LRR 16,REPEAT:LRR 17,REPEAT:LRR 18,REPEAT:LRR 19,REPEAT:LRR 2,REPEAT:LRR 20,REPEAT:LRR 21,REPEAT…
AT1G59760	197.471	331.006	257.139	287.255	0.378046	-0.203403	0.740239	0.15879	RNA helicase, ATP-dependent, SK12/DOB1 protein(MTR4)	Arabidopsis thaliana	821708:transducin family protein / WD-40 repeat family protein(AT3G21540),825335:3'-5'-exoribonuclease family protein(RRP41),	DNA replication, recombination, and repair,	21682783:AtMTR4 is involved in rRNA biogenesis and development in Arabidopsis. [AtMTR4],25144737:We show that the Arabidopsis core exosome can associate with two related RNA helicases, AtMTR4 and HEN2,	GO:0000460~maturation of 5.8S rRNA,GO:0006364~rRNA processing,GO:0006401~RNA catabolic process,GO:0031125~rRNA 3'-end processing,	IPR001650:Helicase, C-terminal,IPR011545:DNA/RNA helicase, DEAD/DEAH box type, N-terminal,IPR012961:DSH, C-terminal,IPR014001:Helicase, superfamily 1/2, ATP-binding domain,IPR016438:RNA helicase, ATP-dependent, SK12/DOB1,IPR025696:rRNA-processing arch domain,IPR027417:P-loop containing nucleoside triphosphate hydrolase,	ath03018:RNA degradation,	KW-0698~rRNA processing,		DOMAIN:Helicase ATP-binding,DOMAIN:Helicase C-terminal,MOTIF:DEVH box,NP_BIND:ATP,REGION:Disordered,
AT1G59890	206.836	245.244	269.999	261.146	0.381707	0.0900319	0.243884	-0.0477913	SIN3-like 5(SNL5)	Arabidopsis thaliana	830575:bZIP transcription factor family protein(TGA10),	Chromatin structure and dynamics,		GO:0000122~negative regulation of transcription from RNA polymerase II promoter,GO:0016575~histone deacetylation,	IPR003822:Paired amphipathic helix,IPR013194:Histone deacetylase interacting,		KW-0804~Transcription,KW-0805~Transcription regulation,	KW-0597~Phosphoprotein,	COMPBIAS:Basic and acidic residues,COMPBIAS:Polar residues,DOMAIN:HDAC_interact,DOMAIN:PAH 1,DOMAIN:PAH 2,REGION:Disordered,
AT1G60680	0.512912	5.20851	4.99007	11.1801	1.59583	0.898639	1.64217	0.944988	NAD(P)-linked oxidoreductase superfamily protein(AT1G60680)	Arabidopsis thaliana					IPR020471:Aldo/keto reductase subgroup,IPR023210:NADP-dependent oxidoreductase domain,				ACT_SITE:Proton donor,BINDING:Substrate,DOMAIN:Aldo_ket_red,NP_BIND:NADP,
AT1G60690	70.4363	138.337	111.321	119.667	0.647789	-0.206433	0.957004	0.102781	NAD(P)-linked oxidoreductase superfamily protein(AT1G60690)	Arabidopsis thaliana					IPR023210:NADP-dependent oxidoreductase domain,				ACT_SITE:Proton donor,BINDING:Substrate,DOMAIN:Aldo_ket_red,NP_BIND:NADP,
AT1G60810	38.2469	61.8206	61.4838	75.9315	0.661462	0.289415	0.669132	0.297085	ATP-citrate lyase A-2(ACLA-2)	Arabidopsis thaliana	826479:general regulatory factor 1(GRF1),	Energy production and conversion,		GO:0006085~acetyl-CoA biosynthetic process,GO:0006629~lipid metabolic process,	IPR013650:ATP-grasp fold, succinyl-CoA synthetase-type,IPR016102:Succinyl-CoA synthetase-like,	ath00020:Citrate cycle (TCA cycle),ath01100:Metabolic pathways,ath01110:Biosynthesis of secondary metabolites,	KW-0443~Lipid metabolism,KW-0444~Lipid biosynthesis,		BINDING:Citrate,BINDING:Citrate; via amide nitrogen,
AT1G60890	32.7963	61.8907	52.2789	66.4887	0.645942	0.100715	0.882362	0.337134	Phosphatidylinositol-4-phosphate 5-kinase family protein(AT1G60890)	Arabidopsis thaliana	831899:polyubiquitin 3(UBQ3),	Function unknown,			IPR002498:Phosphatidylinositol-4-phosphate 5-kinase, core,IPR003409:MORN motif,IPR017163:Phosphatidylinositol-4-phosphate 5-kinase, plant,IPR023610:Phosphatidylinositol-4-phosphate 5-kinase,IPR027484:Phosphatidylinositol-4-phosphate 5-kinase, N-terminal domain,	ath00562:Inositol phosphate metabolism,ath01100:Metabolic pathways,ath04070:Phosphatidylinositol signaling system,ath04144:Endocytosis,			DOMAIN:PIPK,REGION:Activation loop,REGION:Disordered,REPEAT:MORN 1,REPEAT:MORN 2,REPEAT:MORN 3,REPEAT:MORN 4,REPEAT:MORN 5,REPEAT:MORN 6,REPEAT:MORN 7,REPEAT:MORN 8,
AT1G61000	12.8084	32.4719	21.9867	32.1788	0.707169	-0.0124264	1.23589	0.516296	kinetochore protein(AT1G61000)	Arabidopsis thaliana				GO:0000070~mitotic sister chromatid segregation,GO:0007049~cell cycle,GO:0007052~mitotic spindle organization,GO:0010342~endosperm cellularization,GO:0045132~meiotic chromosome segregation,GO:0051301~cell division,GO:0051315~attachment of mitotic spindle microtubules to kinetochore,GO:0051383~kinetochore organization,	IPR005549:Kinetochore protein Nuf2,		KW-0131~Cell cycle,KW-0132~Cell division,KW-0498~Mitosis,		DOMAIN:Nuf2,
AT1G61500	82.9728	114.389	115.825	123.257	0.472994	0.1062	0.455258	0.0884638	S-locus lectin protein kinase family protein(AT1G61500)	Arabidopsis thaliana				GO:0006468~protein phosphorylation,GO:0045087~innate immune response,GO:0048544~recognition of pollen,	IPR000719:Protein kinase, catalytic domain,IPR000858:S-locus glycoprotein,IPR001245:Serine-threonine/tyrosine-protein kinase catalytic domain,IPR001480:Bulb-type lectin domain,IPR003609:Apple-like,IPR008271:Serine/threonine-protein kinase, active site,IPR011009:Protein kinase-like domain,IPR017441:Protein kinase, ATP binding site,IPR021820:S-locus receptor kinase, C-terminal,IPR024171:S-receptor-…			KW-0325~Glycoprotein,KW-0597~Phosphoprotein,KW-1015~Disulfide bond,	ACT_SITE:Proton acceptor,BINDING:ATP,CARBOHYD:N-linked (GlcNAc...) asparagine,DOMAIN:Apple,DOMAIN:Bulb-type lectin,DOMAIN:EGF-like; atypical,DOMAIN:PAN,DOMAIN:Protein kinase,NP_BIND:ATP,REGION:CaM-binding,TOPO_DOM:Cytoplasmic,TOPO_DOM:Extracellular,TRANSMEM:Helical,
AT1G63050	86.1093	113.746	126.23	133.569	0.542908	0.228606	0.394774	0.0804729	MBOAT (membrane bound O-acyl transferase) family protein(LPLAT2)	Arabidopsis thaliana	822221:cytochrome P450, family 71, subfamily B, polypeptide 22(CYP71B22),		23150634:Arabidopsis thaliana LPCATs, LPCAT1 and LPCAT2, participate in the Lands cycle in developing seeds.,30478395:Natural variation in LPCAT231-33 is a determinant of seed storage oil composition in Arabidopsis.,32106336:On the Role of DGAT1 in Seed Glycerolipid Metabolic Network and Critical Stages of Plant Development in Arabidopsis.,32737074:Castor LPCAT and PDAT1A Act in Concert to Promot…	GO:0006641~triglyceride metabolic process,GO:0008654~phospholipid biosynthetic process,GO:0019375~galactolipid biosynthetic process,GO:0019432~triglyceride biosynthetic process,GO:0030258~lipid modification,GO:0045017~glycerolipid biosynthetic process,	IPR004299:Membrane bound O-acyl transferase, MBOAT,	ath00561:Glycerolipid metabolism,ath00564:Glycerophospholipid metabolism,ath00565:Ether lipid metabolism,ath01100:Metabolic pathways,ath01110:Biosynthesis of secondary metabolites,	KW-0443~Lipid metabolism,KW-0444~Lipid biosynthesis,KW-0594~Phospholipid biosynthesis,KW-1208~Phospholipid metabolism,		TRANSMEM:Helical,
AT1G64355	186.96	246.464	276.12	235.527	0.55836	-0.0650283	0.395507	-0.227882	1-acyl-sn-glycerol-3-phosphate acyltransferase(AT1G64355)	Arabidopsis thaliana					IPR021995:Protein of unknown function DUF3593,				REGION:Disordered,TRANSMEM:Helical,
AT1G64370	420.059	1199.1	811.975	954.512	0.948033	-0.328594	1.50951	0.232879	filaggrin-like protein(AT1G64370)	Arabidopsis thaliana									COMPBIAS:Basic and acidic residues,COMPBIAS:Polar residues,REGION:Disordered,
AT1G65380	55.2625	78.9994	77.5382	96.3601	0.476181	0.281105	0.502543	0.307468	Leucine-rich repeat (LRR) family protein(CLV2)	Arabidopsis thaliana	830366:calcium dependent protein kinase 1(CPK1),831170:Protein kinase superfamily protein(CRN),831376:Transmembrane amino acid transporter family protein(AT5G15240),835105:cyclopropyl isomerase(CPI1),835905:cyclic nucleotide gated channel 5(CNGC5),837643:Seven transmembrane MLO family protein(MLO4),842218:GDSL-like lipase/acylhydrolase superfamily protein(RXW8),843915:Leucine-rich receptor-like p…	Function unknown,	16055633:Data suggest that CLV3, CLE19 and CLE40 peptides represent the major active domain of the CLE proteins, which interact with an unknown cell identity-maintaining CLAVATA2 receptor complex in roots, leading to consumption of the root meristem.,19717465:Data show that cytokinin-induced WUSCHEL expression occurs through both CLAVATA-dependent and CLAVATA-independent pathways.,19843317:Data s…	GO:0007165~signal transduction,GO:0009653~anatomical structure morphogenesis,GO:0009909~regulation of flower development,GO:0010075~regulation of meristem growth,GO:0010078~maintenance of root meristem identity,GO:0010088~phloem development,GO:0040008~regulation of growth,GO:0045595~regulation of cell differentiation,GO:0048507~meristem development,	IPR001611:Leucine-rich repeat,IPR003591:Leucine-rich repeat, typical subtype,			KW-0325~Glycoprotein,KW-1015~Disulfide bond,	CARBOHYD:N-linked (GlcNAc...) asparagine,REGION:C-cap/acidic domain,REGION:N-cap,REPEAT:LRR 1,REPEAT:LRR 10,REPEAT:LRR 11,REPEAT:LRR 12,REPEAT:LRR 13,REPEAT:LRR 14,REPEAT:LRR 15,REPEAT:LRR 16,REPEAT:LRR 17,REPEAT:LRR 18,REPEAT:LRR 19,REPEAT:LRR 2,REPEAT:LRR 20,REPEAT:LRR 21,REPEAT:LRR 3,REPEAT:LRR 4,REPEAT:LRR 5,REPEAT:LRR 6,REPEAT:LRR 7,REPEAT:LRR 8,REPEAT:LRR 9,TOPO_DOM:Cytoplasmic,TOPO_DOM:Ext…	WP2945~Cytokinin-auxin interactions in plant development,
AT1G66820	13.9298	26.6125	33.6704	26.2968	1.17822	-0.0161731	0.857118	-0.337273	glycine-rich protein(AT1G66820)	Arabidopsis thaliana	2746209:hypothetical protein(AT5G52547),824557:uracil phosphoribosyltransferase(UPP),838899:COP9 signalosome 5A(CSN5A),841844:6B-interacting protein 1-like 1(ASIL1),			GO:0045491~xylan metabolic process,GO:0048522~positive regulation of cellular process,
AT1G67580	138.713	229.216	195.053	210.596	0.486715	-0.121293	0.717695	0.109687	Protein kinase superfamily protein(AT1G67580)	Arabidopsis thaliana	817183:arginine-rich cyclin 1(RCY1),817831:Cyclin-dependent kinase inhibitor family protein(AT2G32710),817897:MOS4-associated complex 3B(MAC3B),819273:RNA-binding (RRM/RBD/RNP motifs) family protein(RS31a),819629:ankyrin repeat family protein(TPR10),820954:RNA polymerases M/15 Kd subunit(NRPB9A),824105:SER/ARG-rich protein 34A(SR34a),824585:cyclin-dependent kinase B1;1(CDKB1;1),828660:Cleavage/po…		25948280:data connect CDKG2 to undescribed functions related to salt stress tolerance and flowering time through the regulation of specific target genes. [CDKG2],	GO:0006468~protein phosphorylation,GO:0007346~regulation of mitotic cell cycle,GO:0048586~regulation of long-day photoperiodism, flowering,GO:0071472~cellular response to salt stress,	IPR000719:Protein kinase, catalytic domain,IPR008271:Serine/threonine-protein kinase, active site,IPR011009:Protein kinase-like domain,				COMPBIAS:Basic and acidic residues,COMPBIAS:Polar residues,DOMAIN:Protein kinase,REGION:Disordered,
AT1G69390	216.658	270.977	270.738	316.772	0.31923	0.223976	0.320494	0.225239	homologue of bacterial MinE 1(MINE1)	Arabidopsis thaliana	832467:septum site-determining protein (MIND)(MIND),843271:homologue of bacterial MinE 1(MINE1),		16014621:MinE1 stimulates MinD1-mediated ATP hydrolysis, but in contrast to prokaryotes, stimulation occurs in the absence of membrane lipids,17855384:Data support the model that MinE1 plays a pivotal role in selection of the plastid division site.,18204083:The chloroplast division site placement involves a balance between the opposing activities of AtMinE1 and AtMinD1, which acts to prevent FtsZ…	GO:0010020~chloroplast fission,GO:0032955~regulation of barrier septum assembly,GO:0051301~cell division,	IPR005527:Septum formation topological specificity factor MinE,				MUTAGEN:A->R: Normal interaction with MIND1.,MUTAGEN:A->T: Normal interaction with MIND1.,MUTAGEN:D->I: Abolished interaction with MIND1.,MUTAGEN:I->R: Abolished interaction with MIND1; when associated with R-131.,MUTAGEN:I->R: Normal interaction with MIND1.,MUTAGEN:K->A: Normal interaction with MIND1.,MUTAGEN:K->R: Normal interaction with MIND1.,MUTAGEN:L->E: Abolished interaction with MIND1.,MU…
AT1G69400	3.37869	11.6293	15.1692	12.6067	1.73175	0.102088	1.39197	-0.237695	Transducin/WD40 repeat-like superfamily protein(AT1G69400)	Arabidopsis thaliana	815134:NagB/RpiA/CoA transferase-like superfamily protein(AT2G05830),818566:delta1-pyrroline-5-carboxylate synthase 1(P5CS1),820180:P-loop containing nucleoside triphosphate hydrolases superfamily protein(AT3G10180),820356:TCP-1/cpn60 chaperonin family protein(AT3G11830),820954:RNA polymerases M/15 Kd subunit(NRPB9A),821544:T-complex protein 1 alpha subunit(TCP-1),824372:DNA-directed RNA polymera…			GO:0007059~chromosome segregation,GO:0007094~mitotic spindle assembly checkpoint,GO:0051301~cell division,GO:0051321~meiotic cell cycle,	IPR001680:WD40 repeat,IPR015943:WD40/YVTN repeat-like-containing domain,IPR019775:WD40 repeat, conserved site,		KW-0131~Cell cycle,KW-0132~Cell division,KW-0159~Chromosome partition,KW-0469~Meiosis,KW-0498~Mitosis,		REPEAT:WD,REPEAT:WD 1,REPEAT:WD 2,REPEAT:WD 3,REPEAT:WD 4,REPEAT:WD 5,REPEAT:WD 6,REPEAT:WD 7,
AT1G69870	235.37	395.47	380.168	443.222	0.687761	0.163797	0.744444	0.22048	nitrate transporter 1.7(NRT1.7)	Arabidopsis thaliana	817158:IQ-domain 6(IQD6),818769:camphor resistance CrcB family protein(AT2G41705),819847:Cyclophilin-like peptidyl-prolyl cis-trans isomerase family protein(AT3G66654),820269:PLAC8 family protein(AT3G10980),820395:Cornichon family protein(AT3G12180),820956:ubiquitin-conjugating enzyme 32(UBC32),821712:cobalt ion transmembrane transporter(ABCI12),822241:O-fucosyltransferase family protein(AT3G2637…		19734434:NRT1.7 encodes a low-affinity nitrate transporter, and is involved in nitrate remobilization from source to sink tissues mediated by phloem transport. [NRT1.7],28032637:NLA interacts with NRT1.7 in the plasma membrane.,	GO:0015706~nitrate transport,GO:0042128~nitrate assimilation,GO:0055085~transmembrane transport,	IPR000109:Proton-dependent oligopeptide transporter family,		KW-0534~Nitrate assimilation,KW-0769~Symport,KW-0813~Transport,		REGION:Disordered,TRANSMEM:Helical,
AT1G71330	0.793881	7.18101	7.13572	9.65908	1.82472	0.35503	1.83209	0.362406	non-intrinsic ABC protein 5(NAP5)	Arabidopsis thaliana	815304:PREFOLDIN 1(PFD1),816774:Microsomal signal peptidase 12 kDa subunit (SPC12)(AT2G22425),817144:F-box/RNI-like/FBD-like domains-containing protein(AT2G26030),817158:IQ-domain 6(IQD6),817272:FAM210B-like protein, putative (DUF1279)(AT2G27290),817448:Leucine-rich repeat protein kinase family protein(AT2G28990),818248:UDP-glucosyl transferase 73C2(UGT73C2),818769:camphor resistance CrcB family …			GO:0055085~transmembrane transport,	IPR003439:ABC transporter-like,IPR011527:ABC transporter, transmembrane domain, type 1,IPR027417:P-loop containing nucleoside triphosphate hydrolase,		KW-0813~Transport,		DOMAIN:ABC transmembrane type-1,DOMAIN:ABC transporter,TRANSMEM:Helical,
AT1G72090	87.1628	145.623	139.819	157.71	0.671344	0.113758	0.729331	0.171745	Methylthiotransferase(AT1G72090)	Arabidopsis thaliana				GO:0035600~tRNA methylthiolation,	IPR002792:TRAM domain,IPR005839:Methylthiotransferase,IPR006466:MiaB-like tRNA modifying enzyme, archaeal-type,IPR006638:Elongator protein 3/MiaB/NifB,IPR007197:Radical SAM,IPR013848:Methylthiotransferase, N-terminal,IPR020612:Methylthiotransferase, conserved site,IPR023404:Radical SAM, alpha/beta horseshoe,				COMPBIAS:Polar residues,DOMAIN:MTTase N-terminal,DOMAIN:Radical SAM core,DOMAIN:TRAM,REGION:Disordered,TRANSMEM:Helical,
AT1G73860	1.70373	8.66599	8.70551	8.06983	1.612	-0.0854476	1.6065	-0.0909381	P-loop containing nucleoside triphosphate hydrolases superfamily protein(AT1G73860)	Arabidopsis thaliana		Cell division and chromosome partitioning,		GO:0007018~microtubule-based movement,	IPR001752:Kinesin, motor domain,IPR027417:P-loop containing nucleoside triphosphate hydrolase,				COMPBIAS:Basic and acidic residues,COMPBIAS:Polar residues,DOMAIN:Kinesin motor,NP_BIND:ATP,REGION:Disordered,
AT1G74050	802.661	989.437	943.408	1024.35	0.232636	0.0499458	0.301241	0.118552	Ribosomal protein L6 family protein(AT1G74050)	Arabidopsis thaliana	814652:Ribosomal protein L30/L7 family protein(AT2G01250),815456:Ribosomal protein S5 domain 2-like superfamily protein(AT2G09990),816243:Ribosomal protein S4 (RPS4A) family protein(AT2G17360),816314:Ribosomal protein L2 family(EMB2296),816493:Ribosomal protein L31e family protein(AT2G19740),816533:AAA-type ATPase family protein(RPT2b),816564:Ribosomal protein L14(AT2G20450),817299:Ribosomal prot…	Translation, ribosomal structure and biogenesis,		GO:0000027~ribosomal large subunit assembly,GO:0002181~cytoplasmic translation,GO:0006412~translation,	IPR000915:Ribosomal protein L6E,IPR005568:Ribosomal protein L6, N-terminal,IPR008991:Translation protein SH3-like domain,IPR014722:Ribosomal protein L2 domain 2,	ath03010:Ribosome,			COMPBIAS:Basic and acidic residues,DOMAIN:Ribosomal_L6e_N,REGION:Disordered,
AT1G74360	9.77643	24.5027	23.6869	35.5639	1.14537	0.508057	1.191	0.553686	Leucine-rich repeat protein kinase family protein(AT1G74360)	Arabidopsis thaliana	814807:Leucine-rich repeat protein kinase family protein(AT2G02780),817445:Leucine-rich repeat protein kinase family protein(AT2G28960),819142:Leucine-rich repeat protein kinase family protein(AT2G45340),821198:Leucine-rich repeat protein kinase family protein(AT3G02880),827774:Leucine-rich receptor-like protein kinase family protein(BAM3),828369:Leucine-rich repeat protein kinase family protein(…	Function unknown,	28406987:NILR1 is essential for PAMP-triggered immunity (PTI) responses initiated by nematodes and nilr1 loss-of-function mutants are hypersusceptible to a broad category of nematodes.,	GO:0002215~defense response to nematode,GO:0006468~protein phosphorylation,GO:0009825~multidimensional cell growth,GO:0009845~seed germination,	IPR000719:Protein kinase, catalytic domain,IPR001611:Leucine-rich repeat,IPR003591:Leucine-rich repeat, typical subtype,IPR008271:Serine/threonine-protein kinase, active site,IPR011009:Protein kinase-like domain,IPR013210:Leucine-rich repeat-containing N-terminal, type 2,IPR017441:Protein kinase, ATP binding site,			KW-0325~Glycoprotein,KW-0597~Phosphoprotein,	ACT_SITE:Proton acceptor,BINDING:ATP,CARBOHYD:N-linked (GlcNAc...) asparagine,DOMAIN:Protein kinase,NP_BIND:ATP,REPEAT:LRR 1,REPEAT:LRR 10,REPEAT:LRR 11,REPEAT:LRR 12,REPEAT:LRR 13,REPEAT:LRR 14,REPEAT:LRR 15,REPEAT:LRR 16,REPEAT:LRR 17,REPEAT:LRR 18,REPEAT:LRR 19,REPEAT:LRR 2,REPEAT:LRR 20,REPEAT:LRR 21,REPEAT:LRR 22,REPEAT:LRR 3,REPEAT:LRR 4,REPEAT:LRR 5,REPEAT:LRR 6,REPEAT:LRR 7,REPEAT:LRR 8,R…
AT1G74430	73.2992	102.467	134.101	105.439	0.856545	0.0405742	0.473954	-0.342017	myb domain protein 95(MYB95)	Arabidopsis thaliana				GO:0009414~response to water deprivation,GO:0009611~response to wounding,GO:0009617~response to bacterium,GO:0009642~response to light intensity,GO:0009867~jasmonic acid mediated signaling pathway,GO:0009892~negative regulation of metabolic process,GO:0010243~response to organonitrogen compound,GO:0044106~cellular amine metabolic process,GO:0050832~defense response to fungus,GO:0072330~monocarbox…	IPR001005:SANT/Myb domain,IPR009057:Homeodomain-like,IPR017930:Myb domain,				COMPBIAS:Polar residues,DOMAIN:HTH myb-type,DOMAIN:Myb-like,REGION:Disordered,
AT1G74470	6676.74	8863.39	9647.64	9417.86	0.53092	0.0875243	0.408624	-0.0347716	Pyridine nucleotide-disulfide oxidoreductase family protein(AT1G74470)	Arabidopsis thaliana	822207:REGULATOR OF G-PROTEIN SIGNALING 1(RGS1),829834:geranylgeranyl pyrophosphate synthase 1(GGPS1),840471:calcium-dependent protein kinase 2(CDPK2),			GO:0010189~vitamin E biosynthetic process,GO:0015979~photosynthesis,GO:0015995~chlorophyll biosynthetic process,	IPR010253:Geranylgeranyl reductase, plant/prokaryotic,IPR011774:Geranylgeranyl reductase, plant/cyanobacteria,IPR011777:Geranylgeranyl reductase family,IPR023753:Pyridine nucleotide-disulphide oxidoreductase, FAD/NAD(P)-binding domain,	ath00860:Porphyrin metabolism,ath00900:Terpenoid backbone biosynthesis,ath01100:Metabolic pathways,ath01110:Biosynthesis of secondary metabolites,	KW-0149~Chlorophyll biosynthesis,KW-0602~Photosynthesis,		DOMAIN:Pyr_redox_2,TRANSIT:Chloroplast,
AT1G76490	721.478	992.301	932.155	1062.19	0.368847	0.0980326	0.458896	0.188082	hydroxy methylglutaryl CoA reductase 1(HMG1)	Arabidopsis thaliana			15618432:Subcellular localization of the expression of the gene in A. thaliana.,17714440:increases essential oil yield in spike lavender,19363204:HMG1 or HMG2 is required for male gametophyte development.,21478440:PP2A exerts multilevel control on HMGR through the five-member B'' protein family during normal development and in response to a variety of stress conditions.,26015445:The membrane doma…	GO:0008299~isoprenoid biosynthetic process,GO:0015936~coenzyme A metabolic process,GO:0016126~sterol biosynthetic process,GO:0019287~isopentenyl diphosphate biosynthetic process, mevalonate pathway,	IPR002202:Hydroxymethylglutaryl-CoA reductase, class I/II,IPR004554:Hydroxymethylglutaryl-CoA reductase, eukaryotic/arcaheal type,IPR009023:Hydroxymethylglutaryl-CoA reductase, class I/II, NAD/NADP-binding,IPR009029:Hydroxymethylglutaryl-CoA reductase, class I/II, substrate-binding,IPR023074:Hydroxymethylglutaryl-CoA reductase, class I/II, catalytic domain,IPR023076:Hydroxymethylglutaryl-CoA redu…	ath00900:Terpenoid backbone biosynthesis,ath01100:Metabolic pathways,ath01110:Biosynthesis of secondary metabolites,	KW-0414~Isoprene biosynthesis,	KW-0325~Glycoprotein,KW-0597~Phosphoprotein,	ACT_SITE:Charge relay system,ACT_SITE:Proton donor,CARBOHYD:N-linked (GlcNAc...) asparagine,COMPBIAS:Polar residues,MUTAGEN:S->A: Abolishes the inactivation of activity by KIN10.,REGION:Catalytic,REGION:Disordered,REGION:Linker,TRANSMEM:Helical,	WP3860~Glucose sensing and signaling,
AT1G77390	2.13473	8.72762	5.98481	10.5703	1.00278	0.234746	1.44308	0.675048	CYCLIN A1;2(CYCA1;2)	Arabidopsis thaliana	826799:cell cycle switch protein 52 A2(CCS52A2),828390:FIZZY-related 2(FZR2),831230:FIZZY-related 3(FZR3),		20585549:series of CYCA1;2 mutants failed to enter meiosis II and thus produced diploid spores and functional diploid gametes.,21119056:Results propose a model that meiotic progression in Arabidopsis pollen mother cells is driven by a yet to be identified cyclin-CDK activity that is modulated by regulatory interactions between TDM1, SMG7, and TAM (CYCA1;2),22844260:We thus propose that a function…	GO:0000079~regulation of cyclin-dependent protein serine/threonine kinase activity,GO:0007049~cell cycle,GO:0007135~meiosis II,GO:0007140~male meiosis,GO:0009556~microsporogenesis,GO:0044772~mitotic cell cycle phase transition,GO:0051301~cell division,GO:0051445~regulation of meiotic cell cycle,	IPR004367:Cyclin, C-terminal domain,IPR006671:Cyclin, N-terminal,IPR013763:Cyclin-like,		KW-0131~Cell cycle,KW-0132~Cell division,KW-0469~Meiosis,		COMPBIAS:Polar residues,DOMAIN:Cyclin N-terminal,MUTAGEN:T->I: In tam; alters male meiosis progression.,REGION:Disordered,
AT1G78580	423.95	609.652	512.712	561.593	0.273257	-0.118118	0.522335	0.13096	trehalose-6-phosphate synthase(TPS1)	Arabidopsis thaliana			16553896:TPS1 may play a major role in coordinating cell wall biosynthesis and cell division with cellular metabolism during embryo development.,17111094:It can be expected that TPS1 from tobacco has a relatively high similarity to the TPS of Arabidopsis thaliana.,20659274:TSP1 plays an essential role in regulating the growth of vegetative as well as embryogenic tissue in a mechanism involving AB…	GO:0005991~trehalose metabolic process,GO:0005992~trehalose biosynthetic process,GO:0009793~embryo development ending in seed dormancy,GO:0009832~plant-type cell wall biogenesis,GO:0010182~sugar mediated signaling pathway,GO:0048364~root development,GO:0048574~long-day photoperiodism, flowering,GO:0051301~cell division,GO:0070413~trehalose metabolism in response to stress,GO:0080186~developmental…	IPR001830:Glycosyl transferase, family 20,IPR003337:Trehalose-phosphatase,IPR012766:Alpha,alpha-trehalose-phosphate synthase,	ath00500:Starch and sucrose metabolism,ath01100:Metabolic pathways,ath01110:Biosynthesis of secondary metabolites,			COMPBIAS:Polar residues,MUTAGEN:L->P: 4-fold increase in activity.,MUTAGEN:R->Q: 3-fold increase in activity.,REGION:Disordered,REGION:Glycosyltransferase,	WP3860~Glucose sensing and signaling,
AT1G79350	196.578	239.891	245.297	234.379	0.316968	-0.0332967	0.285041	-0.0652242	RING/FYVE/PHD zinc finger superfamily protein(EMB1135)	Arabidopsis thaliana	814775:NAC domain containing protein 35(LOV1),819176:TCP family transcription factor(TCP9),820635:sequence-specific DNA binding transcription factor(ASIL2),821055:jasmonate-zim-domain protein 3(JAZ3),826771:winged-helix DNA-binding transcription factor family protein(AT-HSFB2B),836218:TEOSINTE BRANCHED 1, cycloidea and PCF transcription factor 5(TCP5),841844:6B-interacting protein 1-like 1(ASIL1),			GO:0006334~nucleosome assembly,GO:0006355~regulation of transcription, DNA-templated,GO:0009408~response to heat,GO:0009793~embryo development ending in seed dormancy,GO:0010286~heat acclimation,GO:0016584~nucleosome positioning,GO:0040029~regulation of gene expression, epigenetic,GO:1900036~positive regulation of cellular response to heat,	IPR001965:Zinc finger, PHD-type,IPR011011:Zinc finger, FYVE/PHD-type,IPR013083:Zinc finger, RING/FYVE/PHD-type,IPR019786:Zinc finger, PHD-type, conserved site,IPR019787:Zinc finger, PHD-finger,IPR026741:Protein strawberry notch-like,IPR026937:Strawberry notch, helicase C domain,IPR027417:P-loop containing nucleoside triphosphate hydrolase,		KW-0346~Stress response,KW-0804~Transcription,KW-0805~Transcription regulation,		COMPBIAS:Acidic residues,COMPBIAS:Basic and acidic residues,COMPBIAS:Pro residues,DOMAIN:Helicase_C_4,DOMAIN:PHD,MOTIF:Nuclear localization signal,REGION:Disordered,ZN_FING:PHD-type,
AT1G79430	65.9019	126.038	118.765	110.165	0.833469	-0.191424	0.918044	-0.106849	Homeodomain-like superfamily protein(APL)	Arabidopsis thaliana	821061:plastid transcription factor 1(PTF1),824228:GRAS family transcription factor(AT3G50650),825032:sequence-specific DNA binding transcription factor(AT3G58630),825828:protodermal factor 2(PDF2),828208:GRAS family transcription factor(HAM3),828651:C-repeat/DRE binding factor 2(CBF2),829116:basic helix-loop-helix (bHLH) DNA-binding superfamily protein(AT4G29930),829824:GRAS family transcription…		26239308:The FE protein regulates the expression of FTIP1 involved in FT transport. FE protein promotes flowering through transcriptional activation of FT and Ftip1.,29036620:APL (FE protein) regulates the transcription of FT and florigen transporter genes in different manners in leaf phloem companion cells.,	GO:0006355~regulation of transcription, DNA-templated,GO:0009908~flower development,GO:0010088~phloem development,GO:0010089~xylem development,GO:0045893~positive regulation of transcription, DNA-templated,	IPR006447:Myb domain, plants,IPR009057:Homeodomain-like,IPR017930:Myb domain,IPR025756:MYB-CC type transcription factor, LHEQLE-containing domain,		KW-0287~Flowering,KW-0804~Transcription,KW-0805~Transcription regulation,		DNA_BIND:H-T-H motif,DOMAIN:HTH myb-type,DOMAIN:Myb_CC_LHEQLE,MOTIF:LHEQLE,MUTAGEN:G->E: In fe-1; severe delay in flowering time under LD conditions, but no effect on flowering time under SD conditions.,REGION:Disordered,
AT1G79750	381.871	504.422	559.157	598.732	0.548139	0.246515	0.399992	0.0983682	NADP-malic enzyme 4(NADP-ME4)	Arabidopsis thaliana	816509:NADP-malic enzyme 1(NADP-ME1),819919:phosphoserine aminotransferase, putative (DUF760)(AT3G07310),831899:polyubiquitin 3(UBQ3),			GO:0006090~pyruvate metabolic process,GO:0006108~malate metabolic process,GO:0006633~fatty acid biosynthetic process,	IPR001891:Malic oxidoreductase,IPR012301:Malic enzyme, N-terminal,IPR012302:Malic enzyme, NAD-binding,IPR015884:Malic enzyme, conserved site,	ath00620:Pyruvate metabolism,ath00710:Carbon fixation in photosynthetic organisms,ath01100:Metabolic pathways,ath01200:Carbon metabolism,			ACT_SITE:Proton acceptor,ACT_SITE:Proton donor,BINDING:NADP,DOMAIN:Malic_M,DOMAIN:malic,METAL:Divalent metal cation,NP_BIND:NADP,SITE:Important for activity,TRANSIT:Chloroplast,
AT1G80080	4.68975	21.9987	14.2535	19.3447	1.31997	-0.171346	1.89088	0.39957	Leucine-rich repeat (LRR) family protein(TMM)	Arabidopsis thaliana	817173:Leucine-rich receptor-like protein kinase family protein(ER),826479:general regulatory factor 1(GRF1),836344:ERECTA-like 1(ERL1),840324:Putative membrane lipoprotein(EPF2),844165:general regulatory factor 2(GRF2),		18979118:TMM interacts with other proteins to modulate precursor cell fate and progression in an organ and domain-specific manner.,20056678:CHAL and the EPFs both act through ER family receptors to repress stomatal production, but are subject to opposite regulation by TMM,24553751:TMM was involved in Abscisic Acid (ABA) signaling transduction. Overexpression of TMM resulted in the reduction of le…	GO:0007165~signal transduction,GO:0008356~asymmetric cell division,GO:0009737~response to abscisic acid,GO:0010090~trichome morphogenesis,GO:0010103~stomatal complex morphogenesis,GO:0010375~stomatal complex patterning,GO:0010376~stomatal complex formation,GO:0045087~innate immune response,GO:0050832~defense response to fungus,GO:0071215~cellular response to abscisic acid stimulus,GO:1905034~regu…	IPR001611:Leucine-rich repeat,IPR003591:Leucine-rich repeat, typical subtype,		KW-0391~Immunity,KW-0399~Innate immunity,KW-0611~Plant defense,	KW-0325~Glycoprotein,	CARBOHYD:N-linked (GlcNAc...) asparagine,REGION:Disordered,REPEAT:LRR 1,REPEAT:LRR 10,REPEAT:LRR 2,REPEAT:LRR 3,REPEAT:LRR 4,REPEAT:LRR 5,REPEAT:LRR 6,REPEAT:LRR 7,REPEAT:LRR 8,REPEAT:LRR 9,TOPO_DOM:Cytoplasmic,TOPO_DOM:Extracellular,TRANSMEM:Helical,
AT1G80280	5.44531	9.83986	21.2613	14.5331	1.68406	0.492291	0.691514	-0.500254	alpha/beta-Hydrolases superfamily protein(AT1G80280)	Arabidopsis thaliana				GO:0051301~cell division,GO:0098542~defense response to other organism,GO:1903046~meiotic cell cycle process,	IPR000073:Alpha/beta hydrolase fold-1,				DOMAIN:AB hydrolase-1,TRANSMEM:Helical,
AT1G80600	259.048	336.354	369.341	402.278	0.508923	0.257021	0.374598	0.122696	HOPW1-1-interacting 1(WIN1)	Arabidopsis thaliana	829106:Pyridoxal-5'-phosphate-dependent enzyme family protein(MTO2),829330:aspartate aminotransferase 5(ASP5),830919:Zincin-like metalloproteases family protein(AT5G10540),831270:isopropylmalate dehydrogenase 1(IMD1),836688:Zincin-like metalloproteases family protein(AT5G65620),840006:isopropylmalate dehydrogenase 3(IMD3),842681:Peptidase M1 family protein(AT1G63770),843612:Pyridoxal-5'-phosphate…		23321422:TUMOR PRONE5 (TUP5) gene of Arabidopsis codes for acetylornithine aminotransferase that catalyzes the fourth step of arginine biosynthesis and is required for root meristem maintenance in blue light. [TUP5],23922943:Overexpression of AtSHN1/WIN1 provokes unique defense responses.,	GO:0006526~arginine biosynthetic process,GO:0042742~defense response to bacterium,GO:0048364~root development,GO:0080022~primary root development,	IPR004636:Transaminase, Acetylornithine/Succinylornithine family,IPR005814:Aminotransferase class-III,IPR015421:Pyridoxal phosphate-dependent transferase, major region, subdomain 1,IPR015422:Pyridoxal phosphate-dependent transferase, major region, subdomain 2,IPR015424:Pyridoxal phosphate-dependent transferase,	ath00220:Arginine biosynthesis,ath01100:Metabolic pathways,ath01110:Biosynthesis of secondary metabolites,ath01210:2-Oxocarboxylic acid metabolism,ath01230:Biosynthesis of amino acids,	KW-0028~Amino-acid biosynthesis,KW-0055~Arginine biosynthesis,KW-0611~Plant defense,	KW-0007~Acetylation,	TRANSIT:Chloroplast and mitochondrion,
AT1G80640	115.987	143.275	159.5	151.715	0.453896	0.0816395	0.300848	-0.0714083	Protein kinase superfamily protein(AT1G80640)	Arabidopsis thaliana	829710:NAC transcription factor-like 9(NTL9),			GO:0006468~protein phosphorylation,GO:0016310~phosphorylation,	IPR000719:Protein kinase, catalytic domain,IPR001245:Serine-threonine/tyrosine-protein kinase catalytic domain,IPR011009:Protein kinase-like domain,			KW-0597~Phosphoprotein,	ACT_SITE:Proton acceptor,BINDING:ATP,DOMAIN:Protein kinase,NP_BIND:ATP,TOPO_DOM:Cytoplasmic,TOPO_DOM:Extracellular,TRANSMEM:Helical,
AT2G01320	276.798	326.832	361.147	338.66	0.38169	0.0510309	0.238363	-0.0922965	ABC-2 type transporter family protein(ABCG7)	Arabidopsis thaliana	821104:NADH:ubiquinone oxidoreductase, 17.2kDa subunit(AT3G03100),			GO:0009639~response to red or far red light,GO:0009642~response to light intensity,GO:0044255~cellular lipid metabolic process,GO:0048316~seed development,GO:0065003~macromolecular complex assembly,	IPR003439:ABC transporter-like,IPR003593:AAA+ ATPase domain,IPR013525:ABC-2 type transporter,IPR017871:ABC transporter, conserved site,IPR027417:P-loop containing nucleoside triphosphate hydrolase,		KW-0813~Transport,		COMPBIAS:Acidic residues,COMPBIAS:Basic and acidic residues,DOMAIN:ABC transmembrane type-2,DOMAIN:ABC transporter,NP_BIND:ATP,REGION:Disordered,TRANSMEM:Helical,
AT2G02020	40.7487	58.9909	64.0063	63.0839	0.630303	0.0941542	0.515753	-0.0203965	Major facilitator superfamily protein(PTR4)	Arabidopsis thaliana	814817:sucrose transporter 2(SUT2),816938:Low temperature and salt responsive protein family(AT2G24040),817158:IQ-domain 6(IQD6),818989:Integrin-linked protein kinase family(AT2G43850),819847:Cyclophilin-like peptidyl-prolyl cis-trans isomerase family protein(AT3G66654),820233:SNF7 family protein(VPS60.1),820395:Cornichon family protein(AT3G12180),820956:ubiquitin-conjugating enzyme 32(UBC32),822…		21904872:AtPTR4 is expressed in the plant vasculature.,	GO:0006811~ion transport,GO:0006857~oligopeptide transport,GO:0030154~cell differentiation,GO:0055085~transmembrane transport,	IPR000109:Proton-dependent oligopeptide transporter family,IPR018456:PTR2 family proton/oligopeptide symporter, conserved site,		KW-0813~Transport,	KW-0597~Phosphoprotein,	TRANSMEM:Helical,
AT2G02850	8.21319	15.9842	14.608	28.8258	0.718125	0.787546	0.835006	0.904426	plantacyanin(ARPN)	Arabidopsis thaliana			15908590:Arabidopsis plantacyanin is expressed most highly in the inflorescence and, specifically, in the transmitting tract of the pistil.,22174881:This study reveals that miR408, which has a 5'A, regulates its target Plantacyanin through either AGO1 or AGO2.,	GO:0009856~pollination,GO:0048653~anther development,	IPR003245:Plastocyanin-like,IPR008972:Cupredoxin,		KW-0249~Electron transport,KW-0813~Transport,	KW-1015~Disulfide bond,	DOMAIN:Phytocyanin,METAL:Copper,
AT2G02955	25.8123	51.5073	35.7244	51.5821	0.443894	0.00202678	0.951534	0.509667	maternal effect embryo arrest 12(MEE12)	Arabidopsis thaliana				GO:0001188~RNA polymerase I transcriptional preinitiation complex assembly,GO:0009793~embryo development ending in seed dormancy,GO:0042790~transcription of nuclear large rRNA transcript from RNA polymerase I promoter,	IPR021752:Transcription initiation factor Rrn7,		KW-0804~Transcription,KW-0805~Transcription regulation,		COMPBIAS:Basic and acidic residues,COMPBIAS:Polar residues,METAL:Zinc,REGION:B-linker,REGION:B-reader,REGION:C-terminal cyclin fold,REGION:Disordered,REGION:N-terminal cyclin fold,ZN_FING:RRN7-type,
AT2G03820	360.25	439.348	412.334	427.979	0.193956	-0.0376769	0.285145	0.0535118	nonsense-mediated mRNA decay NMD3 family protein(NMD3)	Arabidopsis thaliana	824226:KIP-related protein 2(KRP2),834492:minichromosome maintenance (MCM2/3/5) family protein(MCM6),	Translation, ribosomal structure and biogenesis,	22558264:Arabidopsis NMD3 is required for nuclear export of 60S ribosomal subunits and affects secondary cell wall thickening. [NMD3],	GO:0000055~ribosomal large subunit export from nucleus,GO:0006611~protein export from nucleus,GO:0007029~endoplasmic reticulum organization,GO:0009834~plant-type secondary cell wall biogenesis,GO:0015031~protein transport,	IPR007064:NMD3,	ath03008:Ribosome biogenesis in eukaryotes,ath03013:Nucleocytoplasmic transport,	KW-0653~Protein transport,KW-0813~Transport,		DOMAIN:NMD3,
AT2G04160	140.512	297.83	262.861	306.282	0.895559	0.0401434	1.07466	0.219244	Subtilisin-like serine endopeptidase family protein(AIR3)	Arabidopsis thaliana				GO:0009733~response to auxin,GO:0010102~lateral root morphogenesis,	IPR000209:Peptidase S8/S53 domain,IPR010259:Proteinase inhibitor I9,IPR015500:Peptidase S8, subtilisin-related,IPR023828:Peptidase S8, subtilisin, Ser-active site,			KW-0325~Glycoprotein,	ACT_SITE:Charge relay system,CARBOHYD:N-linked (GlcNAc...) asparagine,DOMAIN:Inhibitor I9,DOMAIN:PA,DOMAIN:Peptidase S8,DOMAIN:Peptidase_S8,DOMAIN:fn3_6,
AT2G04235	38.4977	77.5566	56.1651	73.4855	0.525573	-0.0760765	0.979408	0.377758	hypothetical protein(AT2G04235)	Arabidopsis thaliana				GO:0009314~response to radiation,GO:0048523~negative regulation of cellular process,					COMPBIAS:Basic and acidic residues,COMPBIAS:Polar residues,REGION:Disordered,
AT2G16780	20.7554	33.1844	39.6809	37.947	0.881887	0.184624	0.635508	-0.0617543	Transducin family protein / WD-40 repeat family protein(MSI2)	Arabidopsis thaliana				GO:0006325~chromatin organization,GO:0010468~regulation of gene expression,	IPR001680:WD40 repeat,IPR015943:WD40/YVTN repeat-like-containing domain,IPR019775:WD40 repeat, conserved site,IPR020472:G-protein beta WD-40 repeat,IPR022052:Histone-binding protein RBBP4,		KW-0804~Transcription,KW-0805~Transcription regulation,		DOMAIN:CAF1C_H4-bd,MOTIF:DWD box,REPEAT:WD,REPEAT:WD 1,REPEAT:WD 2,REPEAT:WD 3,REPEAT:WD 4,REPEAT:WD 5,
AT2G16940	155.944	215.399	217.657	231.611	0.476613	0.103901	0.461688	0.0889758	Splicing factor, CC1-like protein(AT2G16940)	Arabidopsis thaliana	828770:DEK domain-containing chromatin associated protein(AT4G26630),839657:U2 snRNP auxiliary factor small subunit(ATU2AF35A),			GO:0006397~mRNA processing,	IPR000504:RNA recognition motif domain,IPR003954:RNA recognition motif domain, eukaryote,IPR006509:Splicing factor, CC1-like,IPR012677:Nucleotide-binding, alpha-beta plait,			KW-0597~Phosphoprotein,	COMPBIAS:Basic and acidic residues,COMPBIAS:Polar residues,DOMAIN:RRM,REGION:Disordered,
AT2G17270	20.0679	27.9796	34.1493	38.9299	0.719726	0.453061	0.447258	0.180594	phosphate transporter 3;3(PHT3;3)	Arabidopsis thaliana				GO:0009651~response to salt stress,GO:0035435~phosphate ion transmembrane transport,GO:1990547~mitochondrial phosphate ion transmembrane transport,	IPR018108:Mitochondrial substrate/solute carrier,IPR023395:Mitochondrial carrier domain,		KW-0813~Transport,		REPEAT:Solcar,REPEAT:Solcar 1,REPEAT:Solcar 2,REPEAT:Solcar 3,TOPO_DOM:Mitochondrial intermembrane,TOPO_DOM:Mitochondrial matrix,TRANSMEM:Helical; Name=1,TRANSMEM:Helical; Name=2,TRANSMEM:Helical; Name=3,TRANSMEM:Helical; Name=4,TRANSMEM:Helical; Name=5,TRANSMEM:Helical; Name=6,
AT2G18969	12.7028	27.4959	33.9321	31.9984	1.30679	0.206914	1.01939	-0.0804948	transcription factor/transcription regulator(AT2G18969)	Arabidopsis thaliana				GO:0006355~regulation of transcription, DNA-templated,					COMPBIAS:Basic and acidic residues,COMPBIAS:Polar residues,REGION:Disordered,
AT2G19380	1.96973	7.55741	11.9748	10.7008	1.89761	0.421732	1.3348	-0.141078	RNA recognition motif (RRM)-containing protein(AT2G19380)	Arabidopsis thaliana					IPR000504:RNA recognition motif domain,IPR003604:Zinc finger, U1-type,IPR012677:Nucleotide-binding, alpha-beta plait,IPR013087:Zinc finger C2H2-type/integrase DNA-binding domain,IPR014898:Zinc finger, C2H2, LYAR-type,				COMPBIAS:Basic and acidic residues,DOMAIN:RRM,METAL:Zinc 1,METAL:Zinc 2,REGION:Disordered,ZN_FING:C2HC LYAR-type 1,ZN_FING:C2HC LYAR-type 2,ZN_FING:Matrin-type 1,ZN_FING:Matrin-type 2,ZN_FING:Matrin-type 3,
AT2G19400	13.2966	34.6201	38.7212	30.8414	1.43044	-0.15849	1.2761	-0.312833	AGC (cAMP-dependent, cGMP-dependent and protein kinase C) kinase family protein(AT2G19400)	Arabidopsis thaliana				GO:0016310~phosphorylation,GO:0018105~peptidyl-serine phosphorylation,GO:0035556~intracellular signal transduction,	IPR000719:Protein kinase, catalytic domain,IPR000961:AGC-kinase, C-terminal,IPR008271:Serine/threonine-protein kinase, active site,IPR011009:Protein kinase-like domain,IPR017441:Protein kinase, ATP binding site,				BINDING:ATP,COMPBIAS:Polar residues,DOMAIN:AGC-kinase C-terminal,DOMAIN:Protein kinase,REGION:Disordered,
AT2G21860	127.109	218.088	245.546	226.242	0.940717	0.0525538	0.770879	-0.117284	violaxanthin de-epoxidase-like protein(AT2G21860)	Arabidopsis thaliana	821061:plastid transcription factor 1(PTF1),			GO:0006082~organic acid metabolic process,GO:0010028~xanthophyll cycle,GO:0033013~tetrapyrrole metabolic process,GO:0033014~tetrapyrrole biosynthetic process,GO:0048316~seed development,	IPR010788:Violaxanthin de-epoxidase,IPR012674:Calycin,IPR016017:GDNF/GAS1,IPR022571:Magnesium chelatase, subunit H, N-terminal,			KW-0325~Glycoprotein,	DOMAIN:GDNF,
AT2G22680	1.45682	9.25899	13.5986	7.70407	2.27665	-0.220746	1.79539	-0.702013	Zinc finger (C3HC4-type RING finger) family protein(WAVH1)	Arabidopsis thaliana	819707:acyl-CoA binding protein 4(ACBP4),821161:EF hand calcium-binding protein family(AT3G03000),826364:homeobox knotted-like protein(KNAT1),827434:microtubule-associated proteins 70-5(MAP70-5),834700:BR-signaling kinase 2(BSK2),836156:P-loop containing nucleoside triphosphate hydrolases superfamily protein(AAK6),			GO:0009630~gravitropism,GO:0016567~protein ubiquitination,GO:0048364~root development,	IPR001841:Zinc finger, RING-type,IPR002035:von Willebrand factor, type A,IPR013083:Zinc finger, RING/FYVE/PHD-type,		KW-0833~Ubl conjugation pathway,		DOMAIN:VWFA,ZN_FING:RING-type; atypical,
AT2G23370	10.1212	21.1349	26.4575	27.297	1.2521	0.344657	0.949822	0.0423834
AT2G24945	9.90195	34.4023	27.2298	34.9067	1.31815	0.020015	1.63767	0.339543	transmembrane protein(AT2G24945)	Arabidopsis thaliana									TRANSMEM:Helical,
AT2G25620	20.0721	49.8917	34.0644	44.8915	0.716031	-0.147072	1.24464	0.381536	DNA-binding protein phosphatase 1(DBP1)	Arabidopsis thaliana	3767658:TCP family transcription factor(TCP1),814784:homeobox protein 21(HB21),816394:phytochrome B(PHYB),817659:TCP domain protein 10(TCP10),817892:SU(VAR)3-9 homolog 2(SUVH2),819176:TCP family transcription factor(TCP9),819311:phytochrome interacting factor 3-like 1(PIL1),820475:NAC (No Apical Meristem) domain transcriptional regulator superfamily protein(AT3G12910),820609:growth-regulating fac…		20508138:The ATdbp1 mutant showed enhanced resistance to infection by two potyviruses. AtDBP1 interacts with and stabilizes eIF(iso)4E. [DBP1],24595057:MPK11 interacts with GRF6 and is negatively modulated by DBP1.,25482757:The tissue expression pattern of this gene was evaluated.,26586176:AtDBP1 plays an effective role for flowering time regulation and report a novel function of DBP factors in p…	GO:0006470~protein dephosphorylation,GO:0050688~regulation of defense response to virus,	IPR000222:Protein phosphatase 2C, manganese/magnesium aspartate binding site,IPR001932:Protein phosphatase 2C (PP2C)-like,IPR015655:Protein phosphatase 2C,				COMPBIAS:Polar residues,DOMAIN:PPM-type phosphatase,METAL:Manganese 1,METAL:Manganese 1; via carbonyl oxygen,METAL:Manganese 2,REGION:Disordered,
AT2G25760	114.795	152.49	159.617	180.808	0.469634	0.243257	0.40444	0.178063	Protein kinase family protein(AT2G25760)	Arabidopsis thaliana	817134:hydroxyproline-rich glycoprotein family protein(ELF3),			GO:0001932~regulation of protein phosphorylation,GO:0006468~protein phosphorylation,GO:0006897~endocytosis,GO:0007165~signal transduction,GO:0009788~negative regulation of abscisic acid-activated signaling pathway,GO:0018105~peptidyl-serine phosphorylation,	IPR000719:Protein kinase, catalytic domain,IPR008271:Serine/threonine-protein kinase, active site,IPR011009:Protein kinase-like domain,IPR017441:Protein kinase, ATP binding site,				BINDING:ATP,COMPBIAS:Basic and acidic residues,DOMAIN:Protein kinase,REGION:Disordered,
AT2G26780	433.122	534.689	483.559	510.025	0.158329	-0.0679089	0.302853	0.0766156	ARM repeat superfamily protein(AT2G26780)	Arabidopsis thaliana	831899:polyubiquitin 3(UBQ3),			GO:0030433~ubiquitin-dependent ERAD pathway,GO:0043248~proteasome assembly,	IPR011989:Armadillo-like helical,IPR016024:Armadillo-type fold,IPR024372:Proteasome stabiliser ECM29,
AT2G27150	175.373	244.906	217.863	256.001	0.310286	0.0634912	0.47786	0.231065	abscisic aldehyde oxidase 3(AAO3)	Arabidopsis thaliana			18060348:The competence of stomatal guard cells in V. faba to synthesize abscisic acid, using NCED3 and AAO3 from A. thaliana, is reported.,18694460:AAO3 is overexpressed in ataf1 plants compared to wild-type plants following inoculation with Bgh.,23065119:In addition to their aldehyde oxidation activity, AAO1 and AAO3 were found to exhibit NADH oxidase activity, which likewise is associated with…	GO:0009688~abscisic acid biosynthetic process,GO:0009851~auxin biosynthetic process,	IPR000674:Aldehyde oxidase/xanthine dehydrogenase, a/b hammerhead,IPR001041:2Fe-2S ferredoxin-type domain,IPR002346:Molybdopterin dehydrogenase, FAD-binding,IPR002888:[2Fe-2S]-binding,IPR005107:CO dehydrogenase flavoprotein, C-terminal,IPR006058:2Fe-2S ferredoxin, iron-sulphur binding site,IPR008274:Aldehyde oxidase/xanthine dehydrogenase, molybdopterin binding,IPR012675:Beta-grasp domain,IPR0161…	ath00906:Carotenoid biosynthesis,ath01100:Metabolic pathways,ath01110:Biosynthesis of secondary metabolites,	KW-0073~Auxin biosynthesis,KW-0937~Abscisic acid biosynthesis,		ACT_SITE:Proton acceptor,BINDING:FAD,BINDING:FAD; via amide nitrogen and carbonyl oxygen,BINDING:Substrate,DOMAIN:2Fe-2S ferredoxin-type,DOMAIN:FAD-binding PCMH-type,METAL:Iron-sulfur (2Fe-2S),METAL:Iron-sulfur 1,METAL:Iron-sulfur 2,METAL:Molybdenum,METAL:Molybdenum; via amide nitrogen,METAL:Molybdenum; via carbonyl oxygen,MUTAGEN:LQRPVK->WDLDQ: In aao3-3; wilty phenotype in rosette leaves, reduc…	WP3661~Genetic interactions between sugar and hormone signaling,
AT2G28390	111.669	148.272	148.012	174.333	0.401156	0.231155	0.403663	0.233662	SAND family protein(AT2G28390)	Arabidopsis thaliana			24881875:Arabidopsis SAND protein is not required for early-to-late endosomal maturation, although its role in mediating Rab5-to-Rab7 conversion is conserved. Instead, it is essential for the subsequent fusion of multivesicular bodies with the vacuole.,27799422:MON1/CALCIUM CAFFEINE ZINC SENSITIVITY1 (CCZ1)-mediated Rab7 activation was indispensable for vacuolar trafficking of tapetum degradation…	GO:0006623~protein targeting to vacuole,GO:0006886~intracellular protein transport,GO:0007033~vacuole organization,GO:0045324~late endosome to vacuole transport,GO:0099402~plant organ development,	IPR004353:Vacuolar fusion protein MON1,				COMPBIAS:Basic and acidic residues,COMPBIAS:Polar residues,REGION:Disordered,
AT2G28480	22.6674	45.3331	41.5221	48.9736	0.826799	0.107558	0.948706	0.229465	RNA-binding CRS1 / YhbY (CRM) domain protein(AT2G28480)	Arabidopsis thaliana				GO:0010629~negative regulation of gene expression,	IPR001890:RNA-binding, CRM domain,				COMPBIAS:Acidic residues,COMPBIAS:Basic and acidic residues,DOMAIN:CRM,REGION:Disordered,
AT2G29190	245.043	346.772	297.428	345.569	0.277749	-0.00498662	0.49803	0.215294	pumilio 2(PUM2)	Arabidopsis thaliana	838388:Transducin/WD40 repeat-like superfamily protein(ATARCA),			GO:0006417~regulation of translation,GO:0010608~posttranscriptional regulation of gene expression,	IPR001313:Pumilio RNA-binding repeat,IPR011989:Armadillo-like helical,IPR012940:Nucleic acid binding NABP,IPR016024:Armadillo-type fold,		KW-0810~Translation regulation,	KW-0597~Phosphoprotein,	COMPBIAS:Basic and acidic residues,COMPBIAS:Polar residues,DOMAIN:PUM-HD,REGION:Disordered,REPEAT:Pumilio 1,REPEAT:Pumilio 2,REPEAT:Pumilio 3,REPEAT:Pumilio 4,REPEAT:Pumilio 5,REPEAT:Pumilio 6,REPEAT:Pumilio 7,REPEAT:Pumilio 8,
AT2G29940	12.0666	36.2936	30.9471	34.8781	1.24574	-0.0547776	1.46454	0.164023	pleiotropic drug resistance 3(ABCG31)	Arabidopsis thaliana			24474628:ABCG9 and ABCG31 contribute to the accumulation of this sterol on the surface of pollen.,26334616:ABCG31 exports abscisic acid from the endosperm, regulating seed germination.,	GO:0009738~abscisic acid-activated signaling pathway,GO:0010208~pollen wall assembly,GO:0010496~intercellular transport,GO:0048581~negative regulation of post-embryonic development,GO:0055085~transmembrane transport,GO:0080168~abscisic acid transport,GO:1901656~glycoside transport,	IPR003439:ABC transporter-like,IPR003593:AAA+ ATPase domain,IPR013525:ABC-2 type transporter,IPR013581:Plant PDR ABC transporter associated,IPR027417:P-loop containing nucleoside triphosphate hydrolase,		KW-0813~Transport,KW-0938~Abscisic acid signaling pathway,	KW-0325~Glycoprotein,KW-0597~Phosphoprotein,	CARBOHYD:N-linked (GlcNAc...) asparagine,DOMAIN:ABC transmembrane type-2 1,DOMAIN:ABC transmembrane type-2 2,DOMAIN:ABC transporter 1,DOMAIN:ABC transporter 2,NP_BIND:ATP 1,NP_BIND:ATP 2,TRANSMEM:Helical,
AT2G30500	88.293	103.81	113.924	125.932	0.361556	0.274599	0.229498	0.142541	Kinase interacting (KIP1-like) family protein(NET4B)	Arabidopsis thaliana				GO:0009620~response to fungus,GO:0009753~response to jasmonic acid,GO:0009863~salicylic acid mediated signaling pathway,GO:0010243~response to organonitrogen compound,GO:0031347~regulation of defense response,GO:0032787~monocarboxylic acid metabolic process,GO:0042742~defense response to bacterium,GO:0044248~cellular catabolic process,GO:1901575~organic substance catabolic process,	IPR011684:KIP1-like,				COMPBIAS:Basic and acidic residues,COMPBIAS:Polar residues,DOMAIN:NAB,REGION:Disordered,
AT2G32900	126.217	176.936	154.849	176.296	0.2914	-0.00518181	0.48181	0.185229	centromere/kinetochore protein, putative (ZW10)(ATZW10)	Arabidopsis thaliana	818870:vesicle docking protein(AT2G42700),823924:RINT-1 / TIP-1 family(MAG2),832505:neuroblastoma-amplified sequence protein(AT5G24350),		23025793:MAG2 functions as a complex with ZW10, and is potentially involved in Golgi-to-ER retrograde trafficking.,24118572:MAG2 and the three MIP proteins (MIP1, MIP2, MIP3) form a unique complex on the ER that is responsible for efficient transport of seed storage proteins.,	GO:0006888~ER to Golgi vesicle-mediated transport,GO:0007059~chromosome segregation,GO:0007094~mitotic spindle assembly checkpoint,GO:0015031~protein transport,GO:0032527~protein exit from endoplasmic reticulum,GO:0051301~cell division,	IPR009361:RZZ complex, subunit Zw10,		KW-0131~Cell cycle,KW-0132~Cell division,KW-0498~Mitosis,KW-0653~Protein transport,KW-0813~Transport,
AT2G33220	241.318	317.136	312.723	305.129	0.371644	-0.0553806	0.391753	-0.0352713	GRIM-19 protein(AT2G33220)	Arabidopsis thaliana	814701:Ribophorin I(AT2G01720),821104:NADH:ubiquinone oxidoreductase, 17.2kDa subunit(AT3G03100),822207:REGULATOR OF G-PROTEIN SIGNALING 1(RGS1),824029:gamma carbonic anhydrase-like 2(GAMMA CAL2),829382:Cytochrome bd ubiquinol oxidase, 14kDa subunit(AT4G32470),832619:Cytochrome bd ubiquinol oxidase, 14kDa subunit(AT5G25450),836470:gamma carbonic anhydrase like 1(GAMMA CAL1),838239:Alpha-helical f…			GO:0009853~photorespiration,	IPR009346:GRIM-19,	ath00190:Oxidative phosphorylation,ath01100:Metabolic pathways,	KW-0249~Electron transport,KW-0679~Respiratory chain,KW-0813~Transport,		TRANSMEM:Helical,
AT2G33580	20.0763	43.8632	41.5108	47.2326	0.988613	0.102926	1.06509	0.179402	Protein kinase superfamily protein(LYK5)	Arabidopsis thaliana	817923:Protein kinase superfamily protein(LYK5),819847:Cyclophilin-like peptidyl-prolyl cis-trans isomerase family protein(AT3G66654),820233:SNF7 family protein(VPS60.1),820956:ubiquitin-conjugating enzyme 32(UBC32),820980:heat stable protein 1(HS1),821717:chitin elicitor receptor kinase 1(CERK1),829209:heptahelical transmembrane protein2(HHP2),830520:NDR1/HIN1-like 3(NHL3),835015:Rab5-interactin…		25340959:AtLYK5 is the primary receptor for chitin, forming a chitin inducible complex with AtCERK1 to induce plant immunity. [LYK5],28195333:An important regulatory function for the turnover of LYK5 mediated by the E3 ligase PUB13.,34558681:The Arabidopsis thaliana LysM-containing Receptor-Like Kinase 2 is required for elicitor-induced resistance to pathogens.,	GO:0006468~protein phosphorylation,GO:0045087~innate immune response,GO:0071323~cellular response to chitin,	IPR000719:Protein kinase, catalytic domain,IPR011009:Protein kinase-like domain,IPR018392:Peptidoglycan-binding lysin domain,			KW-0325~Glycoprotein,KW-1015~Disulfide bond,	BINDING:ATP,CARBOHYD:N-linked (GlcNAc...) asparagine,COMPBIAS:Pro residues,DOMAIN:LysM,DOMAIN:Protein kinase,NP_BIND:ATP,REGION:Chitin-binding,REGION:Disordered,TOPO_DOM:Cytoplasmic,TOPO_DOM:Extracellular,TRANSMEM:Helical,
AT2G33620	67.5441	128.786	130.636	143.244	0.934432	0.151594	0.914131	0.131292	AT hook motif DNA-binding family protein(AT2G33620)	Arabidopsis thaliana	827520:AT hook motif DNA-binding family protein(AT4G17950),828654:arginine/serine-rich splicing factor 35(RS40),834707:AT hook motif DNA-binding family protein(AT5G46640),835279:RNA-binding (RRM/RBD/RNP motifs) family protein(RS41),			GO:0010074~maintenance of meristem identity,GO:0046148~pigment biosynthetic process,GO:0046283~anthocyanin-containing compound metabolic process,GO:0048316~seed development,GO:0048532~anatomical structure arrangement,GO:1905392~plant organ morphogenesis,	IPR005175:Domain of unknown function DUF296,IPR017956:AT hook, DNA-binding motif,		KW-0804~Transcription,KW-0805~Transcription regulation,		COMPBIAS:Polar residues,DNA_BIND:A.T hook 1,DNA_BIND:A.T hook 2,DOMAIN:PPC,MOTIF:Bipartite nuclear localization signal,REGION:Disordered,
AT2G34750	317.171	430.358	389.245	449.48	0.293993	0.0624775	0.438252	0.206737	RNA polymerase I specific transcription initiation factor RRN3 protein(AT2G34750)	Arabidopsis thaliana	820478:Lojap-related protein(AT3G12930),			GO:0006361~transcription initiation from RNA polymerase I promoter,	IPR007991:RNA polymerase I specific transcription initiation factor RRN3,		KW-0648~Protein biosynthesis,		COMPBIAS:Basic and acidic residues,REGION:Disordered,
AT2G34940	3.1265	15.3314	13.4399	25.4273	1.64919	0.671525	1.81903	0.841366	VACUOLAR SORTING RECEPTOR 5(VSR5)	Arabidopsis thaliana	828770:DEK domain-containing chromatin associated protein(AT4G26630),836668:general regulatory factor 8(GRF8),			GO:0006511~ubiquitin-dependent protein catabolic process,GO:0006623~protein targeting to vacuole,GO:0006896~Golgi to vacuole transport,	IPR001881:EGF-like calcium-binding,IPR003137:Protease-associated domain, PA,IPR018097:EGF-like calcium-binding, conserved site,		KW-0653~Protein transport,KW-0813~Transport,	KW-0325~Glycoprotein,KW-1015~Disulfide bond,	CARBOHYD:N-linked (GlcNAc...) asparagine,DOMAIN:EGF-like 1,DOMAIN:EGF-like 2,DOMAIN:EGF-like 3; calcium-binding,DOMAIN:EGF_CA,DOMAIN:PA,MOTIF:Tyrosine-based internalization motif,TOPO_DOM:Cytoplasmic,TOPO_DOM:Lumenal,TRANSMEM:Helical,
AT2G35160	4.9898	20.7987	15.2688	16.5544	1.34277	-0.301589	1.74972	0.105361	SU(VAR)3-9 homolog 5(SUVH5)	Arabidopsis thaliana	819938:Far-red impaired responsive (FAR1) family protein(AT3G07500),829707:WUSCHEL related homeobox 13(WOX13),830779:NAC (No Apical Meristem) domain transcriptional regulator superfamily protein(ATAF2),832555:flowering promoting factor 1(FPF1),		16582009:SUVH5 protein has histone methyltransferase activity in vitro and contributes to the maintenance of methylation of histone H3 at Lysine-9 and CMT3-mediated non-CG methylation in vivo.,21245167:a functional SUVH5 SRA domain is required for both DNA methylation and accumulation of the H3K9 dimethyl modification in vivo, suggesting a role for the SRA domain in recruitment of SUVH5 to genomi…	GO:0010200~response to chitin,GO:0010216~maintenance of DNA methylation,GO:0016571~histone methylation,GO:0031048~chromatin silencing by small RNA,GO:0034968~histone lysine methylation,GO:0040029~regulation of gene expression, epigenetic,	IPR001214:SET domain,IPR003105:SRA-YDG,IPR003616:Post-SET domain,IPR007728:Pre-SET domain,IPR015947:PUA-like domain,IPR025794:Histone H3-K9 methyltransferase, plant,	ath00310:Lysine degradation,ath01100:Metabolic pathways,			COMPBIAS:Basic and acidic residues,COMPBIAS:Polar residues,DOMAIN:Post-SET,DOMAIN:Pre-SET,DOMAIN:SET,DOMAIN:YDG,REGION:Disordered,
AT2G35540	3.1265	12.1308	15.3228	14.3836	1.8183	0.217696	1.51872	-0.0818785	DNAJ heat shock N-terminal domain-containing protein(AT2G35540)	Arabidopsis thaliana				GO:0045892~negative regulation of transcription, DNA-templated,GO:0048367~shoot system development,GO:0050793~regulation of developmental process,	IPR001623:DnaJ domain,IPR024593:Domain of unknown function DUF3444,		KW-0346~Stress response,		COMPBIAS:Basic and acidic residues,DOMAIN:J,REGION:Disordered,
AT2G35610	101.023	142.829	150.39	173.24	0.566156	0.275503	0.492596	0.201943	xyloglucanase 113(XEG113)	Arabidopsis thaliana				GO:0006486~protein glycosylation,GO:0052325~cell wall pectin biosynthetic process,GO:0080147~root hair cell development,	IPR005069:Nucleotide-diphospho-sugar transferase,	ath00514:Other types of O-glycan biosynthesis,	KW-0961~Cell wall biogenesis/degradation,KW-9998~Cell wall biogenesis/degradation,	KW-0325~Glycoprotein,	CARBOHYD:N-linked (GlcNAc...) asparagine,DOMAIN:Nucleotid_trans,MOTIF:DXD motif,TOPO_DOM:Cytoplasmic,TOPO_DOM:Lumenal,TRANSMEM:Helical,TRANSMEM:Helical; Signal-anchor for type II membrane protein,
AT2G35635	373.579	465.41	445.91	442.972	0.25428	-0.0710218	0.315801	-0.00950021	ubiquitin 7(UBQ7)	Arabidopsis thaliana	816224:ubiquitin family protein(AT2G17190),825648:cullin 1(CUL1),843147:Ubiquitin-like superfamily protein(AT1G68185),843983:Putative AT-hook DNA-binding family protein(SOB3),			GO:0006511~ubiquitin-dependent protein catabolic process,GO:0016567~protein ubiquitination,GO:0019941~modification-dependent protein catabolic process,	IPR000626:Ubiquitin,IPR019954:Ubiquitin conserved site,IPR019956:Ubiquitin subgroup,		KW-0833~Ubl conjugation pathway,	KW-1017~Isopeptide bond,	CROSSLNK:Glycyl lysine isopeptide (Gly-Lys) (interchain with K-? in acceptor proteins),DOMAIN:Ubiquitin-like,DOMAIN:Ubiquitin-like 1,DOMAIN:Ubiquitin-like 2,
AT2G37340	107.081	221.407	200.398	251.546	0.893627	0.182803	1.03631	0.325486	arginine/serine-rich zinc knuckle-containing protein 33(RS2Z33)	Arabidopsis thaliana	818938:RNA-binding (RRM/RBD/RNP motifs) family protein(AT2G43370),820559:SC35-like splicing factor 30A(SCL30A),824712:SC35-like splicing factor 30(SCL30),825359:RNA-binding (RRM/RBD/RNP motifs) family protein(RS31),828027:RNA-binding (RRM/RBD/RNP motifs) family protein(SR34b),829285:serine/arginine-rich 22(RSZ22),829401:Protein kinase superfamily protein(AME3),831899:polyubiquitin 3(UBQ3),831999:…	Posttranslational modification, protein turnover, chaperones / Intracellular trafficking and secretion,	18674533:Data demonstrate that members of different SR protein sub-families, includins RSZ-21,-22, and -33, localise into distinct populations of nuclear speckles with no, partial or complete co-localisation.,	GO:0000245~spliceosomal complex assembly,GO:0000398~mRNA splicing, via spliceosome,GO:0008380~RNA splicing,	IPR000504:RNA recognition motif domain,IPR001878:Zinc finger, CCHC-type,IPR012677:Nucleotide-binding, alpha-beta plait,	ath03040:Spliceosome,	KW-0507~mRNA processing,KW-0508~mRNA splicing,	KW-0597~Phosphoprotein,	COMPBIAS:Basic and acidic residues,DOMAIN:CCHC-type,DOMAIN:RRM,REGION:Disordered,ZN_FING:CCHC-type 1,ZN_FING:CCHC-type 2,
AT2G37790	99.5118	139.829	140.999	136.822	0.495599	-0.0309842	0.483721	-0.0428618	NAD(P)-linked oxidoreductase superfamily protein(AKR4C10)	Arabidopsis thaliana					IPR018170:Aldo/keto reductase, conserved site,IPR020471:Aldo/keto reductase subgroup,IPR023210:NADP-dependent oxidoreductase domain,	ath00010:Glycolysis / Gluconeogenesis,ath00040:Pentose and glucuronate interconversions,ath00053:Ascorbate and aldarate metabolism,ath00561:Glycerolipid metabolism,ath00620:Pyruvate metabolism,ath01100:Metabolic pathways,ath01110:Biosynthesis of secondary metabolites,ath01240:Biosynthesis of cofactors,		KW-0007~Acetylation,KW-0597~Phosphoprotein,	ACT_SITE:Proton donor,BINDING:NADP,BINDING:Substrate,DOMAIN:Aldo_ket_red,NP_BIND:NADP,SITE:Lowers pKa of active site Tyr,
AT2G38050	18.113	37.2985	31.1487	34.8626	0.729371	-0.0930485	0.976947	0.154528	3-oxo-5-alpha-steroid 4-dehydrogenase family protein(DET2)	Arabidopsis thaliana	832289:NAC domain containing protein 89(NAC089),839780:Target SNARE coiled-coil domain protein(AT1G29060),		18045813:The isolation and characterization of transient defective exine 1 (tde1), an alleles of DET2, is reported.,20169349:Down-regulation of the DET2:DWF4:SMT2 genes in transgenic Arabidopsis leads to a selective modification of the campesterol and brassinosteroid profiles.,23759102:together with eto1, cesa6(ret8) and det2(ret41) exhibited an enhanced phenotype in the hypocotyls and apical hoo…	GO:0009416~response to light stimulus,GO:0010268~brassinosteroid homeostasis,GO:0016132~brassinosteroid biosynthetic process,	IPR001104:3-oxo-5-alpha-steroid 4-dehydrogenase, C-terminal,IPR016636:3-oxo-5-alpha-steroid 4-dehydrogenase,	ath00905:Brassinosteroid biosynthesis,ath01100:Metabolic pathways,ath01110:Biosynthesis of secondary metabolites,	KW-0443~Lipid metabolism,KW-0444~Lipid biosynthesis,KW-0752~Steroid biosynthesis,KW-1069~Brassinosteroid biosynthesis,		DOMAIN:S5A_REDUCTASE,MUTAGEN:E->K: In cro1-2 and det2-1; loss of activity, enhanced sensitivity to abscisic acid (ABA) during seed germination.,TRANSMEM:Helical,	WP2634~Brassinolide biosynthetic pathway,
AT2G38870	69.1937	109.377	95.1129	116.44	0.449539	0.0889247	0.647833	0.287219	Serine protease inhibitor, potato inhibitor I-type family protein(AT2G38870)	Arabidopsis thaliana	831274:Thioredoxin superfamily protein(AT5G14240),			GO:0009611~response to wounding,GO:0050832~defense response to fungus,	IPR000864:Proteinase inhibitor I13, potato inhibitor I,
AT2G38995	39.9856	76.7068	94.5066	108.624	1.20658	0.492691	0.911421	0.197535	O-acyltransferase (WSD1-like) family protein(AT2G38995)	Arabidopsis thaliana				GO:0019432~triglyceride biosynthetic process,GO:0045017~glycerolipid biosynthetic process,	IPR004255:O-acyltransferase, WSD1, N-terminal,IPR009721:O-acyltransferase, WSD1, C-terminal,IPR023213:Chloramphenicol acetyltransferase-like domain,				ACT_SITE:Proton acceptor,DOMAIN:WES_acyltransf,DOMAIN:WS_DGAT_C,TOPO_DOM:Cytoplasmic,TOPO_DOM:Lumenal,TRANSMEM:Helical,
AT2G39230	8.14624	20.5522	16.177	21.7561	0.860422	0.0760142	1.17626	0.391848	LATERAL ORGAN JUNCTION(LOJ)	Arabidopsis thaliana					IPR002885:Pentatricopeptide repeat,IPR011990:Tetratricopeptide-like helical,				COMPBIAS:Polar residues,REGION:Disordered,REPEAT:PPR 1,REPEAT:PPR 10,REPEAT:PPR 11,REPEAT:PPR 12,REPEAT:PPR 13,REPEAT:PPR 14,REPEAT:PPR 15,REPEAT:PPR 16,REPEAT:PPR 17,REPEAT:PPR 18,REPEAT:PPR 19,REPEAT:PPR 2,REPEAT:PPR 3,REPEAT:PPR 4,REPEAT:PPR 5,REPEAT:PPR 6,REPEAT:PPR 7,REPEAT:PPR 8,REPEAT:PPR 9,TRANSIT:Mitochondrion,
AT2G39580	365.458	497.938	466.501	484.12	0.350726	-0.0404617	0.444484	0.0532956	zinc finger C3H1 domain protein(AT2G39580)	Arabidopsis thaliana				GO:0007165~signal transduction,GO:0009892~negative regulation of metabolic process,GO:0032870~cellular response to hormone stimulus,GO:0048523~negative regulation of cellular process,	IPR011990:Tetratricopeptide-like helical,IPR019607:Putative zinc-finger domain,				COMPBIAS:Basic and acidic residues,COMPBIAS:Polar residues,DOMAIN:zf-C3H1,REGION:Disordered,
AT2G40520	94.7129	148.925	149.351	170.217	0.647739	0.190746	0.643661	0.186668	Nucleotidyltransferase family protein(AT2G40520)	Arabidopsis thaliana		DNA replication, recombination, and repair,		GO:0009416~response to light stimulus,	IPR002934:Nucleotidyl transferase domain,				DOMAIN:NTP_transf_2,REGION:Disordered,
AT2G41290	48.1509	107.373	90.6371	117.055	0.889284	0.122689	1.1296	0.363004	strictosidine synthase-like 2(SSL2)	Arabidopsis thaliana		Carbohydrate transport and metabolism,		GO:0009058~biosynthetic process,GO:0009642~response to light intensity,GO:0046148~pigment biosynthetic process,GO:0065003~macromolecular complex assembly,GO:0071478~cellular response to radiation,GO:0071669~plant-type cell wall organization or biogenesis,	IPR011042:Six-bladed beta-propeller, TolB-like,IPR018119:Strictosidine synthase, conserved region,			KW-0325~Glycoprotein,	CARBOHYD:N-linked (GlcNAc...) asparagine,
AT2G42640	23.0199	45.8553	41.7904	43.4063	0.81501	-0.0762739	0.943916	0.0526314	Mitogen activated protein kinase kinase kinase-like protein(AT2G42640)	Arabidopsis thaliana				GO:0006468~protein phosphorylation,	IPR000719:Protein kinase, catalytic domain,IPR001245:Serine-threonine/tyrosine-protein kinase catalytic domain,IPR008266:Tyrosine-protein kinase, active site,IPR011009:Protein kinase-like domain,IPR017441:Protein kinase, ATP binding site,				BINDING:ATP,COMPBIAS:Polar residues,DOMAIN:Protein kinase,REGION:Disordered,
AT2G43020	396.523	511.008	496.36	536.982	0.322743	0.0712957	0.364561	0.113114	polyamine oxidase 2(PAO2)	Arabidopsis thaliana	843983:Putative AT-hook DNA-binding family protein(SOB3),		27526386:PAO2 upstream open reading frame causes translational repression of the downstream down stream open reading frames.,31301766:AtPAO2 appears to be involved in excess spermidine catabolism during seed germination and early seedling development irrespective of subcellular localization,32005378:Decrease of Arabidopsis PAO activity entails increased RBOH activity, ROS content and altered resp…	GO:0006598~polyamine catabolic process,GO:0046203~spermidine catabolic process,GO:0046208~spermine catabolic process,	IPR001613:Flavin amine oxidase,IPR002937:Amine oxidase,	ath00330:Arginine and proline metabolism,ath00410:beta-Alanine metabolism,ath00770:Pantothenate and CoA biosynthesis,ath01100:Metabolic pathways,			BINDING:FAD,BINDING:FAD; via amide nitrogen,BINDING:FAD; via amide nitrogen and carbonyl oxygen,DOMAIN:Amino_oxidase,MOTIF:Microbody targeting signal,	WP4232~Biosynthesis of gamma-aminobutyric acid (GABA) by polyamine oxidation,
AT2G43210	70.2596	115.372	95.4607	111.069	0.433182	-0.0540279	0.702137	0.214928	Ubiquitin-like superfamily protein(AT2G43210)	Arabidopsis thaliana	824956:sumo conjugation enzyme 1(SCE1),				IPR001012:UBX,	ath04141:Protein processing in endoplasmic reticulum,	KW-0833~Ubl conjugation pathway,	KW-0007~Acetylation,	COMPBIAS:Basic and acidic residues,COMPBIAS:Polar residues,DOMAIN:UBX,REGION:Disordered,
AT2G43420	71.7283	112.106	97.2264	103.031	0.430016	-0.119889	0.632171	0.082266	3-beta hydroxysteroid dehydrogenase/isomerase family protein(AT2G43420)	Arabidopsis thaliana	814655:RING/FYVE/PHD zinc finger superfamily protein(AT2G01275),814825:RING/FYVE/PHD zinc finger superfamily protein(AT2G02960),816549:Protein kinase superfamily protein(ALE2),816951:Endomembrane protein 70 protein family(AT2G24170),817130:Oleosin family protein(AT2G25890),817445:Leucine-rich repeat protein kinase family protein(AT2G28960),817467:transmembrane protein(AT2G29180),817873:vesicle-as…	Cell envelope biogenesis, outer membrane / Carbohydrate transport and metabolism,	29396477:RTN20 as well as RTN19 can be considered a specialised subclass of reticulons most likely not directly involved in ER tubulation and structure as shown for other reticulons, but in lipid regulation. [RTN20],	GO:0006464~cellular protein modification process,GO:0006694~steroid biosynthetic process,GO:0006996~organelle organization,GO:0016126~sterol biosynthetic process,	IPR002225:3-beta hydroxysteroid dehydrogenase/isomerase,IPR003388:Reticulon,	ath00100:Steroid biosynthesis,ath01100:Metabolic pathways,ath01110:Biosynthesis of secondary metabolites,	KW-0443~Lipid metabolism,KW-0444~Lipid biosynthesis,KW-0752~Steroid biosynthesis,KW-0753~Steroid metabolism,KW-0756~Sterol biosynthesis,KW-1207~Sterol metabolism,		BINDING:NAD,DOMAIN:Reticulon,TRANSMEM:Helical,
AT2G43465	15.9155	39.2765	29.1626	29.9337	0.808998	-0.37333	1.21793	0.0356001	RNA-binding ASCH domain protein(AT2G43465)	Arabidopsis thaliana					IPR007374:ASCH domain,IPR015947:PUA-like domain,				DOMAIN:ASCH,TRANSMEM:Helical,
AT2G43800	45.0288	66.6079	91.9821	112.131	1.00345	0.736765	0.547735	0.281048	Actin-binding FH2 (formin homology 2) family protein(AT2G43800)	Arabidopsis thaliana				GO:0010497~plasmodesmata-mediated intercellular transport,GO:0051016~barbed-end actin filament capping,	IPR015425:Actin-binding FH2,				COMPBIAS:Basic and acidic residues,COMPBIAS:Polar residues,COMPBIAS:Pro residues,DOMAIN:FH2,REGION:Disordered,TRANSMEM:Helical,
AT2G43920	116.011	172.569	176.679	171.034	0.599697	-0.0127629	0.56607	-0.0463899	S-adenosyl-L-methionine-dependent methyltransferases superfamily protein(HOL2)	Arabidopsis thaliana				GO:0007165~signal transduction,GO:0008610~lipid biosynthetic process,GO:0009416~response to light stimulus,GO:0009753~response to jasmonic acid,GO:0019760~glucosinolate metabolic process,GO:0032259~methylation,GO:0044255~cellular lipid metabolic process,	IPR008854:TPMT family,			KW-0597~Phosphoprotein,	BINDING:S-adenosyl-L-methionine,BINDING:S-adenosyl-L-methionine; via carbonyl oxygen,REGION:S-adenosyl-L-methionine binding,
AT2G44900	190.167	244.239	231.066	227.76	0.278773	-0.100058	0.358198	-0.0206336	ARABIDILLO-1(ARABIDILLO-1)	Arabidopsis thaliana			16434475:ARABIDILLO-1 functions redundantly with Arabidillo-2 to promote lateral root development in Arabidopsis. [ARABIDILLO-1],21052782:Data show that ARABIDILLO-1 (At2g44900) protein is associated with ubiquitin and is turned over by the proteasome.,	GO:0048527~lateral root development,	IPR000225:Armadillo,IPR001810:F-box domain, cyclin-like,IPR006553:Leucine-rich repeat, cysteine-containing subtype,IPR011989:Armadillo-like helical,IPR016024:Armadillo-type fold,				DOMAIN:F-box,MOTIF:Nuclear localization signal,MUTAGEN:K->A: Prevents nuclear localization; when associated with A-6 or A-7.,MUTAGEN:R->A: Prevents nuclear localization; when associated with A-4; A-7 or A-8.,MUTAGEN:R->A: Prevents nuclear localization; when associated with A-6 or A-8.,MUTAGEN:R->A: Prevents nuclear localization; when associated with A-6.,REPEAT:ARM,REPEAT:ARM 1,REPEAT:ARM 10,REPE…
AT2G44980	23.8668	54.4987	40.5531	50.8982	0.724774	-0.0955229	1.13625	0.315953	SNF2 domain-containing protein / helicase domain-containing protein(ASG3)	Arabidopsis thaliana				GO:0006325~chromatin organization,GO:0006338~chromatin remodeling,GO:0048316~seed development,	IPR000330:SNF2-related,IPR001650:Helicase, C-terminal,IPR014001:Helicase, superfamily 1/2, ATP-binding domain,IPR027417:P-loop containing nucleoside triphosphate hydrolase,		KW-0804~Transcription,KW-0805~Transcription regulation,		DOMAIN:Helicase ATP-binding,DOMAIN:Helicase C-terminal,NP_BIND:ATP,
AT2G45050	3.66392	8.78926	11.2529	17.7176	1.27183	0.888416	0.967477	0.584068	GATA transcription factor 2(GATA2)	Arabidopsis thaliana				GO:0006355~regulation of transcription, DNA-templated,GO:0009416~response to light stimulus,GO:0030154~cell differentiation,GO:0045893~positive regulation of transcription, DNA-templated,	IPR000679:Zinc finger, GATA-type,IPR013088:Zinc finger, NHR/GATA-type,IPR016679:Transcription factor, GATA, plant,		KW-0804~Transcription,KW-0805~Transcription regulation,		COMPBIAS:Polar residues,DOMAIN:GATA-type,MOTIF:Nuclear localization signal,REGION:Disordered,ZN_FING:GATA-type,
AT2G45280	3.89587	18.7664	17.0111	14.514	1.74136	-0.336008	1.87072	-0.206653	RAS associated with diabetes protein 51C(RAD51C)	Arabidopsis thaliana	817404:DNA repair (Rad51) family protein(RAD51B),		15923332:AtRAD51C is essential for normal meiosis and is probably required for homologous synapsis.[AtRAD51C],16169964:Crossing of RAD51C mutant with wild-type plants showed defective male and female gametogeneses as evidenced by lack of seed production. Furthermore, meiosis was severely disturbed in the mutant.,22120011:AtRAD51C and SWI may function at distinct stages of meiosis.,	GO:0000707~meiotic DNA recombinase assembly,GO:0000724~double-strand break repair via homologous recombination,GO:0006281~DNA repair,GO:0007131~reciprocal meiotic recombination,GO:0007140~male meiosis,GO:0007143~female meiotic division,GO:0016444~somatic cell DNA recombination,GO:0045003~double-strand break repair via synthesis-dependent strand annealing,GO:0051321~meiotic cell cycle,	IPR010995:DNA repair Rad51/transcription factor NusA, alpha-helical,IPR013632:DNA recombination and repair protein Rad51, C-terminal,IPR016467:DNA recombination and repair protein, RecA-like,IPR020588:DNA recombination/repair protein RecA/RadB, ATP-binding domain,IPR027417:P-loop containing nucleoside triphosphate hydrolase,	ath03440:Homologous recombination,	KW-0227~DNA damage,KW-0233~DNA recombination,KW-0234~DNA repair,		DOMAIN:RECA_2,NP_BIND:ATP,
AT2G46260	108.514	172.569	153.922	168.67	0.497742	-0.0326488	0.66101	0.130619	BTB/POZ/Kelch-associated protein(LRB1)	Arabidopsis thaliana	816775:homeobox protein 6(HB6),816787:K-box region and MADS-box transcription factor family protein(SVP),818472:nuclear factor Y, subunit B1(NF-YB1),825333:POZ/BTB containin G-protein 1(POB1),828144:NAC domain containing protein 69(NAC069),831138:Cell differentiation, Rcd1-like protein(AT5G12980),831248:NAC domain containing protein 84(NAC084),835535:B-box type zinc finger family protein(BBX29),8…		22732244:LRB1 (LIGHT-RESPONSE BTB1) and LRB2 (LIGHT-RESPONSE BTB2) are involved in many developmental processes mediated by phytochrome B and phytochrome D.,	GO:0010114~response to red light,GO:0016567~protein ubiquitination,	IPR000210:BTB/POZ-like,IPR008974:TRAF-like,IPR011333:BTB/POZ fold,IPR011705:BTB/Kelch-associated,		KW-0833~Ubl conjugation pathway,		DOMAIN:BACK,DOMAIN:BTB,REGION:Disordered,
AT2G46560	546.645	644.902	640.095	676.982	0.227028	0.0698572	0.237794	0.0806232	transducin family protein / WD-40 repeat family protein(AT2G46560)	Arabidopsis thaliana				GO:0007035~vacuolar acidification,	IPR001680:WD40 repeat,IPR011047:Quinonprotein alcohol dehydrogenase-like superfamily,IPR015943:WD40/YVTN repeat-like-containing domain,IPR022033:RAVE complex protein Rav1 C-terminal,			KW-0597~Phosphoprotein,	COMPBIAS:Polar residues,DOMAIN:Rav1p_C,REGION:Disordered,REPEAT:WD,
AT2G46700	21.2002	39.7585	38.7515	32.3416	0.820816	-0.284364	0.85629	-0.24889	CDPK-related kinase 3(CRK3)	Arabidopsis thaliana	817504:tubulin beta-7 chain(TUB7),819282:CDPK-related kinase 3(CRK3),827837:tubulin beta-9 chain(TUB9),833738:hypothetical protein(GSR 1),	Signal transduction mechanisms / Cytoskeleton / Cell division and chromosome partitioning / General function prediction only,	16472779:AtCRK3 could specifically interact with and phosphorylate a cytosolic glutamine synthetase, AtGLN1;1, and possibly be involved in the control of nitrogen remobilization during leaf senescence. [AtCRK3],17978582:These results indicate that AtCK is a novel Arabidopsis Ca(2+)/Calmodulin (CaM)-dependent protein kinase which is presumably involved in CaM-mediated signaling.[AtCK],	GO:0006468~protein phosphorylation,GO:0010150~leaf senescence,GO:0018105~peptidyl-serine phosphorylation,GO:0035556~intracellular signal transduction,GO:0046777~protein autophosphorylation,GO:0071215~cellular response to abscisic acid stimulus,	IPR000719:Protein kinase, catalytic domain,IPR002048:EF-hand domain,IPR008271:Serine/threonine-protein kinase, active site,IPR011009:Protein kinase-like domain,IPR011992:EF-hand-like domain,IPR017441:Protein kinase, ATP binding site,			KW-0449~Lipoprotein,KW-0519~Myristate,KW-0597~Phosphoprotein,	ACT_SITE:Proton acceptor,BINDING:ATP,CA_BIND:1,CA_BIND:2,CA_BIND:3,CA_BIND:4,COMPBIAS:Basic and acidic residues,COMPBIAS:Polar residues,DOMAIN:EF-hand,DOMAIN:EF-hand 1,DOMAIN:EF-hand 2,DOMAIN:EF-hand 3,DOMAIN:EF-hand 4,DOMAIN:Protein kinase,LIPID:N-myristoyl glycine,NP_BIND:ATP,REGION:Autoinhibitory domain,REGION:Calmodulin binding (CaMBD),REGION:Disordered,
AT2G46730	17.3297	32.1815	32.322	41.5197	0.838196	0.351185	0.832227	0.345216	miscRNA(AT2G46730)	Arabidopsis thaliana					IPR015300:DNA-binding pseudobarrel domain,		KW-0804~Transcription,KW-0805~Transcription regulation,
AT2G46830	575.065	777.002	731.424	741.029	0.346075	-0.0682366	0.433089	0.0187773	circadian clock associated 1(CCA1)	Arabidopsis thaliana	816330:MAP kinase 7(MPK7),818274:TCP family transcription factor(AT2G37000),819296:circadian clock associated 1(CCA1),821781:far-red elongated hypocotyls 3(FHY3),821807:time for coffee(TIC),823706:mitogen-activated protein kinase 3(MPK3),824615:agglutinin-like protein(AT3G54500),825196:casein kinase II beta chain 3(CKB3),826609:light-mediated development protein 1 / deetiolated1 (DET1)(DET1),8267…		15516515:This study demonstrated a light-entrained circadian clock regulates ethylene release from unstressed, wild-type Arabidopsis (Arabidopsis thaliana) seedlings, with a peak in the mid-subjective day.,15725674:A functional interaction between the CCA1 clock component and one of the PRR family members, PRR5, by employing transgenic lines overexpressing both the CCA1 and PRR5 genes is reported…	GO:0007623~circadian rhythm,GO:0009409~response to cold,GO:0010243~response to organonitrogen compound,GO:0010468~regulation of gene expression,GO:0042754~negative regulation of circadian rhythm,GO:0043254~regulation of protein complex assembly,GO:0045892~negative regulation of transcription, DNA-templated,GO:0045893~positive regulation of transcription, DNA-templated,GO:0048574~long-day photoper…	IPR001005:SANT/Myb domain,IPR006447:Myb domain, plants,IPR009057:Homeodomain-like,IPR017884:SANT domain,IPR017930:Myb domain,	ath04712:Circadian rhythm - plant,	KW-0090~Biological rhythms,KW-0804~Transcription,KW-0805~Transcription regulation,	KW-0597~Phosphoprotein,	COMPBIAS:Basic and acidic residues,COMPBIAS:Polar residues,DNA_BIND:H-T-H motif,DOMAIN:HTH myb-type,DOMAIN:Myb-like,DOMAIN:SANT,MUTAGEN:S->A: No effect on CKB3 binding, but loss of DNA binding; when associated with A-5; A-431; A-432; A-433 and A-484.,MUTAGEN:S->A: No effect on CKB3 binding, but loss of DNA binding; when associated with A-5; A-6; A-431; A-432 and A-433.,MUTAGEN:S->A: No effect on …
AT2G47210	127.061	215.158	176.61	199.611	0.469691	-0.107324	0.752049	0.175034	myb-like transcription factor family protein(AT2G47210)	Arabidopsis thaliana	816303:Phosphatidylinositol 3- and 4-kinase family protein with FAT domain-containing protein(AT2G17930),816312:TBP-associated factor 14(TAF14),818246:DNA binding protein SWC2(SWC2),818982:MAP kinase 6(MPK6),819334:myb-like transcription factor family protein(AT2G47210),820463:SNF2 domain-containing protein / helicase domain-containing protein(PIE1),822085:Helicase/SANT-associated, DNA binding pr…		29604400:data suggests that SWC4 regulates plant growth and development by aiding SWR1-C recruitment and modulating H2A.Z deposition. [SWC4],	GO:0000122~negative regulation of transcription from RNA polymerase II promoter,GO:0006281~DNA repair,GO:0006338~chromatin remodeling,GO:0043486~histone exchange,GO:0043967~histone H4 acetylation,GO:0043968~histone H2A acetylation,GO:0045892~negative regulation of transcription, DNA-templated,	IPR001005:SANT/Myb domain,IPR008468:DNA methyltransferase 1-associated 1,IPR009057:Homeodomain-like,IPR027109:SWR1-complex protein 4/DNA methyltransferase 1-associated protein 1,		KW-0804~Transcription,KW-0805~Transcription regulation,		COMPBIAS:Basic and acidic residues,DOMAIN:Myb-like,DOMAIN:SANT,REGION:Disordered,
AT3G01350	12.6814	31.7434	26.5243	34.9124	0.972705	0.130608	1.21749	0.375389	Major facilitator superfamily protein(AT3G01350)	Arabidopsis thaliana				GO:0019752~carboxylic acid metabolic process,GO:0055085~transmembrane transport,	IPR000109:Proton-dependent oligopeptide transporter family,		KW-0813~Transport,	KW-0597~Phosphoprotein,	TRANSMEM:Helical,
AT3G01470	358.697	480.664	438.429	519.876	0.288337	0.112755	0.420534	0.244953	homeobox 1(HB-1)	Arabidopsis thaliana	819210:transcription regulatory protein SNF2(BRM),821138:homeobox 1(HB-1),826479:general regulatory factor 1(GRF1),831138:Cell differentiation, Rcd1-like protein(AT5G12980),841999:TATA binding protein 2(TBP2),		20101514:AtHB1 was highly expressed throughout in pavement, basal and trichome cells.,25865500:The results suggest that AtHB1 acts downstream of PIF1 to promote hypocotyl elongation, especially in response to short-day photoperiods.,28956754:The uncontrolled expression of AtHB1 is deleterious for the plant and, hence, finely repressed by a translational mechanism.,	GO:0001558~regulation of cell growth,GO:0009637~response to blue light,GO:0009651~response to salt stress,GO:0009965~leaf morphogenesis,GO:0017148~negative regulation of translation,GO:0045893~positive regulation of transcription, DNA-templated,	IPR000047:Helix-turn-helix motif,IPR001356:Homeodomain,IPR003106:Leucine zipper, homeobox-associated,IPR009057:Homeodomain-like,IPR017970:Homeobox, conserved site,		KW-0804~Transcription,KW-0805~Transcription regulation,		COMPBIAS:Polar residues,DNA_BIND:Homeobox,DOMAIN:Homeobox,MUTAGEN:R->K: Abolishes DNA-binding.,REGION:Disordered,REGION:Leucine-zipper,
AT3G01590	67.6471	130.299	99.0561	131.367	0.538956	0.0116207	0.92862	0.401284	Galactose mutarotase-like superfamily protein(AT3G01590)	Arabidopsis thaliana				GO:0005975~carbohydrate metabolic process,	IPR008183:Aldose 1-/Glucose-6-phosphate 1-epimerase,IPR011013:Galactose mutarotase-like domain,IPR014718:Glycoside hydrolase-type carbohydrate-binding, subgroup,IPR025532:Glucose-6-phosphate 1-epimerase,	ath00010:Glycolysis / Gluconeogenesis,ath01100:Metabolic pathways,ath01110:Biosynthesis of secondary metabolites,
AT3G01910	334.216	422.499	425.051	434.133	0.345293	0.0390336	0.336641	0.030382	sulfite oxidase(SOX)	Arabidopsis thaliana	831899:polyubiquitin 3(UBQ3),835728:peroxin 5(PEX5),838388:Transducin/WD40 repeat-like superfamily protein(ATARCA),		15653809:The purpose of the present study was to determine the subcellular localization of this novel plant enzyme. Immunogold electron-microscopic analysis showed the gold labels nearly exclusively in the peroxisomes. T,16201753:structural analysis of the Mo(V) forms of sulfite oxidase from Arabidopsis thaliana,16407262:Could be responsible for removing sulfite as a toxic metabolite, which might…	GO:0006790~sulfur compound metabolic process,GO:0010477~response to sulfur dioxide,GO:0015994~chlorophyll metabolic process,	IPR000572:Oxidoreductase, molybdopterin-binding domain,IPR005066:Moybdenum cofactor oxidoreductase, dimerisation,IPR008335:Eukaryotic molybdopterin oxidoreductase,IPR014756:Immunoglobulin E-set,	ath00920:Sulfur metabolism,ath01100:Metabolic pathways,			BINDING:Molybdopterin,DOMAIN:Mo-co_dimer,DOMAIN:Oxidored_molyb,METAL:Molybdenum (Mo-molybdopterin metal ligand),MOTIF:Microbody targeting signal,REGION:Disordered,REGION:Homodimerization,REGION:Moco domain,REGION:Molybdopterin-binding,
AT3G02065	37.3669	68.7497	65.4267	53.0728	0.780932	-0.363129	0.850638	-0.293423	P-loop containing nucleoside triphosphate hydrolases superfamily protein(AT3G02065)	Arabidopsis thaliana	833836:general regulatory factor 3(GRF3),839506:histidine-containing phosphotransfer factor 5(AHP5),			GO:0009057~macromolecule catabolic process,GO:0048316~seed development,GO:0048523~negative regulation of cellular process,GO:0048571~long-day photoperiodism,	IPR001650:Helicase, C-terminal,IPR007529:Zinc finger, HIT-type,IPR011545:DNA/RNA helicase, DEAD/DEAH box type, N-terminal,IPR014001:Helicase, superfamily 1/2, ATP-binding domain,IPR014014:RNA helicase, DEAD-box type, Q motif,IPR027417:P-loop containing nucleoside triphosphate hydrolase,				DOMAIN:Helicase ATP-binding,DOMAIN:Helicase C-terminal,DOMAIN:Q_MOTIF,MOTIF:DEAD box,MOTIF:Q motif,NP_BIND:ATP,ZN_FING:HIT-type,
AT3G02220	85.1335	148.012	148.279	122.26	0.788437	-0.272311	0.785858	-0.27489	small acidic-like protein(AT3G02220)	Arabidopsis thaliana					IPR019351:Protein of unknown function DUF2039,				COMPBIAS:Acidic residues,COMPBIAS:Basic and acidic residues,COMPBIAS:Polar residues,REGION:Disordered,
AT3G02360	262.349	364.075	362.078	378.404	0.462248	0.0554354	0.470149	0.0633367	6-phosphogluconate dehydrogenase family protein(AT3G02360)	Arabidopsis thaliana	815120:aconitase 3(ACO3),818069:AICARFT/IMPCHase bienzyme family protein(AT2G35040),819204:plasma membrane intrinsic protein 1B(PIP1B),821977:dehydratase family(AT3G23940),822207:REGULATOR OF G-PROTEIN SIGNALING 1(RGS1),824034:glutamate-1-semialdehyde 2,1-aminomutase 2(GSA2),824510:plasma membrane intrinsic protein 2A(PIP2A),824930:adenylosuccinate synthase(ADSS),825030:ketol-acid reductoisomeras…			GO:0006098~pentose-phosphate shunt,GO:0009051~pentose-phosphate shunt, oxidative branch,GO:0019521~D-gluconate metabolic process,GO:0046177~D-gluconate catabolic process,GO:0080173~male-female gamete recognition during double fertilization,	IPR006113:6-phosphogluconate dehydrogenase, decarboxylating,IPR006114:6-phosphogluconate dehydrogenase, C-terminal,IPR006115:6-phosphogluconate dehydrogenase, NADP-binding,IPR008927:6-phosphogluconate dehydrogenase, C-terminal-like,IPR013328:Dehydrogenase, multihelical,	ath00030:Pentose phosphate pathway,ath00480:Glutathione metabolism,ath01100:Metabolic pathways,ath01110:Biosynthesis of secondary metabolites,ath01200:Carbon metabolism,	KW-0311~Gluconate utilization,KW-0570~Pentose shunt,		ACT_SITE:Proton acceptor,ACT_SITE:Proton donor,BINDING:NADP,BINDING:Substrate,BINDING:Substrate; shared with dimeric partner,BINDING:Substrate; via amide nitrogen,DOMAIN:6PGD,MOTIF:Microbody targeting signal,NP_BIND:NADP,REGION:Substrate binding,
AT3G03580	24.7863	53.6769	36.8649	43.9215	0.542029	-0.279568	1.06402	0.242423	Tetratricopeptide repeat (TPR)-like superfamily protein(AT3G03580)	Arabidopsis thaliana			25173472:Here authors report the novel Mitochondrial Editing Factor 26 (MEF26) involved in RNA editing at two sites, cox3-311 nad4-166. [MEF26],	GO:0009451~RNA modification,	IPR002885:Pentatricopeptide repeat,IPR011990:Tetratricopeptide-like helical,				REGION:Type DYW motif,REGION:Type E motif,REGION:Type E(+) motif,REPEAT:PPR 1,REPEAT:PPR 10,REPEAT:PPR 11,REPEAT:PPR 12,REPEAT:PPR 13,REPEAT:PPR 14,REPEAT:PPR 15,REPEAT:PPR 16,REPEAT:PPR 17,REPEAT:PPR 18,REPEAT:PPR 19,REPEAT:PPR 2,REPEAT:PPR 20,REPEAT:PPR 3,REPEAT:PPR 4,REPEAT:PPR 5,REPEAT:PPR 6,REPEAT:PPR 7,REPEAT:PPR 8,REPEAT:PPR 9,
AT3G03680	48.2996	87.7327	83.709	74.4255	0.772464	-0.232422	0.838879	-0.166008	C2 calcium/lipid-binding plant phosphoribosyltransferase family protein(AT3G03680)	Arabidopsis thaliana				GO:0006778~porphyrin-containing compound metabolic process,GO:0010035~response to inorganic substance,GO:0040029~regulation of gene expression, epigenetic,GO:0046394~carboxylic acid biosynthetic process,GO:0048507~meristem development,GO:0051301~cell division,GO:0071669~plant-type cell wall organization or biogenesis,GO:0090698~post-embryonic plant morphogenesis,	IPR000008:C2 calcium-dependent membrane targeting,IPR013583:Phosphoribosyltransferase C-terminal,				COMPBIAS:Basic and acidic residues,COMPBIAS:Pro residues,DOMAIN:C2,REGION:Disordered,TRANSMEM:Helical,
AT3G03773	24.6596	52.3676	40.7949	54.1584	0.688947	0.0470093	1.03642	0.394479	HSP20-like chaperones superfamily protein(AT3G03773)	Arabidopsis thaliana	1457:casein kinase 2 alpha 1(CSNK2A1),824162:casein kinase II, alpha chain 2(CKA2),		26163704:The functional characterization of the two isoforms of p23 in Arabidopsis thaliana is reported, suggesting a key role of p23 in the regulation of root development. Arabidopsis p23 mutants show a short root length phenotype with a reduced meristem length.,	GO:0006457~protein folding,GO:0009408~response to heat,GO:0010449~root meristem growth,GO:0010628~positive regulation of gene expression,GO:0051085~chaperone mediated protein folding requiring cofactor,GO:0051131~chaperone-mediated protein complex assembly,GO:0080037~negative regulation of cytokinin-activated signaling pathway,GO:2000012~regulation of auxin polar transport,	IPR007052:CS-like domain,IPR008978:HSP20-like chaperone,				COMPBIAS:Polar residues,DOMAIN:CS,REGION:Disordered,
AT3G05380	96.4688	139.155	124.474	140.016	0.362074	0.0087863	0.520872	0.167584	ALWAYS EARLY 2(ALY2)	Arabidopsis thaliana	817679:basic helix-loop-helix (bHLH) DNA-binding superfamily protein(AT2G31220),821265:SIN3-like 1(SNL1),824626:histone acetyltransferase of the GNAT family 1(HAG1),830986:DEAD/DEAH box RNA helicase family protein(UAP56a),		29540591:ALY2 plays a role in mRNA export and that the efficient nucleocytosolic transport of mRNAs is a requirement for proper plant growth and development.,	GO:0000003~reproduction,GO:0006351~transcription, DNA-templated,GO:0006357~regulation of transcription from RNA polymerase II promoter,GO:0051726~regulation of cell cycle,	IPR002999:Tudor domain,IPR009057:Homeodomain-like,IPR010561:DIRP,				COMPBIAS:Basic and acidic residues,COMPBIAS:Polar residues,DOMAIN:SANT,REGION:Disordered,
AT3G05400	3.92038	11.9282	17.9835	15.4387	1.80814	0.330648	1.27777	-0.199722	Major facilitator superfamily protein(AT3G05400)	Arabidopsis thaliana	827138:Bifunctional inhibitor/lipid-transfer protein/seed storage 2S albumin superfamily protein(AT4G14815),828681:glutamine dumper 2(GDU2),830366:calcium dependent protein kinase 1(CPK1),			GO:0009414~response to water deprivation,GO:0009737~response to abscisic acid,GO:0009888~tissue development,GO:0010150~leaf senescence,GO:0019748~secondary metabolic process,GO:0019752~carboxylic acid metabolic process,GO:1905392~plant organ morphogenesis,	IPR003663:Sugar/inositol transporter,IPR005828:General substrate transporter,IPR005829:Sugar transporter, conserved site,IPR020846:Major facilitator superfamily domain,		KW-0762~Sugar transport,KW-0813~Transport,		DOMAIN:MFS,TRANSMEM:Helical,TRANSMEM:Helical; Name=1,TRANSMEM:Helical; Name=10,TRANSMEM:Helical; Name=11,TRANSMEM:Helical; Name=12,TRANSMEM:Helical; Name=2,TRANSMEM:Helical; Name=3,TRANSMEM:Helical; Name=4,TRANSMEM:Helical; Name=5,TRANSMEM:Helical; Name=6,TRANSMEM:Helical; Name=7,TRANSMEM:Helical; Name=8,TRANSMEM:Helical; Name=9,
AT3G05430	24.7289	40.7895	41.5881	48.1022	0.711839	0.229099	0.684979	0.202238	Tudor/PWWP/MBT superfamily protein(AT3G05430)	Arabidopsis thaliana	816471:Transducin family protein / WD-40 repeat family protein(FVE),822207:REGULATOR OF G-PROTEIN SIGNALING 1(RGS1),			GO:0006355~regulation of transcription, DNA-templated,GO:0098532~histone H3-K27 trimethylation,	IPR000313:PWWP,		KW-0804~Transcription,KW-0805~Transcription regulation,		COMPBIAS:Basic and acidic residues,COMPBIAS:Polar residues,DOMAIN:PWWP,MOTIF:Nuclear localization signal,REGION:Disordered,
AT3G06200	69.0912	103.542	100.959	106.572	0.53622	0.040942	0.57207	0.0767918	P-loop containing nucleoside triphosphate hydrolases superfamily protein(AT3G06200)	Arabidopsis thaliana				GO:0048638~regulation of developmental growth,	IPR008144:Guanylate kinase,IPR008145:Guanylate kinase/L-type calcium channel,IPR017665:Guanylate kinase, sub-group,IPR020590:Guanylate kinase, conserved site,IPR027417:P-loop containing nucleoside triphosphate hydrolase,	ath00230:Purine metabolism,ath01100:Metabolic pathways,ath01232:Nucleotide metabolism,			BINDING:ATP,DOMAIN:Guanylate kinase-like,NP_BIND:ATP,REGION:Disordered,TRANSIT:Chloroplast,
AT3G06690	3.81833	8.62391	12.2827	16.5791	1.34125	0.824173	0.903617	0.386537	putative acyl-coenzyme A oxidase(AT3G06690)	Arabidopsis thaliana			15581893:functional differences between the peroxisomal acyl-CoA oxidases and the mitochondrial acyl-CoA dehydrogenases are attributed to structural differences in the FAD environments,	GO:0033540~fatty acid beta-oxidation using acyl-CoA oxidase,GO:0055088~lipid homeostasis,	IPR002655:Acyl-CoA oxidase, C-terminal,IPR012258:Acyl-CoA oxidase,	ath00071:Fatty acid degradation,ath00410:beta-Alanine metabolism,ath00592:alpha-Linolenic acid metabolism,ath00640:Propanoate metabolism,ath01040:Biosynthesis of unsaturated fatty acids,ath01100:Metabolic pathways,ath01110:Biosynthesis of secondary metabolites,ath01200:Carbon metabolism,ath01212:Fatty acid metabolism,ath04146:Peroxisome,	KW-0276~Fatty acid metabolism,KW-0443~Lipid metabolism,		REGION:Disordered,
AT3G07220	43.244	91.4703	73.8414	87.1985	0.749131	-0.0677106	1.05173	0.234889	SMAD/FHA domain-containing protein(FHA2)	Arabidopsis thaliana	6241326:NAC (No Apical Meristem) domain transcriptional regulator superfamily protein(AT5G18037),814725:C2H2-like zinc finger protein(SGR5),814784:homeobox protein 21(HB21),816118:Transcriptional factor B3 family protein(AT2G16210),817106:DNA-binding storekeeper protein-related transcriptional regulator(AT2G25650),817679:basic helix-loop-helix (bHLH) DNA-binding superfamily protein(AT2G31220),818…		23192389:deficiency resulted in defective stamens,33524550:Light-stabilized FHA2 suppresses miRNA biogenesis through interactions with DCL1 and HYL1.,	GO:0006338~chromatin remodeling,GO:0006355~regulation of transcription, DNA-templated,GO:0048638~regulation of developmental growth,GO:0080086~stamen filament development,	IPR000253:Forkhead-associated (FHA) domain,IPR008984:SMAD/FHA domain,			KW-0007~Acetylation,	COMPBIAS:Acidic residues,COMPBIAS:Basic and acidic residues,DOMAIN:FHA,REGION:Disordered,
AT3G09160	9.78171	20.0982	42.4804	40.5855	1.94401	0.955933	0.92484	-0.0632413	RNA-binding (RRM/RBD/RNP motifs) family protein(AT3G09160)	Arabidopsis thaliana				GO:0000398~mRNA splicing, via spliceosome,	IPR000504:RNA recognition motif domain,IPR012677:Nucleotide-binding, alpha-beta plait,				DOMAIN:RRM,
AT3G10185	0.256456	7.95156	4.27337	6.37238	1.61002	-0.25775	2.30218	0.434414	Gibberellin-regulated family protein(AT3G10185)	Arabidopsis thaliana				GO:0009740~gibberellic acid mediated signaling pathway,	IPR003854:Gibberellin regulated protein,		KW-0939~Gibberellin signaling pathway,		COMPBIAS:Polar residues,REGION:Disordered,
AT3G10490	110.122	135.471	157.746	173.108	0.511852	0.349799	0.294759	0.132706	NAC domain containing protein 52(NAC052)	Arabidopsis thaliana	820212:NAC domain containing protein 50(NAC050),827788:JUMONJI 14(JMJ14),838144:Transducin family protein / WD-40 repeat family protein(TPL),			GO:0002237~response to molecule of bacterial origin,GO:0006351~transcription, DNA-templated,GO:0006355~regulation of transcription, DNA-templated,GO:0006952~defense response,GO:0009555~pollen development,GO:0009908~flower development,GO:0010228~vegetative to reproductive phase transition of meristem,GO:0010267~production of ta-siRNAs involved in RNA interference,GO:0016441~posttranscriptional gen…	IPR003441:No apical meristem (NAM) protein,		KW-0287~Flowering,KW-0611~Plant defense,KW-0804~Transcription,KW-0805~Transcription regulation,		COMPBIAS:Basic and acidic residues,COMPBIAS:Polar residues,DOMAIN:NAC,MUTAGEN:R->Q: In sgs1; increased transgene promoter DNA methylation, reduced histone H3 methylation levels (e.g. H3K4me3 and H3K36me3), reduced polymerase II (PolII) occupancy and reduced transgene mRNA accumulation. Impaired siRNA-dependent post-transcriptional gene silencing (PTGS) through SGS3 down-regulation. Downward curli…
AT3G11440	33.0602	62.044	49.9373	56.058	0.570968	-0.142268	0.874841	0.161606	myb domain protein 65(MYB65)	Arabidopsis thaliana	815081:BTB/POZ domain-containing protein(AT2G05330),818488:Acyl-CoA N-acyltransferases (NAT) superfamily protein(AT2G39020),820331:AP2/B3-like transcriptional factor family protein(AT3G11580),823811:methyl-CPG-binding domain protein 5(MBD5),824457:growth-regulating factor 4(GRF4),826492:DNA-binding storekeeper protein-related transcriptional regulator(AT4G00232),827392:VEFS-Box of polycomb protei…		15722475:Consistent with functional redundancy, promoter-GUS fusions of MYB33 and MYB65 gave identical expression patterns in flowers (sepals, style, receptacle, anther filaments, and connective but not in anthers themselves), shoot apices, and root tips.,20699403:MYB33 and MYB65 play no part in gibberellin-mediated growth or flowering in vegetative tissues.,24103298:There may be factors, in addi…	GO:0006355~regulation of transcription, DNA-templated,GO:0008285~negative regulation of cell proliferation,GO:0009740~gibberellic acid mediated signaling pathway,GO:0009908~flower development,GO:0030154~cell differentiation,GO:0043068~positive regulation of programmed cell death,GO:0045893~positive regulation of transcription, DNA-templated,GO:0045926~negative regulation of growth,GO:0048235~poll…	IPR001005:SANT/Myb domain,IPR009057:Homeodomain-like,IPR016310:Transcription factor, GAMYB,IPR017930:Myb domain,		KW-0221~Differentiation,KW-0287~Flowering,KW-0804~Transcription,KW-0805~Transcription regulation,		COMPBIAS:Polar residues,DNA_BIND:H-T-H motif,DOMAIN:HTH myb-type,DOMAIN:HTH myb-type 1,DOMAIN:HTH myb-type 2,DOMAIN:Myb-like,REGION:Disordered,	WP2279~Seed development,
AT3G11580	20.4562	38.5743	39.3574	40.3431	0.889915	0.0620103	0.862132	0.0342275	AP2/B3-like transcriptional factor family protein(AT3G11580)	Arabidopsis thaliana	816579:GBF's pro-rich region-interacting factor 1(GPRI1),817679:basic helix-loop-helix (bHLH) DNA-binding superfamily protein(AT2G31220),817936:Integrase-type DNA-binding superfamily protein(AT2G33710),820317:myb domain protein 65(MYB65),820732:TCP family transcription factor 4(TCP4),821061:plastid transcription factor 1(PTF1),823916:TEOSINTE BRANCHED, cycloidea and PCF (TCP) 14(TCP14),825364:NAC…			GO:0019760~glucosinolate metabolic process,GO:0080113~regulation of seed growth,	IPR003340:B3 DNA binding domain,IPR015300:DNA-binding pseudobarrel domain,		KW-0804~Transcription,KW-0805~Transcription regulation,		DNA_BIND:TF-B3,DOMAIN:TF-B3,TRANSMEM:Helical,
AT3G11590	98.8353	155.752	123.635	132.59	0.31808	-0.229557	0.647207	0.0995697	golgin family A protein(AT3G11590)	Arabidopsis thaliana	816484:Cysteine/Histidine-rich C1 domain family protein(AT2G19650),816861:myb domain protein 70(MYB70),817825:RmlC-like cupins superfamily protein(AT2G32650),818938:RNA-binding (RRM/RBD/RNP motifs) family protein(AT2G43370),819817:Tetratricopeptide repeat (TPR)-like superfamily protein(PPR2),819883:DEA(D/H)-box RNA helicase family protein(AT3G06980),821042:hypothetical protein(AT3G17740),821094:a…	Cell division and chromosome partitioning,		GO:0000904~cell morphogenesis involved in differentiation,GO:0006897~endocytosis,GO:0009826~unidimensional cell growth,GO:0009832~plant-type cell wall biogenesis,GO:0010154~fruit development,GO:0030154~cell differentiation,GO:0048588~developmental cell growth,GO:0048589~developmental growth,GO:0090558~plant epidermis development,					COMPBIAS:Polar residues,REGION:Disordered,
AT3G11930	204.701	322.585	319.103	325.671	0.636233	0.0136613	0.651811	0.0292386	Adenine nucleotide alpha hydrolases-like superfamily protein(AT3G11930)	Arabidopsis thaliana	819384:Adenine nucleotide alpha hydrolases-like superfamily protein(AT2G47710),			GO:0006952~defense response,GO:0009414~response to water deprivation,GO:0009416~response to light stimulus,GO:0019752~carboxylic acid metabolic process,GO:0065003~macromolecular complex assembly,	IPR006015:Universal stress protein A,IPR006016:UspA,IPR014729:Rossmann-like alpha/beta/alpha sandwich fold,				COMPBIAS:Polar residues,DOMAIN:Usp,REGION:Disordered,TRANSMEM:Helical,
AT3G12080	410.35	470.047	504.657	495.094	0.297335	0.0746354	0.195193	-0.0275071	GTP-binding family protein(emb2738)	Arabidopsis thaliana			28675462:EMB2738 and NtEMB2738 are involved in the expression of plastid genes in higher plants.,	GO:0009793~embryo development ending in seed dormancy,GO:0042254~ribosome biogenesis,GO:0042793~transcription from plastid promoter,	IPR005225:Small GTP-binding protein domain,IPR006073:GTP binding domain,IPR015946:K homology domain-like, alpha/beta,IPR016484:GTP-binding protein EngA,IPR027417:P-loop containing nucleoside triphosphate hydrolase,		KW-0690~Ribosome biogenesis,		COMPBIAS:Basic and acidic residues,DOMAIN:EngA-type G,DOMAIN:G,REGION:Disordered,
AT3G12340	17.6565	32.0003	38.6587	40.6291	1.06004	0.328881	0.799925	0.068768	FKBP-like peptidyl-prolyl cis-trans isomerase family protein(AT3G12340)	Arabidopsis thaliana					IPR001179:Peptidyl-prolyl cis-trans isomerase, FKBP-type, domain,				COMPBIAS:Basic and acidic residues,COMPBIAS:Polar residues,DOMAIN:PPIase FKBP-type,REGION:Disordered,
AT3G12670	223.037	262.166	289.85	304.161	0.375502	0.213072	0.231566	0.0691363	CTP synthase family protein(emb2742)	Arabidopsis thaliana				GO:0006241~CTP biosynthetic process,GO:0006541~glutamine metabolic process,GO:0009733~response to auxin,GO:0009793~embryo development ending in seed dormancy,GO:0019856~pyrimidine nucleobase biosynthetic process,GO:0044210~'de novo' CTP biosynthetic process,GO:0046686~response to cadmium ion,	IPR004468:CTP synthase,IPR017456:CTP synthase, N-terminal,IPR017926:Glutamine amidotransferase,IPR027417:P-loop containing nucleoside triphosphate hydrolase,	ath00240:Pyrimidine metabolism,ath01100:Metabolic pathways,ath01232:Nucleotide metabolism,ath01240:Biosynthesis of cofactors,			DOMAIN:CTP_synth_N,DOMAIN:GATase,
AT3G12800	157.588	228.603	215.214	225.862	0.445485	-0.017273	0.531899	0.0691414	short-chain dehydrogenase-reductase B(SDRB)	Arabidopsis thaliana				GO:0006631~fatty acid metabolic process,GO:0009062~fatty acid catabolic process,GO:0010035~response to inorganic substance,GO:0019748~secondary metabolic process,GO:0043436~oxoacid metabolic process,	IPR002347:Glucose/ribitol dehydrogenase,	ath04146:Peroxisome,	KW-0276~Fatty acid metabolism,KW-0443~Lipid metabolism,		BINDING:NADP,BINDING:Substrate,MOTIF:Microbody targeting signal,NP_BIND:NADP,REGION:Disordered,REGION:Substrate binding,
AT3G12915	32.8185	76.6032	76.7604	66.0412	1.18458	-0.209036	1.18169	-0.211929	Ribosomal protein S5/Elongation factor G/III/V family protein(AT3G12915)	Arabidopsis thaliana	830986:DEAD/DEAH box RNA helicase family protein(UAP56a),830990:DEAD/DEAH box RNA helicase family protein(UAP56b),831899:polyubiquitin 3(UBQ3),	Translation, ribosomal structure and biogenesis,		GO:0006414~translational elongation,GO:0009908~flower development,GO:0010035~response to inorganic substance,GO:0010073~meristem maintenance,GO:0033013~tetrapyrrole metabolic process,GO:0048316~seed development,GO:0048580~regulation of post-embryonic development,GO:0048646~anatomical structure formation involved in morphogenesis,GO:2000241~regulation of reproductive process,	IPR000640:Translation elongation factor EFG, V domain,IPR000795:Elongation factor, GTP-binding domain,IPR004161:Translation elongation factor EFTu/EF1A, domain 2,IPR005225:Small GTP-binding protein domain,IPR005517:Translation elongation factor EFG/EF2, domain IV,IPR009000:Translation elongation/initiation factor/Ribosomal, beta-barrel,IPR014721:Ribosomal protein S5 domain 2-type fold, subgroup,I…		KW-0648~Protein biosynthesis,		DOMAIN:Tr-type G,
AT3G12990	26.7656	56.772	48.1299	49.8977	0.807781	-0.180438	1.03851	0.0502929	ribonuclease PH45A(RRP45a)	Arabidopsis thaliana	815280:exosome complex exonuclease RRP46-like protein(AT2G07110),817074:PNAS-3-like protein(AT2G25355),819966:3'-5'-exoribonuclease family protein(AT3G07750),823766:Ribosomal protein S5 domain 2-like superfamily protein(AT3G46210),825335:3'-5'-exoribonuclease family protein(RRP41),828858:3'-5'-exoribonuclease family protein(RRP41L),829350:PNAS-3-like protein(AT4G32175),833577:Polynucleotidyl tran…			GO:0000467~exonucleolytic trimming to generate mature 3'-end of 5.8S rRNA from tricistronic rRNA transcript (SSU-rRNA, 5.8S rRNA, LSU-rRNA),GO:0006396~RNA processing,GO:0010025~wax biosynthetic process,GO:0016075~rRNA catabolic process,GO:0034427~nuclear-transcribed mRNA catabolic process, exonucleolytic, 3'-5',GO:0034473~U1 snRNA 3'-end processing,GO:0034475~U4 snRNA 3'-end processing,GO:0034476…	IPR001247:Exoribonuclease, phosphorolytic domain 1,IPR015847:Exoribonuclease, phosphorolytic domain 2,IPR020568:Ribosomal protein S5 domain 2-type fold,IPR027408:PNPase/RNase PH domain,	ath03018:RNA degradation,			DOMAIN:RNase_PH,DOMAIN:RNase_PH_C,
AT3G13590	3.41701	19.7182	11.9953	9.81628	1.42021	-0.895128	2.06534	-0.249996	Cysteine/Histidine-rich C1 domain family protein(AT3G13590)	Arabidopsis thaliana				GO:0009416~response to light stimulus,GO:0035556~intracellular signal transduction,	IPR001965:Zinc finger, PHD-type,IPR002219:Protein kinase C-like, phorbol ester/diacylglycerol binding,IPR004146:DC1,IPR013083:Zinc finger, RING/FYVE/PHD-type,				DOMAIN:Phorbol-ester/DAG-type,
AT3G14110	463.241	550.873	542.405	595.115	0.226836	0.111118	0.249118	0.1334	Tetratricopeptide repeat (TPR)-like superfamily protein(FLU)	Arabidopsis thaliana	842198:Glutamyl-tRNA reductase family protein(HEMA1),		16720605:Immediately after a dark/light shift of the flu mutant, singlet oxygen is generated within the plastids, activating several stress responses triggered by the Executer1 protein.,18182022:The impact of the EXECUTER1 utation and the prevalence of enzymatic or non-enzymatic lipid peroxidation on the modes of singlet oxygen activity in flu mutant A. thaliana is reported.,22212719:FLU links ch…	GO:0000304~response to singlet oxygen,GO:0015995~chlorophyll biosynthetic process,GO:0031408~oxylipin biosynthetic process,	IPR011990:Tetratricopeptide-like helical,				MUTAGEN:A->V: In flu1-1; rapid bleaching and death when transferred from the dark to the light, accumulation of Pchlide and ALA, and impaired HEMA1 interaction.,MUTAGEN:A->V: In flu1-4; rapid bleaching and death when transferred from the dark to the light, accumulation of Pchlide and ALA.,REPEAT:TPR 1,REPEAT:TPR 2,REPEAT:TPR 3,TRANSIT:Chloroplast,TRANSMEM:Helical,
AT3G14600	426.231	836.451	651.635	727.62	0.610446	-0.200658	0.969833	0.158729	Ribosomal protein L18ae/LX family protein(AT3G14600)	Arabidopsis thaliana	814652:Ribosomal protein L30/L7 family protein(AT2G01250),816243:Ribosomal protein S4 (RPS4A) family protein(AT2G17360),817781:Ribosomal L27e protein family(AT2G32220),818337:Ribosomal protein L36e family protein(AT2G37600),819018:Ribosomal protein L30/L7 family protein(AT2G44120),819370:60S ribosomal protein L18(AT2G47570),819725:ribosomal protein L18(RPL18),819897:Ribosomal protein L13 family p…			GO:0006412~translation,	IPR021138:Ribosomal protein L18a,IPR023573:Ribosomal protein L18a/LX,	ath03010:Ribosome,			DOMAIN:Ribosomal_L18A,
AT3G14660	251.597	368.211	341.077	373.829	0.436436	0.0217464	0.546343	0.131654	cytochrome P450, family 72, subfamily A, polypeptide 13(CYP72A13)	Arabidopsis thaliana		Secondary metabolites biosynthesis, transport, and catabolism,		GO:0006778~porphyrin-containing compound metabolic process,GO:0009416~response to light stimulus,GO:0009737~response to abscisic acid,GO:0010035~response to inorganic substance,GO:0019752~carboxylic acid metabolic process,	IPR001128:Cytochrome P450,IPR002401:Cytochrome P450, E-class, group I,				METAL:Iron (heme axial ligand),TRANSMEM:Helical,
AT3G14940	37.0994	53.5628	70.9113	71.6786	0.904149	0.409048	0.510267	0.015166	phosphoenolpyruvate carboxylase 3(PPC3)	Arabidopsis thaliana	820335:Thioredoxin superfamily protein(AT3G11630),826479:general regulatory factor 1(GRF1),829444:Thiamine pyrophosphate dependent pyruvate decarboxylase family protein(AT4G33070),830517:2-cysteine peroxiredoxin B(2-Cys Prx B),830867:Thiamine pyrophosphate dependent pyruvate decarboxylase family protein(AT5G01320),831414:pyruvate decarboxylase-3(PDC3),831899:polyubiquitin 3(UBQ3),835587:pyruvate …		27306451:Phosphoenolpyruvate carboxylase (PEPC) activity was decreased in shoots and roots of ppc2 and ppc3 mutants, and phosphate starvation increased the expression of all PEPC and phosphoenolpyruvate carboxylase kinase genes in shoots, but only PPC3 and PPCK2 in roots,30419358:Citrate functions as a mixed (allosteric) inhibitor as it reduced phosphoenolpyruvate carboxylase 3 (AtPPC3)'s Vmax wh…	GO:0006099~tricarboxylic acid cycle,GO:0015977~carbon fixation,GO:0015979~photosynthesis,GO:0048366~leaf development,	IPR015813:Pyruvate/Phosphoenolpyruvate kinase-like domain,IPR018129:Phosphoenolpyruvate carboxylase, active site,IPR021135:Phosphoenolpyruvate carboxylase,IPR022805:Phosphoenolpyruvate carboxylase, bacterial/plant-type,	ath00620:Pyruvate metabolism,ath00710:Carbon fixation in photosynthetic organisms,ath01100:Metabolic pathways,ath01200:Carbon metabolism,	KW-0120~Carbon dioxide fixation,KW-0602~Photosynthesis,	KW-0597~Phosphoprotein,		WP2621~Glycolysis,
AT3G15010	129.882	208.799	192.66	196.95	0.562763	-0.083584	0.677847	0.0314999	RNA-binding (RRM/RBD/RNP motifs) family protein(AT3G15010)	Arabidopsis thaliana	823492:calmodulin 7(CAM7),825148:MAP kinase 10(MPK10),827114:calmodulin 8(CAM8),		18278441:UBA2C (AT3G15010) encodes an hnRNP-type nuclear RNA-binding protein that functions in a novel wound signal transduction pathway.,18705666:UBA2 gene expression stimulates leaf yellowing and cell death phenotypes through senescence and defense response pathways.,	GO:0006952~defense response,GO:0008219~cell death,GO:0009693~ethylene biosynthetic process,GO:0010150~leaf senescence,	IPR000504:RNA recognition motif domain,IPR012677:Nucleotide-binding, alpha-beta plait,	ath03040:Spliceosome,			DOMAIN:RRM,DOMAIN:RRM 1,DOMAIN:RRM 2,REGION:Disordered,
AT3G15115	46.5075	80.2313	85.3012	88.5783	0.85177	0.139962	0.76515	0.0533421	serine/arginine repetitive matrix protein(AT3G15115)	Arabidopsis thaliana				GO:0009888~tissue development,GO:0010015~root morphogenesis,GO:0010114~response to red light,GO:0048589~developmental growth,					COMPBIAS:Basic and acidic residues,COMPBIAS:Polar residues,REGION:Disordered,
AT3G15400	5.34314	36.1357	24.1289	17.5678	1.87461	-0.973535	2.42536	-0.422781	anther 20(ATA20)	Arabidopsis thaliana									COMPBIAS:Basic and acidic residues,REGION:Disordered,
AT3G15790	182.403	287.926	241.032	276.885	0.398854	-0.0560735	0.653678	0.19875	methyl-CPG-binding domain 11(MBD11)	Arabidopsis thaliana	822566:SNF1 kinase homolog 11(KIN11),827331:SNF1-related protein kinase regulatory subunit beta-2(AT4G16360),837197:basic leucine-zipper 52(bZIP52),840171:NAC domain containing protein 12(NAC012),841218:myb domain protein 112(MYB112),841874:NAC domain containing protein 20(NAC020),			GO:0006790~sulfur compound metabolic process,GO:0009611~response to wounding,GO:0009753~response to jasmonic acid,GO:0009790~embryo development,GO:0019748~secondary metabolic process,GO:0044085~cellular component biogenesis,GO:0048316~seed development,GO:0072330~monocarboxylic acid biosynthetic process,GO:1901135~carbohydrate derivative metabolic process,	IPR001739:Methyl-CpG DNA binding,IPR016177:DNA-binding, integrase-type,		KW-0804~Transcription,KW-0805~Transcription regulation,	KW-0597~Phosphoprotein,	COMPBIAS:Basic and acidic residues,DOMAIN:MBD,REGION:Disordered,
AT3G16310	35.4714	69.5014	82.6909	79.3151	1.18288	0.186284	0.9377	-0.0588972	mitotic phosphoprotein N' end (MPPN) family protein(AT3G16310)	Arabidopsis thaliana	814828:ribonuclease 1(RNS1),814841:signal peptide peptidase(SPP),815012:Pyridoxamine 5'-phosphate oxidase family protein(AT2G04690),815972:RING/U-box superfamily protein(AT2G14835),816923:NAD(P)-binding Rossmann-fold superfamily protein(AT2G23910),817707:neuronal acetylcholine receptor subunit alpha-5(AT2G31490),817799:Transmembrane protein 97, Putative(AT2G32380),817818:transmembrane protein, pu…			GO:0000280~nuclear division,GO:0006355~regulation of transcription, DNA-templated,GO:0006607~NLS-bearing protein import into nucleus,GO:0006999~nuclear pore organization,GO:0010035~response to inorganic substance,GO:0015031~protein transport,GO:0044085~cellular component biogenesis,GO:0051028~mRNA transport,GO:0051301~cell division,	IPR007846:RNA-recognition motif (RRM) Nup35-type domain,IPR012677:Nucleotide-binding, alpha-beta plait,IPR017389:Nucleoporin, NUP53,	ath03013:Nucleocytoplasmic transport,	KW-0509~mRNA transport,KW-0653~Protein transport,KW-0811~Translocation,KW-0813~Transport,		COMPBIAS:Polar residues,DOMAIN:RRM Nup35-type,REGION:Disordered,
AT3G16660	3.19034	14.6805	10.4136	14.5861	1.30852	-0.0083336	1.74385	0.427004	Pollen Ole e 1 allergen and extensin family protein(AT3G16660)	Arabidopsis thaliana				GO:0009416~response to light stimulus,					REGION:Disordered,TRANSMEM:Helical,
AT3G17240	130.129	167.141	195.181	193.089	0.578653	0.206242	0.356998	-0.0154134	lipoamide dehydrogenase 2(mtLPD2)	Arabidopsis thaliana	821977:dehydratase family(AT3G23940),827114:calmodulin 8(CAM8),831077:Nitrilase/cyanide hydratase and apolipoprotein N-acyltransferase family protein(AT5G12040),831774:Pyridine nucleotide-disulfide oxidoreductase family protein(ATMDAR2),838046:semialdehyde dehydrogenase family protein(AT1G14810),838301:alanine aminotransferas(AlaAT1),838889:CYTOCHROME C-1(CYTC-1),843565:alanine aminotransferase 2…		23961884:These results indicate that mitochondrial lipoamide dehydrogenase is an important protein for determining the sensitivity of oxidative metabolism to arsenate in Arabidopsis.,26116608:Overexpression of mtLPD improves photosynthesis and, in turn, biomass accumulation in Arabidopsis. [mtLPD2],	GO:0045454~cell redox homeostasis,GO:0046686~response to cadmium ion,	IPR004099:Pyridine nucleotide-disulphide oxidoreductase, dimerisation,IPR006258:Dihydrolipoamide dehydrogenase,IPR012999:Pyridine nucleotide-disulphide oxidoreductase, class I, active site,IPR016156:FAD/NAD-linked reductase, dimerisation,IPR023753:Pyridine nucleotide-disulphide oxidoreductase, FAD/NAD(P)-binding domain,	ath00010:Glycolysis / Gluconeogenesis,ath00020:Citrate cycle (TCA cycle),ath00260:Glycine, serine and threonine metabolism,ath00280:Valine, leucine and isoleucine degradation,ath00310:Lysine degradation,ath00380:Tryptophan metabolism,ath00620:Pyruvate metabolism,ath00630:Glyoxylate and dicarboxylate metabolism,ath00640:Propanoate metabolism,ath01100:Metabolic pathways,ath01110:Biosynthesis of sec…		KW-1015~Disulfide bond,	ACT_SITE:Proton acceptor,BINDING:FAD,BINDING:FAD; via amide nitrogen and carbonyl oxygen,BINDING:NAD,BINDING:NAD; via amide nitrogen,BINDING:NAD; via amide nitrogen and carbonyl oxygen,DISULFID:Redox-active,DOMAIN:Pyr_redox_2,DOMAIN:Pyr_redox_dim,NP_BIND:FAD,NP_BIND:NAD,TRANSIT:Mitochondrion,
AT3G18020	5.19839	18.7048	11.1217	16.3838	0.894201	-0.174203	1.5645	0.496093	Pentatricopeptide repeat (PPR) superfamily protein(AT3G18020)	Arabidopsis thaliana			27149614:Study provides substantial evidence that a unique P-type PPR protein, PPME, may be a novel editing factor that functions by binding to a typical cis-element to modulate both nad1-898 and 937 RNA editing to contribute to mitochondrial complex I activity. [PPME],	GO:0043412~macromolecule modification,GO:0048316~seed development,	IPR002885:Pentatricopeptide repeat,IPR011990:Tetratricopeptide-like helical,				REPEAT:PPR,REPEAT:PPR 1,REPEAT:PPR 10,REPEAT:PPR 11,REPEAT:PPR 12,REPEAT:PPR 13,REPEAT:PPR 14,REPEAT:PPR 15,REPEAT:PPR 16,REPEAT:PPR 17,REPEAT:PPR 2,REPEAT:PPR 3,REPEAT:PPR 4,REPEAT:PPR 5,REPEAT:PPR 6,REPEAT:PPR 7,REPEAT:PPR 8,REPEAT:PPR 9,
AT3G18030	25.0693	41.2911	41.5615	48.5491	0.692492	0.225056	0.683447	0.216011	HAL3-like protein A(HAL3A)	Arabidopsis thaliana	821327:HAL3-like protein A(HAL3A),		16415216:HAL3A is involved in coenzyme A biosynthesis and are therefore critical to early postgerminative growth.,30279472:Site-directed mutagenesis results indicate that in AtHal3 residues G115 and L117 are not relevant for trimerization, and their mutation do not affect phosphopantothenoyl-cysteine decarboxylase function.,	GO:0015937~coenzyme A biosynthetic process,GO:0040008~regulation of growth,GO:0042538~hyperosmotic salinity response,	IPR003382:Flavoprotein,	ath00770:Pantothenate and CoA biosynthesis,ath01100:Metabolic pathways,ath01240:Biosynthesis of cofactors,	KW-0173~Coenzyme A biosynthesis,KW-0341~Growth regulation,KW-0346~Stress response,		ACT_SITE:Proton donor,BINDING:FMN; via carbonyl oxygen,BINDING:Phosphopantothenoylcysteine,BINDING:Phosphopantothenoylcysteine; via amide nitrogen,DOMAIN:Flavoprotein,MUTAGEN:A->S: Significantly reduced activity. Can reduce the oxidied intermediate.,MUTAGEN:A->V: No effect.,MUTAGEN:C->S: Complete loss of activity.,MUTAGEN:D->N: Very low activity. Can reduce the oxidied intermediate.,MUTAGEN:G->A:…
AT3G18090	66.5624	91.7197	105.678	101.193	0.653525	0.139346	0.452631	-0.0615474	nuclear RNA polymerase D2B(NRPD2B)	Arabidopsis thaliana	816032:DNA-directed RNA polymerase family protein(NRPE3B),816035:DNA-directed RNA polymerase family protein(NRPB3),816533:AAA-type ATPase family protein(RPT2b),817292:nuclear factor Y, subunit B11(NF-YB11),817503:RNApolymerase 14 kDa subunit(RPC14),818459:P-loop containing nucleoside triphosphate hydrolases superfamily protein(EMB2765),818591:nuclear RNA polymerase D1B(NRPD1B),819410:sister-chrom…			GO:0006351~transcription, DNA-templated,	IPR007120:DNA-directed RNA polymerase, subunit 2, domain 6,IPR007121:RNA polymerase, beta subunit, conserved site,IPR007641:RNA polymerase Rpb2, domain 7,IPR007642:RNA polymerase Rpb2, domain 2,IPR007644:RNA polymerase, beta subunit, protrusion,IPR007645:RNA polymerase Rpb2, domain 3,IPR007646:RNA polymerase Rpb2, domain 4,IPR007647:RNA polymerase Rpb2, domain 5,IPR014724:RNA polymerase Rpb2, OB-…	ath03020:RNA polymerase,	KW-0804~Transcription,KW-0805~Transcription regulation,		DOMAIN:RNA_pol_Rpb2_1,DOMAIN:RNA_pol_Rpb2_2,DOMAIN:RNA_pol_Rpb2_3,DOMAIN:RNA_pol_Rpb2_4,DOMAIN:RNA_pol_Rpb2_5,DOMAIN:RNA_pol_Rpb2_6,METAL:Magnesium; shared with RPB1,METAL:Zinc,TRANSMEM:Helical,ZN_FING:C4-type,
AT3G18100	44.9586	78.6316	63.4486	63.3666	0.481587	-0.304048	0.783817	-0.00181902	myb domain protein 4r1(MYB4R1)	Arabidopsis thaliana				GO:0006355~regulation of transcription, DNA-templated,	IPR001005:SANT/Myb domain,IPR009057:Homeodomain-like,IPR017884:SANT domain,IPR017930:Myb domain,		KW-0804~Transcription,KW-0805~Transcription regulation,		COMPBIAS:Acidic residues,COMPBIAS:Basic and acidic residues,COMPBIAS:Polar residues,DOMAIN:HTH myb-type,DOMAIN:Myb-like,DOMAIN:SANT,REGION:Disordered,
AT3G18930	21.6077	46.1177	38.5566	33.0177	0.788403	-0.461866	1.03672	-0.21355	RING/U-box superfamily protein(AT3G18930)	Arabidopsis thaliana	817158:IQ-domain 6(IQD6),820395:Cornichon family protein(AT3G12180),830520:NDR1/HIN1-like 3(NHL3),837530:sucrose transporter 4(SUT4),			GO:0010646~regulation of cell communication,GO:0016567~protein ubiquitination,GO:0042742~defense response to bacterium,GO:1901701~cellular response to oxygen-containing compound,	IPR001841:Zinc finger, RING-type,IPR013083:Zinc finger, RING/FYVE/PHD-type,		KW-0833~Ubl conjugation pathway,		DOMAIN:RING-type,REGION:Disordered,TRANSMEM:Helical,ZN_FING:RING-type; atypical,
AT3G20080	26.9572	64.7134	53.4636	59.8625	0.944806	-0.109423	1.21256	0.158332	cytochrome P450, family 705, subfamily A, polypeptide 15(CYP705A15)	Arabidopsis thaliana	823492:calmodulin 7(CAM7),824355:calmodulin 9(CAM9),843305:TCP family transcription factor(TCP15),	Secondary metabolites biosynthesis, transport, and catabolism,		GO:0010628~positive regulation of gene expression,GO:0031328~positive regulation of cellular biosynthetic process,GO:0048523~negative regulation of cellular process,GO:0065008~regulation of biological quality,	IPR001128:Cytochrome P450,IPR002401:Cytochrome P450, E-class, group I,IPR017972:Cytochrome P450, conserved site,				TRANSMEM:Helical,
AT3G20570	17.8363	39.6528	40.7609	45.9672	1.11995	0.205011	1.0818	0.166862	early nodulin-like protein 9(ENODL9)	Arabidopsis thaliana	820042:LMBR1-like membrane protein(AT3G08930),824342:transmembrane protein G1P-related 1(G1),828400:UDP-galactose transporter 2(UTR2),837301:Serine/Threonine-kinase RLCKVII protein(AT1G07860),838300:ubiquitin-conjugating enzyme 34(UBC34),840368:peptidase(AT1G34640),843413:inorganic carbon transport protein-like protein(NdhL),		17293437:ENOD5-like protein that is GPI-anchored in the plasma membrane of phloem sieve elements.,	GO:0044085~cellular component biogenesis,	IPR003245:Plastocyanin-like,IPR008972:Cupredoxin,				COMPBIAS:Polar residues,DOMAIN:Phytocyanin,REGION:Disordered,	WP2279~Seed development,
AT3G21360	33.2453	87.8186	62.5859	81.8133	0.879395	-0.100181	1.35708	0.377501	2-oxoglutarate (2OG) and Fe(II)-dependent oxygenase superfamily protein(AT3G21360)	Arabidopsis thaliana					IPR003819:Taurine catabolism dioxygenase TauD/TfdA,			KW-0007~Acetylation,	DOMAIN:TauD,METAL:Iron,
AT3G22840	53.8889	94.8813	148.848	124.437	1.43734	0.385176	0.796941	-0.255225	Chlorophyll A-B binding family protein(ELIP1)	Arabidopsis thaliana	817158:IQ-domain 6(IQD6),817272:FAM210B-like protein, putative (DUF1279)(AT2G27290),818203:farnesylated protein-converting enzyme 2(FACE2),818769:camphor resistance CrcB family protein(AT2G41705),819847:Cyclophilin-like peptidyl-prolyl cis-trans isomerase family protein(AT3G66654),820395:Cornichon family protein(AT3G12180),820507:transmembrane protein(AT3G13175),820956:ubiquitin-conjugating enzym…		16028115:Elip1 expression is differentially regulated in response to light or chilling stress with mechanisms active either at transcriptional and post-transcriptional level.,16778010:Null mutations within the ELIP1 gene do not modify sensitivity to photoinhibition, photooxidation, or the ability to recover from light stress.,16829586:we propose that the discrepancy between amounts of Elip transc…	GO:0009409~response to cold,GO:0010030~positive regulation of seed germination,GO:0010117~photoprotection,GO:0010380~regulation of chlorophyll biosynthetic process,GO:0015979~photosynthesis,GO:0034605~cellular response to heat,GO:0071483~cellular response to blue light,GO:0071486~cellular response to high light intensity,GO:0071490~cellular response to far red light,GO:0071491~cellular response t…	IPR022796:Chlorophyll A-B binding protein,		KW-0602~Photosynthesis,		COMPBIAS:Pro residues,REGION:Disordered,TRANSIT:Chloroplast,TRANSMEM:Helical,
AT3G23410	59.3551	83.7998	97.0812	97.8353	0.694121	0.219286	0.485807	0.0109716	fatty alcohol oxidase 3(FAO3)	Arabidopsis thaliana	817158:IQ-domain 6(IQD6),819847:Cyclophilin-like peptidyl-prolyl cis-trans isomerase family protein(AT3G66654),820233:SNF7 family protein(VPS60.1),820395:Cornichon family protein(AT3G12180),826724:VIRB2-interacting protein 2(BTI2),828765:RING/U-box superfamily protein(AT4G26580),829209:heptahelical transmembrane protein2(HHP2),829922:heptahelical protein 4(HHP4),830467:Nucleotide-sugar transporte…	Amino acid transport and metabolism,		GO:0006066~alcohol metabolic process,	IPR000172:Glucose-methanol-choline oxidoreductase, N-terminal,IPR007867:Glucose-methanol-choline oxidoreductase, C-terminal,IPR012400:Alcohol dehydrogenase, long-chain fatty,				ACT_SITE:Proton acceptor,DOMAIN:GMC_OxRdtase_N,DOMAIN:GMC_oxred_C,NP_BIND:FAD,TRANSMEM:Helical,
AT3G23840	7.73417	22.7376	22.8501	15.1394	1.37971	-0.537246	1.37308	-0.543876	HXXXD-type acyl-transferase family protein(AT3G23840)	Arabidopsis thaliana			25596184:Data shows that CER2-LIKEs paired with condensing enzymes are required for fertilization. [CER2-LIKE2],	GO:0009555~pollen development,GO:0042761~very long-chain fatty acid biosynthetic process,GO:0071555~cell wall organization,	IPR003480:Transferase,IPR023213:Chloramphenicol acetyltransferase-like domain,		KW-0961~Cell wall biogenesis/degradation,KW-9998~Cell wall biogenesis/degradation,
AT3G23920	259.906	340.955	335.856	377.264	0.367733	0.145304	0.389363	0.166934	beta-amylase 1(BAM1)	Arabidopsis thaliana		Function unknown,	16698902:Consistent with thioredoxin-regulated beta-amylase redox dependency, total beta-amylase activity in Arabidopsis chloroplasts was partially redox regulated and required reducing conditions for full activation.,26139825:Drought tolerance of bam1 mutant plants is improved as compared with wild-type controls. There was a significant down-regulation of genes encoding aquaporins, auxin- and et…	GO:0000272~polysaccharide catabolic process,GO:0005983~starch catabolic process,GO:0009414~response to water deprivation,	IPR001371:Glycoside hydrolase, family 14B, plant,IPR001554:Glycoside hydrolase, family 14,IPR017853:Glycoside hydrolase, superfamily,IPR018238:Glycoside hydrolase, family 14, conserved site,	ath00500:Starch and sucrose metabolism,ath01100:Metabolic pathways,ath01110:Biosynthesis of secondary metabolites,	KW-0119~Carbohydrate metabolism,KW-0624~Polysaccharide degradation,	KW-0597~Phosphoprotein,KW-1015~Disulfide bond,	ACT_SITE:Proton acceptor,ACT_SITE:Proton donor,BINDING:Substrate,DISULFID:Inhibitory under oxidizing conditions,MUTAGEN:C->S: Impaired redox inactivation under oxidizing conditions.,MUTAGEN:C->S: Normal redox enzyme activation under oxidizing conditions.,MUTAGEN:C->S: Normal redox inactivation under oxidizing conditions.,REGION:Substrate binding,TRANSIT:Chloroplast,	WP2279~Seed development,
AT3G24715	10.5703	26.4715	22.7462	24.4083	0.994405	-0.109726	1.19903	0.0948945	kinase superfamily with octicosapeptide/Phox/Bem1p domain-containing protein(AT3G24715)	Arabidopsis thaliana			27641502:this study used a quantitative genetics approach in Arabidopsis to clone Hydraulic Conductivity of Root 1 (HCR1), a Raf-like MAPKKK that negatively controls hydraulic conductivity. [HCR1],	GO:0006468~protein phosphorylation,GO:0006833~water transport,GO:0007165~signal transduction,GO:0071456~cellular response to hypoxia,	IPR000270:Phox/Bem1p,IPR000719:Protein kinase, catalytic domain,IPR001245:Serine-threonine/tyrosine-protein kinase catalytic domain,IPR008271:Serine/threonine-protein kinase, active site,IPR011009:Protein kinase-like domain,IPR017441:Protein kinase, ATP binding site,				BINDING:ATP,COMPBIAS:Basic and acidic residues,COMPBIAS:Polar residues,DOMAIN:Protein kinase,REGION:Disordered,
AT3G27570	108.304	153.153	146.271	176.002	0.427757	0.198559	0.493337	0.26414	Sucrase/ferredoxin-like family protein(AT3G27570)	Arabidopsis thaliana				GO:0006629~lipid metabolic process,GO:0009812~flavonoid metabolic process,GO:0010035~response to inorganic substance,GO:0044281~small molecule metabolic process,GO:0065008~regulation of biological quality,	IPR009737:Sucraseferredoxin-like,				TRANSMEM:Helical,
AT3G28370	27.0038	78.2505	49.4826	69.2216	0.834397	-0.172881	1.47785	0.470567
AT3G28690	180.361	276.224	218.558	246.427	0.274768	-0.16361	0.610263	0.171885	Protein kinase superfamily protein(AT3G28690)	Arabidopsis thaliana				GO:0002221~pattern recognition receptor signaling pathway,GO:0006468~protein phosphorylation,GO:0006952~defense response,GO:0007165~signal transduction,GO:0009892~negative regulation of metabolic process,GO:0031325~positive regulation of cellular metabolic process,GO:0031663~lipopolysaccharide-mediated signaling pathway,	IPR000719:Protein kinase, catalytic domain,IPR001245:Serine-threonine/tyrosine-protein kinase catalytic domain,IPR008271:Serine/threonine-protein kinase, active site,IPR011009:Protein kinase-like domain,IPR017441:Protein kinase, ATP binding site,		KW-0611~Plant defense,	KW-0449~Lipoprotein,KW-0597~Phosphoprotein,	ACT_SITE:Proton acceptor,BINDING:ATP,COMPBIAS:Polar residues,DOMAIN:Protein kinase,NP_BIND:ATP,REGION:Disordered,
AT3G28730	219.973	323.189	282.799	317.304	0.359988	-0.0263695	0.55151	0.165152	high mobility group(HMG)	Arabidopsis thaliana	814784:homeobox protein 21(HB21),816032:DNA-directed RNA polymerase family protein(NRPE3B),816035:DNA-directed RNA polymerase family protein(NRPB3),817055:chromatin remodeling factor CHD3 (PICKLE)(PKL),817106:DNA-binding storekeeper protein-related transcriptional regulator(AT2G25650),817292:nuclear factor Y, subunit B11(NF-YB11),817503:RNApolymerase 14 kDa subunit(RPC14),817920:Homeodomain-like …		19947984:SPT16 and SSRP1 are critically involved in the regulation of leaf growth, flowering time and seed production, and interact with HUB1/2.,21920319:Active DNA demethylation by DEMETER requires SSRP1 function through a distinctly different process from direct DNA methylation control.,29332189:FACT (SSRP1 and SPT16) is a novel factor required for the accumulation of anthocyanins in response t…	GO:0000741~karyogamy,GO:0006260~DNA replication,GO:0006281~DNA repair,GO:0010197~polar nucleus fusion,GO:0010228~vegetative to reproductive phase transition of meristem,	IPR000969:Structure-specific recognition protein,IPR009071:High mobility group (HMG) box domain,IPR011993:Pleckstrin homology-like domain,IPR013719:Domain of unknown function DUF1747,IPR024954:SSRP1 domain,		KW-0227~DNA damage,KW-0234~DNA repair,KW-0235~DNA replication,KW-0415~Karyogamy,KW-0804~Transcription,KW-0805~Transcription regulation,		COMPBIAS:Acidic residues,COMPBIAS:Basic and acidic residues,COMPBIAS:Polar residues,DNA_BIND:HMG box,DOMAIN:HMG box,REGION:Disordered,
AT3G29180	170.659	274.887	238.5	333.879	0.47882	0.278918	0.682317	0.482414	DUF1336 family protein (DUF1336)(AT3G29180)	Arabidopsis thaliana				GO:0006952~defense response,GO:0007165~signal transduction,GO:0008610~lipid biosynthetic process,GO:0009888~tissue development,GO:0030154~cell differentiation,GO:0032870~cellular response to hormone stimulus,GO:0044248~cellular catabolic process,GO:0044255~cellular lipid metabolic process,GO:0048364~root development,GO:0048589~developmental growth,	IPR009769:Domain of unknown function DUF1336,				COMPBIAS:Basic residues,DOMAIN:EDR2_C,REGION:Disordered,
AT3G32930	371.995	447.617	429.061	510.141	0.205025	0.187961	0.265871	0.248807	6,7-dimethyl-8-ribityllumazine synthase(AT3G32930)	Arabidopsis thaliana	827659:mesoderm induction early response protein(ATI2),
AT3G45830	133.8	191.822	174.248	207.804	0.376851	0.114479	0.514202	0.25183	nuclear factor kappa-B-binding-like protein(AT3G45830)	Arabidopsis thaliana					IPR024867:Nuclear factor related to kappa-B-binding protein,				COMPBIAS:Acidic residues,COMPBIAS:Basic and acidic residues,DOMAIN:DEUBAD,REGION:Disordered,
AT3G46370	336.371	432.22	473.826	498.433	0.492198	0.204885	0.360101	0.0727876	Leucine-rich repeat protein kinase family protein(AT3G46370)	Arabidopsis thaliana	819839:transmembrane protein(AT3G06600),821970:magnesium transporter NIPA (DUF803)(AT3G23870),822172:transmembrane protein(AT3G25805),822241:O-fucosyltransferase family protein(AT3G26370),822448:TRAF-like family protein(AT3G28220),828872:intracellular protein transporter(AT4G27610),829175:Leucine-rich repeat protein kinase family protein(SARK),829480:BRI1-associated receptor kinase(BAK1),830025:P…			GO:0006468~protein phosphorylation,GO:0006996~organelle organization,GO:0009826~unidimensional cell growth,GO:0009888~tissue development,GO:0010015~root morphogenesis,GO:0016310~phosphorylation,GO:0043436~oxoacid metabolic process,GO:0048588~developmental cell growth,GO:0048589~developmental growth,GO:0071554~cell wall organization or biogenesis,	IPR000719:Protein kinase, catalytic domain,IPR001245:Serine-threonine/tyrosine-protein kinase catalytic domain,IPR001611:Leucine-rich repeat,IPR008271:Serine/threonine-protein kinase, active site,IPR011009:Protein kinase-like domain,IPR017441:Protein kinase, ATP binding site,IPR024788:Malectin-like carbohydrate-binding domain,				BINDING:ATP,DOMAIN:Protein kinase,REGION:Disordered,TRANSMEM:Helical,
AT3G46780	5307.78	6603.91	6965.89	6886.83	0.392088	0.0605052	0.315121	-0.0164625	plastid transcriptionally active 16(PTAC16)	Arabidopsis thaliana	816297:cold shock domain protein 3(CSP3),822416:DegP protease 1(DEG1),824956:sumo conjugation enzyme 1(SCE1),828791:small ubiquitin-like modifier 1(SUMO1),835610:small ubiquitin-like modifier 3(SUMO3),		22616989:involvement of the STN7 kinase in phosphorylation of nucleoid protein pTAC16.(1265-71),	GO:0007623~circadian rhythm,	IPR016040:NAD(P)-binding domain,			KW-0597~Phosphoprotein,	COMPBIAS:Basic and acidic residues,DOMAIN:NAD(P)-bd_dom,NP_BIND:NADP,REGION:Disordered,TRANSIT:Chloroplast,
AT3G46790	32.026	66.3477	54.0462	51.491	0.725002	-0.355361	1.01267	-0.0676918	Tetratricopeptide repeat (TPR)-like superfamily protein(CRR2)	Arabidopsis thaliana	843236:ACT domain repeat 4(ACR4),		30393849:the E domain of CRR2 is involved in sequence-specific interaction with its RNA ligand.,	GO:0009451~RNA modification,GO:0031425~chloroplast RNA processing,GO:0031426~polycistronic mRNA processing,	IPR002885:Pentatricopeptide repeat,IPR011990:Tetratricopeptide-like helical,				REGION:Type DYW motif,REGION:Type E motif,REGION:Type E(+) motif,REPEAT:PPR 1,REPEAT:PPR 10,REPEAT:PPR 11,REPEAT:PPR 12,REPEAT:PPR 2,REPEAT:PPR 3,REPEAT:PPR 4,REPEAT:PPR 5,REPEAT:PPR 6,REPEAT:PPR 7,REPEAT:PPR 8,REPEAT:PPR 9,TRANSIT:Chloroplast,
AT3G48740	259.703	448.458	406.583	454.842	0.643294	0.0203138	0.784158	0.161177	Nodulin MtN3 family protein(SWEET11)	Arabidopsis thaliana	818492:Nodulin MtN3 family protein(SWEET9),824035:Nodulin MtN3 family protein(SWEET11),826682:Nodulin MtN3 family protein(SWEET7),827274:Nodulin MtN3 family protein(SWEET17),832431:bidirectional sugar transporter SWEET12-like protein(SWEET12),834024:Nodulin MtN3 family protein(SWEET8),835152:Nodulin MtN3 family protein(SWEET13),835400:Nodulin MtN3 family protein(SWEET3),836406:Nodulin MtN3 family…		22157085:identified subfamily of SWEET sucrose efflux transporters; AtSWEET11 and 12 localize to plasma membrane of phloem; mutant plants carrying insertions in AtSWEET11 and 12 are defective in phloem loading evealing a 2 step mechanism of SWEET-mediated export,25794936:SWEET11, 12, and 15 exhibit specific spatiotemporal expression patterns in developing seeds.,26358680:in addition to their cont…	GO:0008643~carbohydrate transport,GO:0009793~embryo development ending in seed dormancy,GO:0010431~seed maturation,GO:0015770~sucrose transport,GO:0051260~protein homooligomerization,	IPR004316:SWEET sugar transporter,		KW-0762~Sugar transport,KW-0813~Transport,	KW-0597~Phosphoprotein,	DOMAIN:MtN3/slv 1,DOMAIN:MtN3/slv 2,REGION:Disordered,TOPO_DOM:Cytoplasmic,TOPO_DOM:Extracellular,TRANSMEM:Helical,TRANSMEM:Helical; Name=1,TRANSMEM:Helical; Name=2,TRANSMEM:Helical; Name=3,TRANSMEM:Helical; Name=4,TRANSMEM:Helical; Name=5,TRANSMEM:Helical; Name=6,TRANSMEM:Helical; Name=7,
AT3G49370	7.39479	18.4863	15.5203	24.0425	0.920956	0.350766	1.15022	0.580027	Calcium-dependent protein kinase (CDPK) family protein(AT3G49370)	Arabidopsis thaliana				GO:0018105~peptidyl-serine phosphorylation,GO:0035556~intracellular signal transduction,GO:0046777~protein autophosphorylation,	IPR000719:Protein kinase, catalytic domain,IPR008271:Serine/threonine-protein kinase, active site,IPR011009:Protein kinase-like domain,IPR011992:EF-hand-like domain,IPR017441:Protein kinase, ATP binding site,			KW-0449~Lipoprotein,KW-0519~Myristate,KW-0597~Phosphoprotein,	ACT_SITE:Proton acceptor,BINDING:ATP,CA_BIND:1,CA_BIND:2,CA_BIND:3,CA_BIND:4,COMPBIAS:Polar residues,DOMAIN:EF-hand 1,DOMAIN:EF-hand 2,DOMAIN:EF-hand 3,DOMAIN:EF-hand 4,DOMAIN:Protein kinase,LIPID:N-myristoyl glycine,NP_BIND:ATP,REGION:Autoinhibitory domain,REGION:Calmodulin binding (CaMBD),REGION:Disordered,
AT3G51480	61.7273	98.0825	87.3	90.6672	0.488697	-0.111405	0.653677	0.0535747	glutamate receptor 3.6(GLR3.6)	Arabidopsis thaliana	817460:glutamate receptor 2.7(GLR2.7),819566:glutamate receptor 1.1(GLR1.1),819940:glutamate receptor 1.4(GLR1.4),824311:glutamate receptor 3.6(GLR3.6),829682:glutamate receptor 2(GLUR2),834896:glutamate receptor 1.3(GLR1.3),839268:glutamate receptor 3.4(GLR3.4),		26773810:AtGLR3.6 is required for primary and lateral root development, and KRP4 functions as a downstream signaling element in Arabidopsis thaliana.,26966923:GLR3.3 and GLR3.6 function as on switches for the propagation of wound-induced potentials beyond the wounded leaf, while GLR3.5 functions as an off switch that prevents the propagation of wound-induced electrical potentials to distal, non-n…	GO:0006816~calcium ion transport,GO:0006874~cellular calcium ion homeostasis,GO:0007186~G-protein coupled receptor signaling pathway,GO:0007267~cell-cell signaling,GO:0009416~response to light stimulus,GO:0009611~response to wounding,GO:0009864~induced systemic resistance, jasmonic acid mediated signaling pathway,GO:0019722~calcium-mediated signaling,GO:0071230~cellular response to amino acid sti…	IPR000337:GPCR, family 3,IPR001320:Ionotropic glutamate receptor,IPR001638:Extracellular solute-binding protein, family 3,IPR001828:Extracellular ligand-binding receptor,IPR017103:Ionotropic glutamate receptor, plant,		KW-0406~Ion transport,KW-0813~Transport,	KW-0325~Glycoprotein,	CARBOHYD:N-linked (GlcNAc...) asparagine,DOMAIN:PBPe,REGION:Disordered,TOPO_DOM:Cytoplasmic,TOPO_DOM:Extracellular,TRANSMEM:Helical,
AT3G51760	18.6408	44.3264	30.3239	34.9673	0.654761	-0.327965	1.17806	0.195339	hypothetical protein (DUF688)(AT3G51760)	Arabidopsis thaliana					IPR007789:Protein of unknown function DUF688,				COMPBIAS:Polar residues,REGION:Disordered,
AT3G52170	84.0764	143.614	116.574	144.506	0.463482	0.00882702	0.760514	0.305859	DNA binding protein(AT3G52170)	Arabidopsis thaliana									COMPBIAS:Polar residues,REGION:Disordered,
AT3G53230	39.9901	147.425	100.371	133.447	1.29178	-0.141994	1.83873	0.404952	ATPase, AAA-type, CDC48 protein(AtCDC48B)	Arabidopsis thaliana	5886:RAD23 homolog A, nucleotide excision repair protein(RAD23A),6240623:hypothetical protein(AT3G27415),815135:20S proteasome subunit PAA2(PAA2),816032:DNA-directed RNA polymerase family protein(NRPE3B),816035:DNA-directed RNA polymerase family protein(NRPB3),816117:structural molecule(AT2G16200),816580:26S proteasome regulatory subunit S2 1A(RPN1A),816678:Coatomer, alpha subunit(AT2G21390),8172…			GO:0015031~protein transport,GO:0030433~ubiquitin-dependent ERAD pathway,GO:0030970~retrograde protein transport, ER to cytosol,GO:0045732~positive regulation of protein catabolic process,GO:0046686~response to cadmium ion,GO:0051228~mitotic spindle disassembly,GO:0051301~cell division,GO:0071712~ER-associated misfolded protein catabolic process,GO:0097352~autophagosome maturation,	IPR003338:CDC48, N-terminal subdomain,IPR003593:AAA+ ATPase domain,IPR003959:ATPase, AAA-type, core,IPR003960:ATPase, AAA-type, conserved site,IPR004201:CDC48, domain 2,IPR005938:ATPase, AAA-type, CDC48,IPR009010:Aspartate decarboxylase-like domain,IPR027417:P-loop containing nucleoside triphosphate hydrolase,	ath04141:Protein processing in endoplasmic reticulum,	KW-0131~Cell cycle,KW-0132~Cell division,KW-0653~Protein transport,KW-0813~Transport,	KW-0007~Acetylation,KW-0597~Phosphoprotein,	DOMAIN:AAA,DOMAIN:CDC48_2,DOMAIN:CDC48_N,NP_BIND:ATP,REGION:Disordered,
AT3G53540	160.101	247.633	262.599	289.163	0.707953	0.222263	0.623856	0.138166	afadin(TRM19)	Arabidopsis thaliana	839083:microtubule-associated proteins 70-2(MAP70-2),			GO:0042546~cell wall biogenesis,	IPR022212:Protein of unknown function DUF3741,IPR025486:Domain of unknown function DUF4378,				COMPBIAS:Basic and acidic residues,COMPBIAS:Polar residues,DOMAIN:DUF3741,DOMAIN:DUF4378,DOMAIN:VARLMGL,REGION:Disordered,TRANSMEM:Helical,
AT3G54350	230.409	298.298	325.662	275.711	0.49608	-0.112931	0.370149	-0.238863	Forkhead-associated (FHA) domain-containing protein(emb1967)	Arabidopsis thaliana	818767:heat shock transcription factor B3(HSFB3),825336:cytokinin response factor 6(CRF6),827999:Homeodomain-like superfamily protein(AT4G03250),838906:Integrase-type DNA-binding superfamily protein(CRF7),843453:Integrase-type DNA-binding superfamily protein(CRF8),			GO:0009793~embryo development ending in seed dormancy,GO:0045944~positive regulation of transcription from RNA polymerase II promoter,	IPR000253:Forkhead-associated (FHA) domain,IPR008984:SMAD/FHA domain,IPR025999:Microspherule protein, N-terminal domain,				COMPBIAS:Polar residues,DOMAIN:FHA,REGION:Disordered,
AT3G54910	47.1962	92.9741	69.9542	72.2338	0.551323	-0.356734	0.95324	0.0451832	RNI-like superfamily protein(AT3G54910)	Arabidopsis thaliana					IPR006566:FBD,IPR013101:Leucine-rich repeat 2,				DOMAIN:FBD,
AT3G56640	67.2608	102.991	96.0915	96.0549	0.503929	-0.0989025	0.602291	-0.000540166	exocyst complex component sec15A(SEC15A)	Arabidopsis thaliana			18492870:SEC15a copurifies in a high molecular mass fraction of 900 kD, and functions as a subunit in a exocyst complex that plays important roles in morphogenesis.,	GO:0006886~intracellular protein transport,GO:0006887~exocytosis,GO:0006893~Golgi to plasma membrane transport,GO:0006904~vesicle docking involved in exocytosis,GO:0009846~pollen germination,GO:0009860~pollen tube growth,GO:0060321~acceptance of pollen,GO:0090522~vesicle tethering involved in exocytosis,	IPR007225:Exocyst complex subunit Sec15-like,		KW-0268~Exocytosis,KW-0813~Transport,
AT3G57120	14.6024	23.651	31.3805	30.2711	1.02087	0.334722	0.636938	-0.0492135	Protein kinase superfamily protein(AT3G57120)	Arabidopsis thaliana				GO:0002376~immune system process,GO:0006468~protein phosphorylation,GO:0006970~response to osmotic stress,GO:0009414~response to water deprivation,GO:0009737~response to abscisic acid,GO:0010243~response to organonitrogen compound,GO:0010605~negative regulation of macromolecule metabolic process,GO:0016310~phosphorylation,GO:0042742~defense response to bacterium,	IPR000719:Protein kinase, catalytic domain,IPR011009:Protein kinase-like domain,				COMPBIAS:Polar residues,DOMAIN:Protein kinase,REGION:Disordered,
AT3G58160	73.0326	130.741	112.232	127.22	0.608362	-0.0388776	0.825536	0.178297	P-loop containing nucleoside triphosphate hydrolases superfamily protein(XIJ)	Arabidopsis thaliana				GO:0007015~actin filament organization,GO:0030048~actin filament-based movement,GO:0030050~vesicle transport along actin filament,	IPR000048:IQ motif, EF-hand binding site,IPR001609:Myosin head, motor domain,IPR004009:Myosin, N-terminal, SH3-like,IPR027417:P-loop containing nucleoside triphosphate hydrolase,				COMPBIAS:Basic and acidic residues,COMPBIAS:Polar residues,DOMAIN:IQ 1,DOMAIN:IQ 2,DOMAIN:IQ 3,DOMAIN:IQ 4,DOMAIN:IQ 5,DOMAIN:IQ 6,DOMAIN:Myosin N-terminal SH3-like,DOMAIN:Myosin motor,NP_BIND:ATP,REGION:6 X 33 AA repeats of Q-S-D-D-x-E-E-x(2)-H-x-R-K-x-K-x(2)-I-x(2)-E-D-G-x(3)-S-x-V-x-H-S-x,REGION:Actin-binding,REGION:Disordered,REPEAT:1,REPEAT:2,REPEAT:3,REPEAT:4,REPEAT:5,REPEAT:6,
AT3G60160	73.6343	161.124	149.221	147.125	1.00241	-0.129694	1.11193	-0.0201703	multidrug resistance-associated protein 9(ABCC9)	Arabidopsis thaliana		Defense mechanisms,		GO:0009624~response to nematode,GO:0055085~transmembrane transport,	IPR003439:ABC transporter-like,IPR003593:AAA+ ATPase domain,IPR011527:ABC transporter, transmembrane domain, type 1,IPR017871:ABC transporter, conserved site,IPR027417:P-loop containing nucleoside triphosphate hydrolase,		KW-0813~Transport,		DOMAIN:ABC transmembrane type-1,DOMAIN:ABC transmembrane type-1 1,DOMAIN:ABC transmembrane type-1 2,DOMAIN:ABC transporter,DOMAIN:ABC transporter 1,DOMAIN:ABC transporter 2,NP_BIND:ATP,NP_BIND:ATP 1,NP_BIND:ATP 2,TRANSMEM:Helical,
AT3G61080	163.088	254.276	223.645	235.207	0.451526	-0.11169	0.6354	0.0721842	Protein kinase superfamily protein(AT3G61080)	Arabidopsis thaliana	826479:general regulatory factor 1(GRF1),			GO:0009416~response to light stimulus,	IPR011009:Protein kinase-like domain,IPR016477:Fructosamine/Ketosamine-3-kinase,				ACT_SITE:Proton acceptor,NP_BIND:ATP,TRANSIT:Chloroplast,
AT3G61740	77.1202	121.841	109.626	93.3989	0.498146	-0.377486	0.648347	-0.227285	SET domain protein 14(SDG14)	Arabidopsis thaliana	838684:ARID/BRIGHT DNA-binding domain-containing protein(AT1G20910),843928:S phase kinase-associated protein 1(SKP1),843984:ARID/BRIGHT DNA-binding domain-containing protein(AT1G76510),	General function prediction only,	20458496:The observations indicate that the RMF gene encodes an F-box protein functioning in tapetum degeneration during anther development. [RMF],28550207:ATX3, ATX4, and ATX5 are redundantly required for H3K4 di- and trimethylation at thousands of sites located across the genome.,	GO:0006357~regulation of transcription from RNA polymerase II promoter,GO:0051571~positive regulation of histone H3-K4 methylation,	IPR000313:PWWP,IPR000770:SAND domain,IPR001214:SET domain,IPR001965:Zinc finger, PHD-type,IPR003616:Post-SET domain,IPR010919:SAND domain-like,IPR011011:Zinc finger, FYVE/PHD-type,IPR013083:Zinc finger, RING/FYVE/PHD-type,IPR019786:Zinc finger, PHD-type, conserved site,IPR019787:Zinc finger, PHD-finger,IPR025780:Histone-lysine N-methyltransferase ATX,				BINDING:S-adenosyl-L-methionine,COMPBIAS:Basic and acidic residues,COMPBIAS:Polar residues,DOMAIN:PHD-type,DOMAIN:PWWP,DOMAIN:Post-SET,DOMAIN:SET,METAL:Zinc,REGION:Disordered,REGION:S-adenosyl-L-methionine binding,ZN_FING:C2HC pre-PHD-type,ZN_FING:PHD-type 3,
AT3G62820	45.7513	100.391	73.3198	79.3887	0.660817	-0.332285	1.10533	0.112227	Plant invertase/pectin methylesterase inhibitor superfamily protein(AT3G62820)	Arabidopsis thaliana				GO:0043086~negative regulation of catalytic activity,	IPR006501:Pectinesterase inhibitor,				DOMAIN:PMEI,
AT3G63370	61.3911	96.0905	113.866	107.682	0.873207	0.16161	0.632253	-0.0793438	Tetratricopeptide repeat (TPR)-like superfamily protein(OTP86)	Arabidopsis thaliana				GO:0006397~mRNA processing,GO:0009451~RNA modification,GO:0031425~chloroplast RNA processing,	IPR002885:Pentatricopeptide repeat,IPR011990:Tetratricopeptide-like helical,		KW-0507~mRNA processing,		DOMAIN:DYW_deaminase,REGION:Type DYW motif,REGION:Type E motif,REGION:Type E(+) motif,REPEAT:PPR,REPEAT:PPR 1,REPEAT:PPR 10,REPEAT:PPR 11,REPEAT:PPR 12,REPEAT:PPR 13,REPEAT:PPR 14,REPEAT:PPR 15,REPEAT:PPR 16,REPEAT:PPR 17,REPEAT:PPR 18,REPEAT:PPR 19,REPEAT:PPR 2,REPEAT:PPR 20,REPEAT:PPR 3,REPEAT:PPR 4,REPEAT:PPR 5,REPEAT:PPR 6,REPEAT:PPR 7,REPEAT:PPR 8,REPEAT:PPR 9,TRANSIT:Chloroplast,
AT4G00040	21.9951	54.7258	43.9569	56.7649	0.946227	0.0512169	1.25175	0.356735	Chalcone and stilbene synthase family protein(AT4G00040)	Arabidopsis thaliana		Secondary metabolites biosynthesis, transport, and catabolism,		GO:0009813~flavonoid biosynthetic process,GO:0030639~polyketide biosynthetic process,	IPR001099:Chalcone/stilbene synthase, N-terminal,IPR011141:Polyketide synthase, type III,IPR012328:Chalcone/stilbene synthase, C-terminal,IPR016039:Thiolase-like,		KW-0284~Flavonoid biosynthesis,		ACT_SITE:Nucleophile,BINDING:Coenzyme A; via amide nitrogen,BINDING:Coenzyme A; via carbonyl oxygen,REGION:Coenzyme A binding,REGION:Substrate binding,
AT4G00450	599.34	732.935	730.18	763.728	0.284146	0.0592385	0.289566	0.0646588	RNA polymerase II transcription mediator(CCT)	Arabidopsis thaliana			20023166:MED13 and MED12 regulate pattern formation during Arabidopsis embryogenesis by transiently repressing a transcriptional program that interferes with this process. [MED12],22247249:MED12/CRP is a novel flowering regulator which suppresses FLC expression, promotes FT and TSF expression and up-regulates SOC1 and FUL mainly in an FT-dependent manner under long-day conditions.,25377553:GCT an…	GO:0006357~regulation of transcription from RNA polymerase II promoter,GO:0040008~regulation of growth,GO:0040034~regulation of development, heterochronic,GO:0048573~photoperiodism, flowering,GO:0090213~regulation of radial pattern formation,	IPR019035:Mediator complex, subunit Med12,		KW-0341~Growth regulation,KW-0804~Transcription,KW-0805~Transcription regulation,		COMPBIAS:Polar residues,MUTAGEN:S->F: Precocious flowering.,REGION:Disordered,	WP2279~Seed development,
AT4G00490	191.541	230.715	268.829	262.624	0.485377	0.185607	0.266297	-0.033473	beta-amylase 2(BAM2)	Arabidopsis thaliana	820335:Thioredoxin superfamily protein(AT3G11630),			GO:0000272~polysaccharide catabolic process,GO:0009813~flavonoid biosynthetic process,GO:0010035~response to inorganic substance,GO:0016114~terpenoid biosynthetic process,GO:0046148~pigment biosynthetic process,GO:0048364~root development,GO:0048507~meristem development,GO:1901575~organic substance catabolic process,	IPR001371:Glycoside hydrolase, family 14B, plant,IPR001554:Glycoside hydrolase, family 14,IPR017853:Glycoside hydrolase, superfamily,IPR018238:Glycoside hydrolase, family 14, conserved site,	ath00500:Starch and sucrose metabolism,ath01100:Metabolic pathways,ath01110:Biosynthesis of secondary metabolites,	KW-0119~Carbohydrate metabolism,KW-0624~Polysaccharide degradation,		ACT_SITE:Proton acceptor,ACT_SITE:Proton donor,BINDING:Substrate,REGION:Substrate binding,TRANSIT:Chloroplast,	WP2279~Seed development,
AT4G01000	58.5829	105.304	87.6332	103.321	0.567444	-0.0269782	0.827836	0.233414	Ubiquitin-like superfamily protein(AT4G01000)	Arabidopsis thaliana				GO:0007049~cell cycle,GO:0031327~negative regulation of cellular biosynthetic process,GO:0034613~cellular protein localization,GO:0048573~photoperiodism, flowering,	IPR024974:Sde2 N-terminal domain,		KW-0131~Cell cycle,		COMPBIAS:Polar residues,DOMAIN:Sde2_N_Ubi,REGION:Disordered,
AT4G01860	158.055	248.478	209.762	229.683	0.404538	-0.112677	0.647095	0.12988	Transducin family protein / WD-40 repeat family protein(AT4G01860)	Arabidopsis thaliana		General function prediction only,		GO:0030488~tRNA methylation,	IPR001680:WD40 repeat,IPR015943:WD40/YVTN repeat-like-containing domain,IPR019775:WD40 repeat, conserved site,				REGION:Disordered,REPEAT:WD,
AT4G02230	275.491	523.791	394.935	485.17	0.51693	-0.110128	0.922783	0.295724	Ribosomal protein L19e family protein(AT4G02230)	Arabidopsis thaliana	814652:Ribosomal protein L30/L7 family protein(AT2G01250),815456:Ribosomal protein S5 domain 2-like superfamily protein(AT2G09990),816243:Ribosomal protein S4 (RPS4A) family protein(AT2G17360),816314:Ribosomal protein L2 family(EMB2296),816493:Ribosomal protein L31e family protein(AT2G19740),817299:Ribosomal protein L1p/L10e family(PGY1),817719:Ribosomal protein S3 family protein(AT2G31610),81778…			GO:0006412~translation,	IPR000196:Ribosomal protein L19/L19e domain,IPR015972:Ribosomal protein L19/L19e, domain 1,IPR023638:Ribosomal protein L19/L19e conserved site,	ath03010:Ribosome,			COMPBIAS:Basic and acidic residues,DOMAIN:Ribosomal_L19e,REGION:Disordered,
AT4G02540	74.9622	111.34	106.801	104.738	0.501117	-0.0868112	0.560236	-0.0276929	Cysteine/Histidine-rich C1 domain family protein(AT4G02540)	Arabidopsis thaliana				GO:0009755~hormone-mediated signaling pathway,GO:0048589~developmental growth,	IPR004146:DC1,IPR019787:Zinc finger, PHD-finger,				DOMAIN:PHD-type,
AT4G02840	25.8046	56.589	57.79	71.0425	1.11296	0.319573	1.08353	0.290149	Small nuclear ribonucleoprotein family protein(AT4G02840)	Arabidopsis thaliana	5007874:Small nuclear ribonucleoprotein family protein(AT2G14285),816389:Small nuclear ribonucleoprotein family protein(AT2G18740),816925:Putative small nuclear ribonucleoprotein G(SNRNP-G),817576:U2 small nuclear ribonucleoprotein B(U2B''),817820:hydroxyproline-rich glycoprotein family protein(AT2G32600),818660:PRP38 family protein(AT2G40650),819377:Small nuclear ribonucleoprotein family protein…			GO:0000387~spliceosomal snRNP assembly,GO:0008380~RNA splicing,GO:0035194~posttranscriptional gene silencing by RNA,GO:0043484~regulation of RNA splicing,	IPR001163:Ribonucleoprotein LSM domain,IPR010920:Like-Sm (LSM) domain,IPR027141:U6 snRNA-associated Sm-like protein LSm4/Small nuclear ribonucleoprotein Sm D1/D3,	ath03040:Spliceosome,	KW-0507~mRNA processing,KW-0508~mRNA splicing,		COMPBIAS:Basic residues,DOMAIN:Sm,REGION:8 X 2 AA approximate tandem repeats of G-R,REGION:Disordered,REPEAT:1,REPEAT:2,REPEAT:3,REPEAT:4,REPEAT:5,REPEAT:6,REPEAT:7,REPEAT:8; approximate,
AT4G03205	64.9249	93.6098	92.393	110.141	0.498021	0.230751	0.516559	0.249289	Coproporphyrinogen III oxidase(hemf2)	Arabidopsis thaliana	819042:Citrate synthase family protein(ATCS),820263:manganese superoxide dismutase 1(MSD1),820722:Uroporphyrinogen decarboxylase(HEME1),824034:glutamate-1-semialdehyde 2,1-aminomutase 2(GSA2),824526:diaminopimelate epimerase family protein(AT3G53580),824930:adenylosuccinate synthase(ADSS),825180:citrate synthase 5(CSY5),829510:Pyridoxal phosphate (PLP)-dependent transferases superfamily protein(A…			GO:0006782~protoporphyrinogen IX biosynthetic process,GO:0015995~chlorophyll biosynthetic process,	IPR001260:Coproporphyrinogen III oxidase, aerobic,	ath00860:Porphyrin metabolism,ath01100:Metabolic pathways,ath01110:Biosynthesis of secondary metabolites,ath01240:Biosynthesis of cofactors,	KW-0149~Chlorophyll biosynthesis,KW-0350~Heme biosynthesis,KW-0627~Porphyrin biosynthesis,		ACT_SITE:Proton donor,BINDING:Substrate,TRANSIT:Chloroplast,
AT4G03430	139.651	216.434	202.719	220.564	0.532241	0.0270605	0.625929	0.120749	pre-mRNA splicing factor-like protein(EMB2770)	Arabidopsis thaliana	840087:DEA(D/H)-box RNA helicase family protein(STRS1),843476:eukaryotic translation initiation factor SUI1 family protein(AT1G71350),		23268445:The results suggest that STA1 is involved in miRNA biogenesis directly by functioning in pri-miRNA splicing and indirectly by modulating the DCL1 transcript level.,23877244:The authors propose that STA1 acts downstream of siRNA biogenesis and facilitates the production of Pol V-dependent RNA transcripts in the RNA-directed DNA methylation pathway.,28153750:The results suggest, splicing f…	GO:0000244~spliceosomal tri-snRNP complex assembly,GO:0000398~mRNA splicing, via spliceosome,GO:0009409~response to cold,GO:0009845~seed germination,GO:0080188~RNA-directed DNA methylation,GO:2000630~positive regulation of miRNA metabolic process,GO:2000636~positive regulation of primary miRNA processing,	IPR000626:Ubiquitin,IPR003107:RNA-processing protein, HAT helix,IPR010491:PRP1 splicing factor, N-terminal,IPR011990:Tetratricopeptide-like helical,IPR019734:Tetratricopeptide repeat,IPR027108:Pre-mRNA-processing factor 6/Prp1,	ath03040:Spliceosome,	KW-0507~mRNA processing,KW-0508~mRNA splicing,	KW-1017~Isopeptide bond,	CROSSLNK:Glycyl lysine isopeptide (Gly-Lys) (interchain with K-? in acceptor proteins),DOMAIN:Ubiquitin-like,MUTAGEN:G->D: Suppresses the transcriptional silencing of RdDM targets.,MUTAGEN:Missing: In sta1-1; delayed growth, sensitivity to cold and hypersensitivity to abscisic acid. Stabilizes its own transcript.,REGION:Disordered,REPEAT:HAT 1,REPEAT:HAT 10,REPEAT:HAT 11,REPEAT:HAT 12,REPEAT:HAT …	WP2279~Seed development,
AT4G05420	549.027	630.285	627.977	716.25	0.193274	0.183992	0.198552	0.189271	damaged DNA binding protein 1A(DDB1A)	Arabidopsis thaliana	814930:Chaperone protein htpG family protein(CR88),815280:exosome complex exonuclease RRP46-like protein(AT2G07110),816462:DWD (DDB1-binding WD40 protein) hypersensitive to ABA 1(DWA1),816471:Transducin family protein / WD-40 repeat family protein(FVE),816473:Transducin family protein / WD-40 repeat family protein(AT2G19540),816580:26S proteasome regulatory subunit S2 1A(RPN1A),816870:SET domain-…	RNA processing and modification,	16792691:Arabidopsis cullin 4 is shown to assemble with DDB1, RBX1, DET1 and DDB2 in vitro and in planta.[DDB1A],17409070:DDB1A-dependent phenotypes indicate a competition between DDB2- and DET1-containing complexes for available DDB1A, while, for DDB1A-independent phenotypes, DDB1B is able to fulfill this role.,18551167:CUL4-DDB1A-DDB2 complex is involved in global genome repair of UV-induced DN…	GO:0006281~DNA repair,GO:0009585~red, far-red light phototransduction,GO:0010100~negative regulation of photomorphogenesis,GO:0016567~protein ubiquitination,GO:0045892~negative regulation of transcription, DNA-templated,	IPR004871:Cleavage/polyadenylation specificity factor, A subunit, C-terminal,IPR015943:WD40/YVTN repeat-like-containing domain,	ath03420:Nucleotide excision repair,ath04120:Ubiquitin mediated proteolysis,	KW-0227~DNA damage,KW-0234~DNA repair,KW-0607~Phytochrome signaling pathway,KW-0833~Ubl conjugation pathway,		DOMAIN:CPSF_A,DOMAIN:MMS1_N,	WP3662~Phytochrome signaling pathway to turn on photomorphogenesis,
AT4G08112	40.574	79.9588	66.0301	116.621	0.680021	0.535025	0.949829	0.804833
AT4G08114	1.9847	19.2624	20.0855	23.9004	2.56356	0.288356	2.508	0.232791
AT4G08460	24.9554	52.6354	49.3675	54.0958	0.937961	0.0382642	1.02745	0.127751	hypothetical protein (DUF1644)(AT4G08460)	Arabidopsis thaliana	816175:ubiquitin-conjugating enzyme 29(UBC29),835986:smr (Small MutS Related) domain-containing protein(AT5G58720),840078:DZC (Disease resistance/zinc finger/chromosome condensation-like region) domain containing protein(BRX),			GO:0051641~cellular localization,	IPR012866:Protein of unknown function DUF1644,IPR013083:Zinc finger, RING/FYVE/PHD-type,
AT4G08590	19.443	40.6681	35.689	38.8089	0.822414	-0.0647384	1.00278	0.115624	ORTHRUS-like protein(ORTHL)	Arabidopsis thaliana	826420:ORTHRUS-like protein(ORTHL),			GO:0006325~chromatin organization,GO:0010216~maintenance of DNA methylation,GO:0010424~DNA methylation on cytosine within a CG sequence,GO:0016567~protein ubiquitination,	IPR001841:Zinc finger, RING-type,IPR003105:SRA-YDG,IPR013083:Zinc finger, RING/FYVE/PHD-type,IPR015947:PUA-like domain,		KW-0833~Ubl conjugation pathway,		DOMAIN:RING-type,DOMAIN:YDG,REGION:Disordered,TRANSMEM:Helical,ZN_FING:RING-type,
AT4G10030	104.861	145.157	138.425	163.611	0.395036	0.170768	0.462734	0.238466	alpha/beta-Hydrolases superfamily protein(AT4G10030)	Arabidopsis thaliana			26589672:AT4G10030 plays role in lipid metabolism in plant leaves.,	GO:0008610~lipid biosynthetic process,GO:0009409~response to cold,	IPR000073:Alpha/beta hydrolase fold-1,				DOMAIN:AB hydrolase-1,
AT4G11220	74.8776	127.846	106.65	130.512	0.500703	0.0293934	0.758466	0.287156	VIRB2-interacting protein 2(BTI2)	Arabidopsis thaliana	814946:MATE efflux family protein(AT2G04100),814974:AMP-dependent synthetase and ligase family protein(LACS8),816092:cold regulated 413 plasma membrane 1(COR413-PM1),817350:5'-AMP-activated protein kinase beta-2 subunit protein(AT2G28060),821922:fatty alcohol oxidase 3(FAO3),824011:cytochrome P450, family 94, subfamily B, polypeptide 3(CYP94B3),824529:RAB GTPase homolog 8(RAB8),824579:Reticulon f…		21949153:RTNLB1 and RTNLB2 modulate FLS2 immune activity through a mechanism that involves the control of the anterograde transport of FLS2.,	GO:0009617~response to bacterium,GO:0071786~endoplasmic reticulum tubular network organization,	IPR003388:Reticulon,			KW-0007~Acetylation,	COMPBIAS:Basic and acidic residues,DOMAIN:Reticulon,REGION:Disordered,TRANSMEM:Helical,
AT4G11420	818.406	930.21	972.912	1016.22	0.249019	0.127363	0.184382	0.0627256	eukaryotic translation initiation factor 3A(EIF3A)	Arabidopsis thaliana	816533:AAA-type ATPase family protein(RPT2b),817170:G protein alpha subunit 1(GP ALPHA 1),818587:eukaryotic translation initiation factor 2(EIF2),819236:TGF-beta receptor interacting protein 1(TRIP-1),819237:Transducin/WD40 repeat-like superfamily protein(AT2G46290),820313:eukaryotic translation initiation factor 3G1(EIF3G1),821267:Proteasome component (PCI) domain protein(AT3G02200),821858:eukar…			GO:0001732~formation of cytoplasmic translation initiation complex,GO:0002188~translation reinitiation,GO:0006413~translational initiation,	IPR000717:Proteasome component (PCI) domain,IPR027512:Eukaryotic translation initiation factor 3 subunit A,		KW-0648~Protein biosynthesis,		COMPBIAS:Basic and acidic residues,COMPBIAS:Polar residues,DOMAIN:PCI,REGION:Disordered,
AT4G11570	582.149	742.263	715.478	741.347	0.296737	-0.00177766	0.349637	0.0511219	Haloacid dehalogenase-like hydrolase (HAD) superfamily protein(AT4G11570)	Arabidopsis thaliana	829853:heat shock factor 4(HSF4),	General function prediction only,		GO:0006468~protein phosphorylation,GO:0009231~riboflavin biosynthetic process,	IPR006439:HAD-superfamily hydrolase, subfamily IA, variant 1,IPR023198:Phosphoglycolate phosphatase, domain 2,IPR023214:HAD-like domain,	ath00740:Riboflavin metabolism,ath01100:Metabolic pathways,ath01110:Biosynthesis of secondary metabolites,ath01240:Biosynthesis of cofactors,	KW-0686~Riboflavin biosynthesis,		TRANSIT:Chloroplast,
AT4G12020	139.132	215.784	178.352	220.637	0.35444	0.0318388	0.626934	0.304333	protein kinase family protein(WRKY19)	Arabidopsis thaliana	843463:COP9-signalosome 5B(CSN5B),844165:general regulatory factor 2(GRF2),	Chromatin structure and dynamics,Function unknown,	32054439:The TIR-NB-LRR pair DSC1 and WRKY19 contributes to basal immunity of Arabidopsis to the root-knot nematode Meloidogyne incognita. [WRKY19],	GO:0006355~regulation of transcription, DNA-templated,GO:0006464~cellular protein modification process,GO:0006468~protein phosphorylation,GO:0006952~defense response,GO:0007165~signal transduction,GO:0043436~oxoacid metabolic process,	IPR000157:Toll/interleukin-1 receptor homology (TIR) domain,IPR000719:Protein kinase, catalytic domain,IPR002182:NB-ARC,IPR003657:DNA-binding WRKY,IPR003822:Paired amphipathic helix,IPR011009:Protein kinase-like domain,IPR011713:Leucine-rich repeat 3,IPR027417:P-loop containing nucleoside triphosphate hydrolase,		KW-0611~Plant defense,KW-0804~Transcription,KW-0805~Transcription regulation,		BINDING:ATP,COMPBIAS:Acidic residues,COMPBIAS:Polar residues,DNA_BIND:WRKY 1,DNA_BIND:WRKY 2,DOMAIN:NB-ARC,DOMAIN:PAH,DOMAIN:Protein kinase,DOMAIN:TIR,DOMAIN:WRKY,NP_BIND:ATP,REGION:Disordered,REPEAT:LRR 1,REPEAT:LRR 10,REPEAT:LRR 2,REPEAT:LRR 3,REPEAT:LRR 4,REPEAT:LRR 5,REPEAT:LRR 6,REPEAT:LRR 7,REPEAT:LRR 8,REPEAT:LRR 9,
AT4G12750	67.3909	101.223	82.9368	105.217	0.292787	0.054927	0.574998	0.337138	Homeodomain-like transcriptional regulator(AT4G12750)	Arabidopsis thaliana				GO:0006351~transcription, DNA-templated,GO:0006355~regulation of transcription, DNA-templated,GO:0006357~regulation of transcription from RNA polymerase II promoter,	IPR001356:Homeodomain,IPR007759:DNA-directed RNA polymerase delta subunit,IPR009057:Homeodomain-like,IPR018501:DDT domain superfamily,		KW-0804~Transcription,		COMPBIAS:Basic and acidic residues,DNA_BIND:Homeobox,DOMAIN:DDT,DOMAIN:Homeobox,REGION:Disordered,
AT4G13460	125.419	178.261	169.708	176.041	0.431255	-0.0179095	0.501502	0.0523373	SU(VAR)3-9 homolog 9(SUVH9)	Arabidopsis thaliana	817892:SU(VAR)3-9 homolog 2(SUVH2),		19043555:SRA-domain proteins (SUVH9) are also essential for DRM2-mediated de novo and maintenance DNA methylation in Arabidopsis thaliana.,22669745:SUVH2 and SUVH9 functions in RdDM and TGS are overlapping. Pol V specific transcripts were reduced in suvh2 suvh9 plants. This might indicate a role of these SUVH proteins in Pol V complex recruitment.,24465213:Our CHIP assay demonstrated that SUVH2 a…	GO:0009294~DNA mediated transformation,GO:0034968~histone lysine methylation,GO:0080188~RNA-directed DNA methylation,	IPR001214:SET domain,IPR003105:SRA-YDG,IPR007728:Pre-SET domain,IPR015947:PUA-like domain,IPR025794:Histone H3-K9 methyltransferase, plant,	ath00310:Lysine degradation,ath01100:Metabolic pathways,			COMPBIAS:Polar residues,DOMAIN:Pre-SET,DOMAIN:SET,DOMAIN:YDG,METAL:Zinc 1,METAL:Zinc 2,METAL:Zinc 3,REGION:Disordered,
AT4G13590	330.802	404.376	371.685	425.861	0.167302	0.0743803	0.288386	0.195464	Uncharacterized protein family (UPF0016)(AT4G13590)	Arabidopsis thaliana				GO:0019722~calcium-mediated signaling,GO:0032468~Golgi calcium ion homeostasis,GO:0032472~Golgi calcium ion transport,GO:0070588~calcium ion transmembrane transport,GO:0071421~manganese ion transmembrane transport,	IPR001727:Uncharacterised protein family UPF0016,				COMPBIAS:Polar residues,REGION:Disordered,TRANSIT:Chloroplast,TRANSMEM:Helical,
AT4G14180	1.71328	12.3438	10.4195	10.0437	1.82793	-0.258034	2.04052	-0.0454467	putative recombination initiation defect 1(PRD1)	Arabidopsis thaliana			17762870:AtPRD1 is involved in meiotic recombination and is required for meiotic double-strand break repair.[AtPRD1],28855712:The results indicated that AtPRD1 may act as a bridge protein to interact with AtPRD3 and AtDFO, and interact directly with the Topo VI-like proteins MTOPVIB, AtSPO11-1 and AtSPO11-2 to take part in DNA double-strand break formation in Arabidopsis.,	GO:0042138~meiotic DNA double-strand break formation,GO:0051026~chiasma assembly,	IPR016024:Armadillo-type fold,		KW-0469~Meiosis,		REGION:Disordered,
AT4G16680	25.1588	37.1296	49.9513	58.9111	0.943395	0.642417	0.531751	0.230773	P-loop containing nucleoside triphosphate hydrolases superfamily protein(AT4G16680)	Arabidopsis thaliana				GO:0006397~mRNA processing,GO:0007568~aging,GO:0008380~RNA splicing,GO:0009611~response to wounding,GO:0009813~flavonoid biosynthetic process,GO:0019752~carboxylic acid metabolic process,GO:0098542~defense response to other organism,	IPR001650:Helicase, C-terminal,IPR002464:DNA/RNA helicase, ATP-dependent, DEAH-box type, conserved site,IPR007502:Helicase-associated domain,IPR011545:DNA/RNA helicase, DEAD/DEAH box type, N-terminal,IPR011709:Domain of unknown function DUF1605,IPR014001:Helicase, superfamily 1/2, ATP-binding domain,IPR027417:P-loop containing nucleoside triphosphate hydrolase,	ath03040:Spliceosome,	KW-0507~mRNA processing,KW-0508~mRNA splicing,		COMPBIAS:Basic and acidic residues,DOMAIN:Helicase ATP-binding,DOMAIN:Helicase C-terminal,DOMAIN:OB_NTP_bind,MOTIF:DEAH box,NP_BIND:ATP,REGION:Disordered,
AT4G16760	398.645	541.899	495.644	524.516	0.313002	-0.0468872	0.4413	0.081411	acyl-CoA oxidase 1(ACX1)	Arabidopsis thaliana	815152:NAD(P)-binding Rossmann-fold superfamily protein(MOD1),816561:ATP citrate lyase (ACL) family protein(AT2G20420),820263:manganese superoxide dismutase 1(MSD1),820409:Amino acid dehydrogenase family protein(AT3G12290),820731:Lactate/malate dehydrogenase family protein(mMDH2),821061:plastid transcription factor 1(PTF1),824347:acyl-CoA oxidase 4(ACX4),825813:Amino acid dehydrogenase family pro…		15159576:x-ray crystallography of two peroxisomal acyl-CoA oxidases, ACX1 and ACX4, from Arabidopsis thaliana,17172287:The effects of mutations in ACX1 and ACX5 in A. thaliana on jasmonic acid synthesis are reported.,22048901:Data show that acx3acx4 Columbia (Col) and acx1acx3acx4(Col) mutants are viable and that enzyme activity in these mutants is significantly reduced on a range of substrates c…	GO:0000038~very long-chain fatty acid metabolic process,GO:0001676~long-chain fatty acid metabolic process,GO:0002213~defense response to insect,GO:0006635~fatty acid beta-oxidation,GO:0009555~pollen development,GO:0009611~response to wounding,GO:0009620~response to fungus,GO:0009695~jasmonic acid biosynthetic process,GO:0033540~fatty acid beta-oxidation using acyl-CoA oxidase,GO:0046686~response…	IPR002655:Acyl-CoA oxidase, C-terminal,IPR006091:Acyl-CoA oxidase/dehydrogenase, central domain,IPR009100:Acyl-CoA dehydrogenase/oxidase,IPR012258:Acyl-CoA oxidase,	ath00071:Fatty acid degradation,ath00410:beta-Alanine metabolism,ath00592:alpha-Linolenic acid metabolism,ath00640:Propanoate metabolism,ath01040:Biosynthesis of unsaturated fatty acids,ath01100:Metabolic pathways,ath01110:Biosynthesis of secondary metabolites,ath01200:Carbon metabolism,ath01212:Fatty acid metabolism,ath04146:Peroxisome,	KW-0276~Fatty acid metabolism,KW-0443~Lipid metabolism,	KW-1015~Disulfide bond,	ACT_SITE:Proton acceptor,BINDING:FAD,BINDING:FAD; via amide nitrogen,BINDING:FAD; via carbonyl oxygen,DOMAIN:ACOX,DOMAIN:Acyl-CoA_dh_M,DOMAIN:Acyl-CoA_ox_N,MOTIF:Microbody targeting signal,
AT4G16870	83.6949	114.302	132.501	139.328	0.652169	0.281828	0.441927	0.0715855
AT4G17650	27.2178	62.4734	53.0426	50.7258	0.920689	-0.291695	1.15	-0.0623852	Polyketide cyclase / dehydrase and lipid transport protein(AT4G17650)	Arabidopsis thaliana				GO:0006744~ubiquinone biosynthetic process,GO:0006970~response to osmotic stress,GO:0009414~response to water deprivation,GO:0009737~response to abscisic acid,GO:0009755~hormone-mediated signaling pathway,GO:0044281~small molecule metabolic process,GO:0045333~cellular respiration,GO:1901701~cellular response to oxygen-containing compound,	IPR005031:Streptomyces cyclase/dehydrase,IPR023393:START-like domain,				DOMAIN:Polyketide_cyc,
AT4G19060	12.5218	26.2463	28.2615	30.9855	1.07497	0.225987	0.974524	0.125538	P-loop containing nucleoside triphosphate hydrolases superfamily protein(AT4G19060)	Arabidopsis thaliana				GO:0006952~defense response,	IPR002182:NB-ARC,IPR027417:P-loop containing nucleoside triphosphate hydrolase,		KW-0611~Plant defense,		COMPBIAS:Polar residues,DOMAIN:NB-ARC,DOMAIN:NB-ARC 1,DOMAIN:NB-ARC 2,NP_BIND:ATP,REGION:Disordered,
AT4G19645	8.35894	19.0849	19.4195	20.7844	1.07005	0.113391	1.04701	0.090349	TRAM, LAG1 and CLN8 (TLC) lipid-sensing domain containing protein(AT4G19645)	Arabidopsis thaliana	816774:Microsomal signal peptidase 12 kDa subunit (SPC12)(AT2G22425),816952:cytochrome p450 71b6(CYP71B6),817158:IQ-domain 6(IQD6),818747:UDP-glcnac-adolichol phosphate glcnac-1-p-transferase(GPT),820233:SNF7 family protein(VPS60.1),820395:Cornichon family protein(AT3G12180),820956:ubiquitin-conjugating enzyme 32(UBC32),822241:O-fucosyltransferase family protein(AT3G26370),824934:lysophosphatidyl…			GO:0055088~lipid homeostasis,	IPR006634:TRAM/LAG1/CLN8 homology domain,				DOMAIN:TLC,TRANSMEM:Helical,
AT4G21110	154.243	206.775	192.438	214.195	0.316065	0.050449	0.418861	0.153244	G10 family protein(AT4G21110)	Arabidopsis thaliana	818980:Transducin/WD40 repeat-like superfamily protein(AT2G43770),830123:SAP domain-containing protein(AT4G39680),			GO:0000398~mRNA splicing, via spliceosome,	IPR001748:G10 protein,IPR018230:BUD31/G10-related, conserved site,	ath03040:Spliceosome,
AT4G21440	2.34216	22.2782	14.3161	18.3693	1.98618	-0.256726	2.56835	0.325452	MYB-like 102(MYB102)	Arabidopsis thaliana	819210:transcription regulatory protein SNF2(BRM),		29880735:MYB102 increases host susceptibility to green peach aphids through the ethylene-dependent signaling pathways.,	GO:0006355~regulation of transcription, DNA-templated,GO:0006952~defense response,GO:0006970~response to osmotic stress,GO:0009611~response to wounding,	IPR001005:SANT/Myb domain,IPR009057:Homeodomain-like,IPR017930:Myb domain,		KW-0346~Stress response,KW-0611~Plant defense,KW-0804~Transcription,KW-0805~Transcription regulation,		DNA_BIND:H-T-H motif,DOMAIN:HTH myb-type 1,DOMAIN:HTH myb-type 2,
AT4G21860	714.059	926.018	857.024	890.433	0.262721	-0.056428	0.374213	0.0550644	methionine sulfoxide reductase B 2(MSRB2)	Arabidopsis thaliana	822195:DNA-binding HORMA family protein(MAD2),		19874542:Data suggest that plastidial MSRBs fulfil an essential function in maintaining vegetative growth of plants during environmental constraints, through a role in the preservation of photosynthetic antennae.,	GO:0006979~response to oxidative stress,GO:0030091~protein repair,	IPR002579:Peptide methionine sulphoxide reductase MrsB,IPR011057:Mss4-like,		KW-0249~Electron transport,KW-0813~Transport,	KW-1015~Disulfide bond,	ACT_SITE:Nucleophile,DISULFID:Redox-active,DOMAIN:MsrB,METAL:Zinc,MUTAGEN:C->S,T: Increases activity 2-fold. Abolishes reduction by thioredoxin h.,TRANSIT:Chloroplast,
AT4G22760	7.94176	34.4005	17.1244	19.3786	0.965196	-0.776223	1.90459	0.16317	Tetratricopeptide repeat (TPR)-like superfamily protein(AT4G22760)	Arabidopsis thaliana				GO:0009451~RNA modification,	IPR002885:Pentatricopeptide repeat,IPR011990:Tetratricopeptide-like helical,				REGION:Type E motif,REPEAT:PPR,REPEAT:PPR 1,REPEAT:PPR 10,REPEAT:PPR 11,REPEAT:PPR 12,REPEAT:PPR 13,REPEAT:PPR 2,REPEAT:PPR 3,REPEAT:PPR 4,REPEAT:PPR 5,REPEAT:PPR 6,REPEAT:PPR 7,REPEAT:PPR 8,REPEAT:PPR 9,
AT4G24480	34.7734	79.5962	69.6228	75.0107	0.967509	-0.0837593	1.15633	0.105063	Protein kinase superfamily protein(AT4G24480)	Arabidopsis thaliana				GO:0006468~protein phosphorylation,GO:0007568~aging,GO:0009056~catabolic process,GO:0048364~root development,GO:0065008~regulation of biological quality,	IPR000719:Protein kinase, catalytic domain,IPR001245:Serine-threonine/tyrosine-protein kinase catalytic domain,IPR008271:Serine/threonine-protein kinase, active site,IPR011009:Protein kinase-like domain,IPR017441:Protein kinase, ATP binding site,				BINDING:ATP,COMPBIAS:Basic and acidic residues,COMPBIAS:Polar residues,DOMAIN:Protein kinase,REGION:Disordered,
AT4G24520	308.307	454.541	397.847	426.857	0.366065	-0.0903108	0.557495	0.10112	P450 reductase 1(ATR1)	Arabidopsis thaliana	828770:DEK domain-containing chromatin associated protein(AT4G26630),831899:polyubiquitin 3(UBQ3),	Inorganic ion transport and metabolism,		GO:0006979~response to oxidative stress,GO:0009698~phenylpropanoid metabolic process,GO:0009737~response to abscisic acid,	IPR001094:Flavodoxin,IPR001433:Oxidoreductase FAD/NAD(P)-binding,IPR001709:Flavoprotein pyridine nucleotide cytochrome reductase,IPR003097:FAD-binding, type 1,IPR008254:Flavodoxin/nitric oxide synthase,IPR017927:Ferredoxin reductase-type FAD-binding domain,IPR017938:Riboflavin synthase-like beta-barrel,IPR023173:NADPH-cytochrome p450 reductase, FAD-binding, alpha-helical domain-3,IPR023208:NADPH-…		KW-0587~Phenylpropanoid metabolism,	KW-0007~Acetylation,KW-0597~Phosphoprotein,	BINDING:FAD,BINDING:FMN,BINDING:NADP,DOMAIN:FAD-binding FR-type,DOMAIN:Flavodoxin-like,NP_BIND:FAD,NP_BIND:FMN,NP_BIND:NADP,TOPO_DOM:Cytoplasmic,TOPO_DOM:Lumenal,TRANSMEM:Helical,
AT4G25170	65.883	120.783	127.418	132.537	0.933948	0.132197	0.857846	0.0560956	Uncharacterized conserved protein (UCP012943)(AT4G25170)	Arabidopsis thaliana				GO:0009651~response to salt stress,GO:0010035~response to inorganic substance,GO:0042742~defense response to bacterium,GO:0050793~regulation of developmental process,GO:0097305~response to alcohol,	IPR016606:Uncharacterised conserved protein UCP012943,				COMPBIAS:Polar residues,REGION:Disordered,
AT4G25270	11.5674	25.4857	32.2508	26.558	1.35553	0.0558128	1.03493	-0.26478	Tetratricopeptide repeat (TPR)-like superfamily protein(OTP70)	Arabidopsis thaliana			21288264:An otp70 mutant is defective in the splicing of rpoC1. The E domain of OTP70 is not functional in RNA editing.,	GO:0008380~RNA splicing,	IPR002885:Pentatricopeptide repeat,IPR011990:Tetratricopeptide-like helical,				REGION:Disordered,REGION:Type E motif; degenerate,REPEAT:PPR 1,REPEAT:PPR 10,REPEAT:PPR 2,REPEAT:PPR 3,REPEAT:PPR 4,REPEAT:PPR 5,REPEAT:PPR 6,REPEAT:PPR 7,REPEAT:PPR 8,REPEAT:PPR 9,TRANSIT:Chloroplast,
AT4G26000	211.848	285.991	245.877	267.58	0.213318	-0.0954125	0.429961	0.12123	RNA-binding KH domain-containing protein(PEP)	Arabidopsis thaliana	819619:RNA-binding KH domain-containing protein(FLK),820448:floral homeotic protein (HUA1)(HUA1),820940:response regulator 1(RR1),832379:Tudor/PWWP/MBT domain-containing protein(HUA2),836560:RNA-binding KH domain-containing protein(HEN4),839732:ERF domain protein 12(ERF12),		16356489:PEPPER (PEP), encodes a polypeptide with K-homology (KH) RNA-binding modules, which acts on vegetative growth and pistil development.[PEPPER] [PEP],19576878:PEP is a new factor for FLC upregulation, underscoring the importance of RNA-binding activities during developmental timing of flowering,25658099:Our data better delineates the roles of PEP in plant development and, for the first tim…	GO:0006396~RNA processing,GO:0009299~mRNA transcription,GO:0010468~regulation of gene expression,GO:0048367~shoot system development,GO:0048467~gynoecium development,GO:0048577~negative regulation of short-day photoperiodism, flowering,GO:0048579~negative regulation of long-day photoperiodism, flowering,	IPR004087:K Homology domain,IPR004088:K Homology domain, type 1,		KW-0804~Transcription,KW-0805~Transcription regulation,		DOMAIN:KH,DOMAIN:KH 1,DOMAIN:KH 2,DOMAIN:KH 3,REGION:Disordered,
AT4G26095	17.2086	40.8847	47.5848	42.0896	1.38207	0.0402512	1.17127	-0.170553
AT4G27020	59.7587	93.0832	90.3393	101.26	0.582628	0.119386	0.625009	0.161768	inositol-1,4,5-trisphosphate 5-phosphatase(AT4G27020)	Arabidopsis thaliana				GO:0010035~response to inorganic substance,
AT4G27350	15.378	37.3796	29.7738	23.1122	0.881987	-0.655354	1.19425	-0.343096	membrane lipoprotein lipid attachment site-like protein, putative (DUF1223)(AT4G27350)	Arabidopsis thaliana	829668:O-methyltransferase family protein(AT4G35160),			GO:0009651~response to salt stress,GO:0009737~response to abscisic acid,GO:0009755~hormone-mediated signaling pathway,GO:0050793~regulation of developmental process,GO:1901701~cellular response to oxygen-containing compound,	IPR010634:Protein of unknown function DUF1223,			KW-0449~Lipoprotein,
AT4G27500	665.163	779.002	762.406	887.662	0.196382	0.188	0.227381	0.218999	proton pump interactor 1(PPI1)	Arabidopsis thaliana	3480:insulin like growth factor 1 receptor(IGF1R),5886:RAD23 homolog A, nucleotide excision repair protein(RAD23A),816413:H[+]-ATPase 1(HA1),818661:Nucleic acid-binding, OB-fold-like protein(AT2G40660),819204:plasma membrane intrinsic protein 1B(PIP1B),822018:ammonium transporter 1;3(AMT1;3),824956:sumo conjugation enzyme 1(SCE1),835610:small ubiquitin-like modifier 3(SUMO3),843147:Ubiquitin-like…		16279950:PPI1 can bind the H(+)-ATPase independently of the C-terminus conformation, but is not able to suppress the C-terminus auto-inhibitory action.,18304198:Data show that Ppi1 expression is strong in root and shoot vascular systems, particularly in meristematic and sink tissues, as well as in pollen, stigmas and siliques, but not in developing embryos.,19796364:PPI1 is localised at the endop…	GO:0010155~regulation of proton transport,				KW-0597~Phosphoprotein,	COMPBIAS:Basic and acidic residues,REGION:Disordered,TRANSMEM:Helical,
AT4G28210	92.728	133.104	136.34	150.076	0.547794	0.171078	0.513576	0.136859	embryo defective 1923(EMB1923)	Arabidopsis thaliana	817158:IQ-domain 6(IQD6),817272:FAM210B-like protein, putative (DUF1279)(AT2G27290),817378:Nucleotide/sugar transporter family protein(AT2G28315),818769:camphor resistance CrcB family protein(AT2G41705),819847:Cyclophilin-like peptidyl-prolyl cis-trans isomerase family protein(AT3G66654),820395:Cornichon family protein(AT3G12180),820956:ubiquitin-conjugating enzyme 32(UBC32),828639:TRICHOME BIREF…			GO:0009409~response to cold,GO:0009793~embryo development ending in seed dormancy,					TRANSMEM:Helical,
AT4G28220	48.2104	118.464	91.9383	95.3329	0.907751	-0.308458	1.26758	0.0513742	NAD(P)H dehydrogenase B1(NDB1)	Arabidopsis thaliana		Energy production and conversion,	23939432:Suppression of the mitochondrial NDB1 affects central metabolism and vegetative growth.,26413894:The K0.5(Ca2+) of the external NADPH dehydrogenase from Solanum tuberosum mitochondria and membranes of E. coli expressing Arabidopsis thaliana NDB1 over the physiological pH range, was determined.,29747392:The aim of this study was to define the role of external NADPH-dehydrogenase (NDB1) du…	GO:0006116~NADH oxidation,GO:0070995~NADPH oxidation,	IPR002048:EF-hand domain,IPR011992:EF-hand-like domain,IPR018247:EF-Hand 1, calcium-binding site,IPR023753:Pyridine nucleotide-disulphide oxidoreductase, FAD/NAD(P)-binding domain,				DOMAIN:EF-hand,MOTIF:Microbody targeting signal,MUTAGEN:D->A: Impaired calcium binding and loss of NADH oxidase activity.,NP_BIND:FAD,NP_BIND:NAD,TRANSIT:Mitochondrion,
AT4G28540	88.0439	113.718	112.726	121.581	0.350527	0.095074	0.362985	0.107532	casein kinase I-like 6(CKL6)	Arabidopsis thaliana	816330:MAP kinase 7(MPK7),825148:MAP kinase 10(MPK10),827154:Tubulin/FtsZ family protein(TUA6),828151:MAP kinase 4(MPK4),828972:casein kinase I-like 6(CKL6),832019:mitogen-activated protein kinase 16(MPK16),836391:tubulin beta chain 3(TUB3),837559:mitogen-activated protein kinase 1(MPK1),842248:mitogen-activated protein kinase homolog 2(MPK2),		16126836:PAPK1 represents a novel plant protein kinase that is targeted to plasmodesmata and may play a regulatory role in macromolecular trafficking between plant cells.[PAPK1],18945931:CKL6 is a protein kinase containing a novel tubulin-binding domain and plays a role in anisotropic cell growth and shape formation in Arabidopsis.,19941015:propose that CKL6 is associated with late endosomal-like…	GO:0001558~regulation of cell growth,GO:0006897~endocytosis,GO:0007165~signal transduction,GO:0018105~peptidyl-serine phosphorylation,GO:0043622~cortical microtubule organization,GO:0046777~protein autophosphorylation,GO:0051510~regulation of unidimensional cell growth,	IPR000719:Protein kinase, catalytic domain,IPR008271:Serine/threonine-protein kinase, active site,IPR011009:Protein kinase-like domain,IPR017441:Protein kinase, ATP binding site,				ACT_SITE:Proton acceptor,BINDING:ATP,COMPBIAS:Polar residues,DOMAIN:Protein kinase,MUTAGEN:D->N: Loss of kinase activity and constitutive localization to both punctate structures and microtubules, leading to disturbed cortical microtubule organization and polarized cell expansion; when associated with R-42.,MUTAGEN:K->R: Loss of kinase activity and constitutive localization to both punctate struc…
AT4G28740	162.694	257.781	260.988	268.02	0.676188	0.0558313	0.65847	0.0381129	LOW PSII ACCUMULATION-like protein(AT4G28740)	Arabidopsis thaliana				GO:0009658~chloroplast organization,	IPR021883:Protein of unknown function DUF3493,				TRANSMEM:Helical,
AT4G30310	231.677	328.165	341.898	355.848	0.558061	0.11626	0.499216	0.0574151	FGGY family of carbohydrate kinase(AT4G30310)	Arabidopsis thaliana	820335:Thioredoxin superfamily protein(AT3G11630),	Energy production and conversion,		GO:0005975~carbohydrate metabolic process,	IPR006003:Carbohydrate kinase, FGGY-related,IPR018484:Carbohydrate kinase, FGGY, N-terminal,IPR018485:Carbohydrate kinase, FGGY, C-terminal,				DOMAIN:FGGY_C,DOMAIN:FGGY_N,
AT4G30760	187.65	295.436	271.62	277.493	0.529537	-0.0898605	0.650067	0.0306694	Putative endonuclease or glycosyl hydrolase(AT4G30760)	Arabidopsis thaliana				GO:0010468~regulation of gene expression,	IPR021139:NYN domain, limkain-b1-type,IPR024768:Limkain-b1,				COMPBIAS:Basic and acidic residues,DOMAIN:NYN,REGION:Disordered,
AT4G31010	27.7501	49.4574	47.3481	53.7964	0.735911	0.11745	0.796656	0.178195	RNA-binding CRS1 / YhbY (CRM) domain-containing protein(AT4G31010)	Arabidopsis thaliana			23646912:mCSF1 resides within mitochondria and its functions are essential during embryogenesis; it acts in the splicing of many of the group II intron RNAs in Arabidopsis mitochondria.[mCSF1],	GO:0000373~Group II intron splicing,GO:0006397~mRNA processing,GO:0009793~embryo development ending in seed dormancy,GO:0032981~mitochondrial respiratory chain complex I assembly,GO:0033617~mitochondrial respiratory chain complex IV assembly,	IPR001890:RNA-binding, CRM domain,		KW-0507~mRNA processing,KW-0508~mRNA splicing,		COMPBIAS:Polar residues,DOMAIN:CRM,DOMAIN:CRM 1,DOMAIN:CRM 2,REGION:Disordered,TRANSIT:Mitochondrion,
AT4G34160	35.7735	64.9895	76.8308	74.1806	1.06738	0.18627	0.831578	-0.0495267	CYCLIN D3;1(CYCD3;1)	Arabidopsis thaliana	816875:Cyclin-dependent kinase inhibitor family protein(ICK1),817341:CDK-subunit 2(CKS2),817831:Cyclin-dependent kinase inhibitor family protein(AT2G32710),820408:retinoblastoma-related 1(RBR1),821449:KIP-related protein 6(KRP6),824036:cell division control 2(CDC2),824226:KIP-related protein 2(KRP2),831792:cyclin-dependent kinase inhibitor(AT5G02220),834940:inhibitor/interactor with cyclin-depend…		15501911:Effect of expression in tobacco on plant shoot apical meristem development.,16517759:CYCD3;1 dominantly drives the G1/S transition, and in sucrose-depleted cells the decline in CYCD3;1 levels leads to G1 arrest, which is overcome by ectopic CYCD3;1 expression.,17726100:CYCD3 activity is important for determining cell number in developing lateral organs and the relative contribution of th…	GO:0000079~regulation of cyclin-dependent protein serine/threonine kinase activity,GO:0000082~G1/S transition of mitotic cell cycle,GO:0007049~cell cycle,GO:0009735~response to cytokinin,GO:0009741~response to brassinosteroid,GO:0009744~response to sucrose,GO:0010444~guard mother cell differentiation,GO:0042127~regulation of cell proliferation,GO:0044772~mitotic cell cycle phase transition,GO:004…	IPR004367:Cyclin, C-terminal domain,IPR006671:Cyclin, N-terminal,IPR013763:Cyclin-like,	ath04075:Plant hormone signal transduction,	KW-0131~Cell cycle,KW-0132~Cell division,KW-0498~Mitosis,		COMPBIAS:Polar residues,DOMAIN:Cyclin N-terminal,MUTAGEN:S->A: Alteration of the cell cycle regulatory activity.,REGION:Disordered,
AT4G36410	0.653396	9.4421	8.90639	11.2617	2.17184	0.218229	2.24293	0.289312	ubiquitin-conjugating enzyme 17(UBC17)	Arabidopsis thaliana	821259:SNF1 kinase homolog 10(KIN10),822448:TRAF-like family protein(AT3G28220),822566:SNF1 kinase homolog 11(KIN11),824010:AtIII18x5-like protein(AT3G48510),825855:myb domain protein 74(MYB74),829793:ubiquitin-conjugating enzyme 17(UBC17),831328:L-aspartate oxidase(AO),831720:ferretin 1(FER1),835511:myb domain protein 49(MYB49),835535:B-box type zinc finger family protein(BBX29),836518:Copine (C…			GO:0000209~protein polyubiquitination,GO:0006511~ubiquitin-dependent protein catabolic process,GO:0009739~response to gibberellin,	IPR000608:Ubiquitin-conjugating enzyme, E2,IPR016135:Ubiquitin-conjugating enzyme/RWD-like,IPR023313:Ubiquitin-conjugating enzyme, active site,	ath04120:Ubiquitin mediated proteolysis,	KW-0833~Ubl conjugation pathway,		ACT_SITE:Glycyl thioester intermediate,DOMAIN:UBC core,
AT4G36690	259.835	508.144	357.616	429.449	0.458244	-0.241868	0.963047	0.262935	U2 snRNP auxilliary factor, large subunit, splicing factor(ATU2AF65A)	Arabidopsis thaliana	816388:diacylglycerol kinase 3(DGK3),818561:BTB/POZ/MATH-domains containing protein(BPM3),823916:TEOSINTE BRANCHED, cycloidea and PCF (TCP) 14(TCP14),824230:U1 small nuclear ribonucleoprotein-70K(U1-70K),824503:ROP interactive partner 4(RIP3),824590:suppressor of abi3-5(SUA),829392:TIFY domain protein 8(TIFY8),830730:TCP family transcription factor(TCP11),831899:polyubiquitin 3(UBQ3),834293:Zinc …		28432478:The Arabidopsis splicing factors, AtU2AF65, AtU2AF35, and AtSF1 shuttle between nuclei and cytoplasms,	GO:0000398~mRNA splicing, via spliceosome,GO:0006397~mRNA processing,GO:0008380~RNA splicing,GO:0042742~defense response to bacterium,	IPR000504:RNA recognition motif domain,IPR006529:U2 snRNP auxilliary factor, large subunit, splicing factor,IPR012677:Nucleotide-binding, alpha-beta plait,	ath03040:Spliceosome,	KW-0507~mRNA processing,KW-0508~mRNA splicing,		COMPBIAS:Basic and acidic residues,DOMAIN:RRM,DOMAIN:RRM 1,DOMAIN:RRM 2,DOMAIN:RRM 3,REGION:Disordered,TRANSMEM:Helical,
AT4G37020	51.2615	96.3016	74.9666	67.6815	0.533651	-0.498251	0.887854	-0.144047	initiation factor 4A-like protein(AT4G37020)	Arabidopsis thaliana		DNA replication, recombination, and repair / Transcription / Translation, ribosomal structure and biogenesis,			IPR027417:P-loop containing nucleoside triphosphate hydrolase,		KW-0648~Protein biosynthesis,
AT4G37870	455.554	540.003	549.342	577.74	0.269166	0.0971569	0.244507	0.0724977	phosphoenolpyruvate carboxykinase 1(PCK1)	Arabidopsis thaliana	818708:Calcium-binding EF-hand family protein(AT2G41090),823492:calmodulin 7(CAM7),824355:calmodulin 9(CAM9),826479:general regulatory factor 1(GRF1),830299:metacaspase 9(MC9),831899:polyubiquitin 3(UBQ3),832245:calmodulin 6(CAM6),833756:calmodulin 1(CAM1),		22007864:Malate metabolism is important during dark-induced stomatal closure and that phosphoenolpyruvate carboxykinase (PEPCK) is involved in this process.,25858700:Arabidopsis uses two gluconeogenic gateways for organic acids to fuel seedling establishment, one is via PCK1, and a second via PPDK.,	GO:0006094~gluconeogenesis,GO:0016036~cellular response to phosphate starvation,GO:0046686~response to cadmium ion,GO:0050832~defense response to fungus,	IPR001272:Phosphoenolpyruvate carboxykinase, ATP-utilising,IPR008210:Phosphoenolpyruvate carboxykinase, N-terminal,IPR013035:Phosphoenolpyruvate carboxykinase, C-terminal,IPR015994:Phosphoenolpyruvate carboxykinase (ATP), conserved site,	ath00010:Glycolysis / Gluconeogenesis,ath00020:Citrate cycle (TCA cycle),ath00620:Pyruvate metabolism,ath00710:Carbon fixation in photosynthetic organisms,ath01100:Metabolic pathways,ath01110:Biosynthesis of secondary metabolites,ath01200:Carbon metabolism,	KW-0312~Gluconeogenesis,	KW-0007~Acetylation,KW-0597~Phosphoprotein,	BINDING:ATP,BINDING:ATP; via carbonyl oxygen,BINDING:Substrate,METAL:Calcium; via carbonyl oxygen,METAL:Manganese,METAL:Manganese; via tele nitrogen,NP_BIND:ATP,REGION:Disordered,
AT4G37980	566.594	897.127	933.943	943.502	0.719319	0.0725792	0.661405	0.0146652	cinnamyl alcohol dehydrogenase 7(ELI3-1)	Arabidopsis thaliana	831899:polyubiquitin 3(UBQ3),	General function prediction only,	30126866:This study shows that reductases play significant roles in changing Green leaf volatiles (GLVs) composition and, thus, are important in avoiding toxicity from volatile carbonyls and in the attraction of herbivore predators.,	GO:0009617~response to bacterium,GO:0009626~plant-type hypersensitive response,GO:0009809~lignin biosynthetic process,GO:0010597~green leaf volatile biosynthetic process,	IPR002328:Alcohol dehydrogenase, zinc-type, conserved site,IPR011032:GroES-like,IPR013149:Alcohol dehydrogenase, C-terminal,IPR013154:Alcohol dehydrogenase GroES-like,IPR020843:Polyketide synthase, enoylreductase,	ath00940:Phenylpropanoid biosynthesis,ath01100:Metabolic pathways,ath01110:Biosynthesis of secondary metabolites,	KW-0438~Lignin biosynthesis,		BINDING:NADP,BINDING:NADP; via carbonyl oxygen,DOMAIN:ADH_zinc_N,DOMAIN:PKS_ER,METAL:Zinc 1; catalytic,METAL:Zinc 2,NP_BIND:NADP,
AT4G38740	1289.43	1737.17	1763.9	1859.05	0.451527	0.0977332	0.429516	0.0757221	rotamase CYP 1(ROC1)	Arabidopsis thaliana	821211:ribosomal protein S2(RPS2),822098:RPM1 interacting protein 4(RIN4),826479:general regulatory factor 1(GRF1),833836:general regulatory factor 3(GRF3),836668:general regulatory factor 8(GRF8),841125:Cyclin A3;3(CYCA3;3),		15746386:activates Pseudomonas syringiae AvrRpt2,22463079:Perception of light by phyA, cry1 or phyB activates ROC1; this in turn reduces the intensity of brassinosteroid signalling and fine-tunes seedling de-etiolation.,23206262:A gain-of-function mutation in a highly conserved Arabidopsis CyP gene, ROC1, causes a dramatic alteration of plant architecture.,24089553:Roc1, and Roc2 binds to the Tom…	GO:0000413~protein peptidyl-prolyl isomerization,GO:0001932~regulation of protein phosphorylation,GO:0006457~protein folding,GO:0007165~signal transduction,GO:0009416~response to light stimulus,GO:0009585~red, far-red light phototransduction,GO:0009626~plant-type hypersensitive response,GO:0009704~de-etiolation,GO:0009742~brassinosteroid mediated signaling pathway,GO:0009785~blue light signaling …	IPR002130:Cyclophilin-like peptidyl-prolyl cis-trans isomerase domain,IPR020892:Cyclophilin-type peptidyl-prolyl cis-trans isomerase, conserved site,IPR024936:Cyclophilin-type peptidyl-prolyl cis-trans isomerase,		KW-0381~Hypersensitive response,KW-0611~Plant defense,		DOMAIN:PPIase cyclophilin-type,MUTAGEN:H->A: Decreased PPIase activity.,MUTAGEN:R->A: Loss of PPIase activity.,MUTAGEN:W->A: Loss of PPIase activity.,	WP2279~Seed development,
AT4G38950	98.4911	205.956	238.974	259.844	1.26432	0.332861	1.05143	0.119976	ATP binding microtubule motor family protein(AT4G38950)	Arabidopsis thaliana				GO:0007018~microtubule-based movement,GO:0042546~cell wall biogenesis,GO:0044087~regulation of cellular component biogenesis,GO:0048522~positive regulation of cellular process,GO:0065003~macromolecular complex assembly,GO:0065008~regulation of biological quality,GO:0071669~plant-type cell wall organization or biogenesis,GO:0090558~plant epidermis development,	IPR001752:Kinesin, motor domain,IPR019821:Kinesin, motor region, conserved site,IPR021881:Protein of unknown function DUF3490,IPR027417:P-loop containing nucleoside triphosphate hydrolase,			KW-0832~Ubl conjugation,KW-1017~Isopeptide bond,	COMPBIAS:Polar residues,CROSSLNK:Glycyl lysine isopeptide (Lys-Gly) (interchain with G-Cter in ubiquitin),DOMAIN:Kinesin motor,NP_BIND:ATP,REGION:Disordered,
AT4G39010	0.793881	3.82721	10.0058	6.18294	2.2305	0.512139	1.14798	-0.570389	glycosyl hydrolase 9B18(GH9B18)	Arabidopsis thaliana			29348141:CELLULASE6 (CEL6) and MANNANASE7 (MAN7) likely indirectly affect the timing of cell differentiation in the silique valve and promote silique dehiscence by facilitating cell disintegration in the separation layer.[CELLULASE6],	GO:0009828~plant-type cell wall loosening,GO:0010047~fruit dehiscence,GO:0030245~cellulose catabolic process,GO:0071555~cell wall organization,GO:1990059~fruit valve development,	IPR001701:Glycoside hydrolase, family 9,IPR008928:Six-hairpin glycosidase-like,IPR012341:Six-hairpin glycosidase,IPR018221:Glycoside hydrolase, family 9, active site,	ath00500:Starch and sucrose metabolism,ath01100:Metabolic pathways,	KW-0119~Carbohydrate metabolism,KW-0136~Cellulose degradation,KW-0624~Polysaccharide degradation,KW-0961~Cell wall biogenesis/degradation,KW-9998~Cell wall biogenesis/degradation,	KW-0325~Glycoprotein,	ACT_SITE:Nucleophile,CARBOHYD:N-linked (GlcNAc...) asparagine,
AT4G39460	206.546	263.13	258.54	255.594	0.321557	-0.0416518	0.34678	-0.0164293	S-adenosylmethionine carrier 1(SAMC1)	Arabidopsis thaliana			16950860:SAMC1 and SAMC2 are two isoforms of a SAM transporter in Arabidopsis. SAMC1 is expressed at a significantly higher level than SAMC2, although both genes are transcriptionally active. [SAMC1],17098813:SAM TRANSPORTER1 (SAMT1) encodes a plastid metabolite transporter required for the import of S-Adenosylmethionine from the cytosol. [SAMT1],	GO:0009658~chloroplast organization,GO:0015805~S-adenosyl-L-methionine transport,GO:0055085~transmembrane transport,	IPR002067:Mitochondrial carrier protein,IPR018108:Mitochondrial substrate/solute carrier,IPR023395:Mitochondrial carrier domain,		KW-0813~Transport,		REPEAT:Solcar,REPEAT:Solcar 1,REPEAT:Solcar 2,REPEAT:Solcar 3,TRANSIT:Chloroplast and mitochondrion,TRANSMEM:Helical,
AT4G39550	4.92169	15.9385	12.8742	17.6929	1.13807	0.136794	1.41338	0.412101	Galactose oxidase/kelch repeat superfamily protein(AT4G39550)	Arabidopsis thaliana	814846:SKP1-like 14(SK14),825171:SKP1-like 13(SK13),			GO:0007389~pattern specification process,GO:0010605~negative regulation of macromolecule metabolic process,GO:0016567~protein ubiquitination,GO:0044085~cellular component biogenesis,	IPR001810:F-box domain, cyclin-like,IPR006652:Kelch repeat type 1,IPR015915:Kelch-type beta propeller,		KW-0833~Ubl conjugation pathway,		DOMAIN:F-box,REGION:Disordered,REPEAT:Kelch 1,REPEAT:Kelch 2,REPEAT:Kelch 3,
AT5G01670	33.7382	76.7385	52.7027	61.7298	0.618367	-0.306398	1.14625	0.221481	NAD(P)-linked oxidoreductase superfamily protein(AT5G01670)	Arabidopsis thaliana	838388:Transducin/WD40 repeat-like superfamily protein(ATARCA),				IPR018170:Aldo/keto reductase, conserved site,IPR020471:Aldo/keto reductase subgroup,IPR023210:NADP-dependent oxidoreductase domain,	ath00010:Glycolysis / Gluconeogenesis,ath00040:Pentose and glucuronate interconversions,ath00053:Ascorbate and aldarate metabolism,ath00561:Glycerolipid metabolism,ath00620:Pyruvate metabolism,ath01100:Metabolic pathways,ath01110:Biosynthesis of secondary metabolites,ath01240:Biosynthesis of cofactors,			ACT_SITE:Proton donor,BINDING:Substrate,DOMAIN:Aldo_ket_red,SITE:Lowers pKa of active site Tyr,
AT5G01980	81.4004	113.462	113.902	116.021	0.476233	0.0317064	0.47073	0.0262038	RING/U-box superfamily protein(AT5G01980)	Arabidopsis thaliana				GO:0006511~ubiquitin-dependent protein catabolic process,	IPR001841:Zinc finger, RING-type,IPR013083:Zinc finger, RING/FYVE/PHD-type,				COMPBIAS:Acidic residues,COMPBIAS:Basic residues,DOMAIN:RING-type,REGION:Disordered,TRANSMEM:Helical,
AT5G02940	875.601	1029.59	1164.82	1222.37	0.411064	0.247242	0.233301	0.0694789	ion channel POLLUX-like protein, putative (DUF1012)(AT5G02940)	Arabidopsis thaliana				GO:0006520~cellular amino acid metabolic process,GO:0006811~ion transport,GO:0006813~potassium ion transport,GO:0009416~response to light stimulus,GO:0009611~response to wounding,GO:0009753~response to jasmonic acid,GO:0042430~indole-containing compound metabolic process,GO:0065003~macromolecular complex assembly,GO:0072330~monocarboxylic acid biosynthetic process,	IPR010420:CASTOR/POLLUX/SYM8 ion channels,				DOMAIN:Castor_Poll_mid,TRANSMEM:Helical,
AT5G03940	651.135	892.56	802.604	957.665	0.301023	0.101386	0.453976	0.254339	chloroplast signal recognition particle 54 kDa subunit(CPSRP54)	Arabidopsis thaliana	817429:63 kDa inner membrane family protein(ALB3),819185:signal recognition particle receptor protein, chloroplast (FTSY)(CPFTSY),819358:chloroplast signal recognition particle component (CAO)(CAO),844165:general regulatory factor 2(GRF2),		18633119:cpSRP54 deletion led to a change in light-harvesting complex composition, an increase of PsbS, a decreased photosystem I/II ratio, and, in young leaves, to up-regulation of thylakoid proteases and stromal chaperones, including ClpC,22231402:The authors report the crystal structure of the chloroplast signal recognition particle (cpSRP) core from Arabidopsis thaliana, with the cpSRP54 tail…	GO:0006614~SRP-dependent cotranslational protein targeting to membrane,GO:0045038~protein import into chloroplast thylakoid membrane,GO:0070208~protein heterotrimerization,	IPR000897:Signal recognition particle, SRP54 subunit, GTPase domain,IPR003593:AAA+ ATPase domain,IPR004125:Signal recognition particle, SRP54 subunit, M-domain,IPR004780:Signal recognition particle protein Ffh,IPR013822:Signal recognition particle, SRP54 subunit, helical bundle,IPR022941:Signal recognition particle, SRP54 subunit,IPR027417:P-loop containing nucleoside triphosphate hydrolase,	ath03060:Protein export,			COMPBIAS:Basic and acidic residues,DOMAIN:SRP54,MUTAGEN:K->M: No effect on binding to CAO/cpSRP43.,MUTAGEN:Missing: No effect on binding to CAO/cpSRP43.,MUTAGEN:R->G,K: Reduced binding to CAO/cpSRP43.,MUTAGEN:R->G,K: Strongly reduced binding to CAO/cpSRP43.,MUTAGEN:R->G,Q,K,N: Loss of binding to CAO/cpSRP43.,NP_BIND:GTP,REGION:Disordered,REGION:G-domain,REGION:M-domain,TRANSIT:Chloroplast,
AT5G04290	22.0472	34.9336	37.8949	47.0206	0.737543	0.411358	0.625396	0.299211	kow domain-containing transcription factor 1(KTF1)	Arabidopsis thaliana	817246:Argonaute family protein(AGO4),818591:nuclear RNA polymerase D1B(NRPD1B),821339:Transducin/WD40 repeat-like superfamily protein(LST8-1),	Transcription,	19410546:KTF1 is an adaptor protein that binds scaffold transcripts generated by Pol V and recruits AGO4 and AGO4-bound siRNAs to form an RdDM effector complex,	GO:0006306~DNA methylation,GO:0006357~regulation of transcription from RNA polymerase II promoter,GO:0006368~transcription elongation from RNA polymerase II promoter,GO:0016458~gene silencing,GO:0030422~production of siRNA involved in RNA interference,GO:0031507~heterochromatin assembly,GO:0032784~regulation of DNA-templated transcription, elongation,GO:0080188~RNA-directed DNA methylation,	IPR005100:Transcription elongation factor Spt5, NGN domain,IPR005824:KOW,IPR014722:Ribosomal protein L2 domain 2,		KW-0943~RNA-mediated gene silencing,		COMPBIAS:Acidic residues,COMPBIAS:Basic and acidic residues,COMPBIAS:Polar residues,DOMAIN:KOW,DOMAIN:KOW 1,DOMAIN:KOW 2,DOMAIN:KOW 3,MOTIF:Nuclear localization signal,REGION:42 X 9 AA approximate WG/GW-rich tandem repeats,REGION:Disordered,REPEAT:1,REPEAT:10,REPEAT:11,REPEAT:12,REPEAT:13,REPEAT:14,REPEAT:15,REPEAT:16,REPEAT:17,REPEAT:18,REPEAT:19,REPEAT:2,REPEAT:20,REPEAT:21,REPEAT:22,REPEAT:23,…
AT5G04460	28.9898	48.1413	63.4237	49.4299	1.08541	0.0368243	0.69957	-0.349014	RING/U-box superfamily protein(AT5G04460)	Arabidopsis thaliana	828791:small ubiquitin-like modifier 1(SUMO1),835609:small ubiquitin-like modifier 2(SUMO2),835610:small ubiquitin-like modifier 3(SUMO3),			GO:0009892~negative regulation of metabolic process,GO:0019439~aromatic compound catabolic process,GO:0044270~cellular nitrogen compound catabolic process,GO:0046700~heterocycle catabolic process,GO:0050793~regulation of developmental process,GO:1901361~organic cyclic compound catabolic process,	IPR001841:Zinc finger, RING-type,IPR013083:Zinc finger, RING/FYVE/PHD-type,				COMPBIAS:Basic and acidic residues,COMPBIAS:Polar residues,DOMAIN:RING-type,REGION:Disordered,
AT5G04530	17.8927	83.8558	67.5941	84.6266	1.82238	0.01294	2.12651	0.31707	3-ketoacyl-CoA synthase 19(KCS19)	Arabidopsis thaliana				GO:0006633~fatty acid biosynthetic process,GO:0009409~response to cold,GO:0009416~response to light stimulus,	IPR012392:Very-long-chain 3-ketoacyl-CoA synthase,IPR013601:FAE1/Type III polyketide synthase-like protein,IPR013747:3-Oxoacyl-[acyl-carrier-protein (ACP)] synthase III C-terminal,IPR016039:Thiolase-like,	ath00062:Fatty acid elongation,ath01100:Metabolic pathways,ath01110:Biosynthesis of secondary metabolites,ath04626:Plant-pathogen interaction,			DOMAIN:FAE,TRANSMEM:Helical,
AT5G04670	216.503	299.75	263.034	261.674	0.278874	-0.194805	0.466247	-0.00743167	Enhancer of polycomb-like transcription factor protein(AT5G04670)	Arabidopsis thaliana				GO:0006357~regulation of transcription from RNA polymerase II promoter,GO:0010228~vegetative to reproductive phase transition of meristem,GO:0016573~histone acetylation,GO:0031325~positive regulation of cellular metabolic process,GO:0031327~negative regulation of cellular biosynthetic process,GO:0048316~seed development,GO:0048367~shoot system development,GO:0048580~regulation of post-embryonic d…	IPR019542:Enhancer of polycomb-like, N-terminal,IPR024943:Enhancer of polycomb protein,				COMPBIAS:Basic and acidic residues,COMPBIAS:Polar residues,DOMAIN:EPL1,REGION:Disordered,
AT5G05160	16.4124	30.5731	48.2537	46.3499	1.46358	0.574191	0.833336	-0.0560561	Leucine-rich repeat protein kinase family protein(RUL1)	Arabidopsis thaliana	820655:STRUBBELIG-receptor family 7(SRF7),827598:Leucine-rich repeat protein kinase family protein(MRH1),		21379334:Receptor-like kinases MORE LATERAL GROWTH1 (MOL1) and REDUCED IN LATERAL GROWTH1 (RUL1) are opposing regulators of cambium activity. [RUL1],	GO:0006468~protein phosphorylation,GO:2000605~positive regulation of secondary growth,	IPR000719:Protein kinase, catalytic domain,IPR001611:Leucine-rich repeat,IPR008271:Serine/threonine-protein kinase, active site,IPR011009:Protein kinase-like domain,IPR013210:Leucine-rich repeat-containing N-terminal, type 2,IPR017441:Protein kinase, ATP binding site,			KW-0597~Phosphoprotein,	ACT_SITE:Proton acceptor,BINDING:ATP,DOMAIN:Protein kinase,NP_BIND:ATP,REGION:Disordered,REPEAT:LRR 1,REPEAT:LRR 2,REPEAT:LRR 3,REPEAT:LRR 4,REPEAT:LRR 5,TRANSMEM:Helical,
AT5G05480	21.5971	51.3561	40.1333	44.9897	0.844485	-0.18441	1.18735	0.15845	Peptide-N4-(N-acetyl-beta-glucosaminyl)asparagine amidase A protein(AT5G05480)	Arabidopsis thaliana					IPR021102:Peptide-N4-(N-acetyl-beta-glucosaminyl)asparagine amidase A,
AT5G05520	42.4993	81.0018	56.4354	74.0523	0.395389	-0.126629	0.903887	0.381869	Outer membrane OMP85 family protein(AT5G05520)	Arabidopsis thaliana				GO:0034622~cellular macromolecular complex assembly,GO:0045040~protein import into mitochondrial outer membrane,GO:0065003~macromolecular complex assembly,	IPR000184:Bacterial surface antigen (D15),IPR010827:Surface antigen variable number,				COMPBIAS:Acidic residues,COMPBIAS:Basic and acidic residues,DOMAIN:Omp85,DOMAIN:POTRA,REGION:Disordered,
AT5G06820	0.256456	7.6349	5.10077	11.6539	1.79715	0.516527	2.25406	0.973431	STRUBBELIG-receptor family 2(SRF2)	Arabidopsis thaliana	815862:somatic embryogenesis receptor-like kinase 4(SERK4),816019:Leucine-rich repeat protein kinase family protein(AT2G15300),817158:IQ-domain 6(IQD6),817248:Leucine-rich repeat protein kinase family protein(AT2G27060),817272:FAM210B-like protein, putative (DUF1279)(AT2G27290),818781:Leucine-rich repeat protein kinase family protein(AT2G41820),818830:Leucine-rich repeat protein kinase family pro…	Function unknown,		GO:0006468~protein phosphorylation,GO:0016310~phosphorylation,GO:0048229~gametophyte development,	IPR000719:Protein kinase, catalytic domain,IPR001245:Serine-threonine/tyrosine-protein kinase catalytic domain,IPR001611:Leucine-rich repeat,IPR008271:Serine/threonine-protein kinase, active site,IPR011009:Protein kinase-like domain,IPR013210:Leucine-rich repeat-containing N-terminal, type 2,			KW-0325~Glycoprotein,	CARBOHYD:N-linked (GlcNAc...) asparagine,DOMAIN:Protein kinase,REGION:Disordered,REPEAT:LRR 1,REPEAT:LRR 2,REPEAT:LRR 3,REPEAT:LRR 4,REPEAT:LRR 5,REPEAT:LRR 7,REPEAT:LRR 8,TOPO_DOM:Cytoplasmic,TOPO_DOM:Extracellular,TRANSMEM:Helical,
AT5G07080	3.52344	22.377	15.9314	16.0351	1.75497	-0.441035	2.20446	0.00845916	HXXXD-type acyl-transferase family protein(AT5G07080)	Arabidopsis thaliana				GO:0006970~response to osmotic stress,GO:0009414~response to water deprivation,GO:0009447~putrescine catabolic process,GO:0009834~plant-type secondary cell wall biogenesis,GO:0019748~secondary metabolic process,GO:0030154~cell differentiation,GO:0032918~spermidine acetylation,GO:0033993~response to lipid,GO:0040007~growth,GO:0045491~xylan metabolic process,GO:0051301~cell division,GO:0071554~cell…	IPR003480:Transferase,IPR023213:Chloramphenicol acetyltransferase-like domain,
AT5G08170	97.5104	154.408	155.325	136.799	0.662427	-0.172666	0.653977	-0.181116	porphyromonas-type peptidyl-arginine deiminase family protein(EMB1873)	Arabidopsis thaliana				GO:0006596~polyamine biosynthetic process,GO:0009446~putrescine biosynthetic process,GO:0009793~embryo development ending in seed dormancy,GO:0033388~putrescine biosynthetic process from arginine,	IPR007466:Peptidyl-arginine deiminase, Porphyromonas-type,IPR017754:Agmatine deiminase,	ath00330:Arginine and proline metabolism,ath01100:Metabolic pathways,	KW-0620~Polyamine biosynthesis,		ACT_SITE:Amidino-cysteine intermediate,BINDING:Agmatine,MUTAGEN:C->A: Impairs enzyme activity but does not abolish it.,MUTAGEN:C->A: No effect.,
AT5G08230	216.364	374.304	300.778	344.158	0.472078	-0.12057	0.785998	0.193349	tudor/PWWP/MBT domain protein(AT5G08230)	Arabidopsis thaliana				GO:0006357~regulation of transcription from RNA polymerase II promoter,GO:0006397~mRNA processing,GO:0009908~flower development,	IPR000313:PWWP,IPR006569:CID domain,IPR008942:ENTH/VHS,		KW-0287~Flowering,KW-0507~mRNA processing,KW-0804~Transcription,KW-0805~Transcription regulation,		COMPBIAS:Basic and acidic residues,COMPBIAS:Polar residues,COMPBIAS:Pro residues,DOMAIN:CID,DOMAIN:PWWP,REGION:Disordered,
AT5G08640	173.743	305.004	240.805	281.635	0.467012	-0.114341	0.805846	0.224493	flavonol synthase 1(FLS1)	Arabidopsis thaliana	819019:Galactose oxidase/kelch repeat superfamily protein(AT2G44130),824287:flavanone 3-hydroxylase(F3H),831241:Chalcone and stilbene synthase family protein(TT4),834291:dihydroflavonol 4-reductase(DFR),	General function prediction only,	26990404:Overexpression of FLS1 (FLS1-OX) not only altered seed coat color (resulting in a light brown color), but also affected flavonoid accumulation. Whereas fls1-3 mutants accumulated higher anthocyanin levels, FLS1-OX seedlings had lower levels than those of the wild-type.,27562381:double mutant plants that harbor fls1kknock out in the pap1-D background (i.e., pap1-D/fls1ko plants) were gene…	GO:0009416~response to light stimulus,GO:0009733~response to auxin,GO:0009813~flavonoid biosynthetic process,GO:0080167~response to karrikin,	IPR005123:Oxoglutarate/iron-dependent dioxygenase,IPR026992:Non-haem dioxygenase N-terminal domain,IPR027443:Isopenicillin N synthase-like,	ath00941:Flavonoid biosynthesis,ath01100:Metabolic pathways,ath01110:Biosynthesis of secondary metabolites,	KW-0284~Flavonoid biosynthesis,		DOMAIN:Fe2OG dioxygenase,METAL:Iron; catalytic,MUTAGEN:D->E: Loss of activity.,MUTAGEN:E->L: Reduces activity 15-fold.,MUTAGEN:E->Q: Reduces activity 2-fold.,MUTAGEN:F->A,L: Reduces activity 12-fold.,MUTAGEN:F->A: Reduces activity 7-fold.,MUTAGEN:F->L: Reduces activity 2-fold.,MUTAGEN:H->F: Loss of activity.,MUTAGEN:H->F: Slightly increases activity.,MUTAGEN:H->W: Loss of activity.,MUTAGEN:H->Y: …	WP1538~Flavonoid biosynthesis,
AT5G09740	41.8946	60.3337	58.9271	69.7027	0.475807	0.202924	0.508895	0.236012	histone acetyltransferase of the MYST family 2(HAM2)	Arabidopsis thaliana	817423:histone H4(HIS4),819334:myb-like transcription factor family protein(AT2G47210),	Chromatin structure and dynamics,	23273925:HAM2 may affect flowering time in Arabidopsis by epigenetic modification of FLOWERING LOCUS C and MADS-box Affecting Flowering genes 3/4 chromatins at H4K5 acetylation.,	GO:0006281~DNA repair,GO:0006355~regulation of transcription, DNA-templated,GO:0010224~response to UV-B,GO:0016573~histone acetylation,GO:0045892~negative regulation of transcription, DNA-templated,GO:0045944~positive regulation of transcription from RNA polymerase II promoter,	IPR000953:Chromo domain/shadow,IPR002717:MOZ/SAS-like protein,IPR016181:Acyl-CoA N-acyltransferase,IPR016197:Chromo domain-like,IPR025995:RNA binding activity-knot of a chromodomain,		KW-0804~Transcription,KW-0805~Transcription regulation,	KW-0007~Acetylation,	ACT_SITE:Proton donor/acceptor,BINDING:Acetyl-CoA,COMPBIAS:Polar residues,COMPBIAS:Pro residues,DOMAIN:MYST-type HAT,DOMAIN:Tudor-knot,REGION:Acetyl-CoA binding,REGION:Disordered,ZN_FING:C2HC MYST-type,
AT5G10370	143.273	195.984	171.577	196.247	0.257298	0.00191859	0.447408	0.192029	helicase domain-containing protein / IBR domain-containing protein / zinc finger protein-like protein(AT5G10370)	Arabidopsis thaliana				GO:0098542~defense response to other organism,	IPR001650:Helicase, C-terminal,IPR001841:Zinc finger, RING-type,IPR002464:DNA/RNA helicase, ATP-dependent, DEAH-box type, conserved site,IPR002867:Zinc finger, C6HC-type,IPR007502:Helicase-associated domain,IPR011545:DNA/RNA helicase, DEAD/DEAH box type, N-terminal,IPR011709:Domain of unknown function DUF1605,IPR013083:Zinc finger, RING/FYVE/PHD-type,IPR013087:Zinc finger C2H2-type/integrase DNA-…	ath03040:Spliceosome,	KW-0833~Ubl conjugation pathway,		DOMAIN:Helicase ATP-binding,DOMAIN:Helicase C-terminal,METAL:Zinc 1,METAL:Zinc 2,METAL:Zinc 2; via pros nitrogen,METAL:Zinc 3,METAL:Zinc 4,METAL:Zinc 4; via tele nitrogen,METAL:Zinc 5,MOTIF:DEAH box,NP_BIND:ATP,REGION:Disordered,REGION:TRIAD supradomain,TRANSIT:Chloroplast,ZN_FING:IBR-type,ZN_FING:RING-type 1,ZN_FING:RING-type 2; atypical,
AT5G10920	274.478	358.868	407.547	417	0.567374	0.215643	0.384675	0.032943	L-Aspartase-like family protein(AT5G10920)	Arabidopsis thaliana	829597:GTP binding protein beta 1(AGB1),830959:L-Aspartase-like family protein(AT5G10920),		17651442:Results indicate an arginine-dependent activity in argininosuccinate lyase.,	GO:0010154~fruit development,GO:0042450~arginine biosynthetic process via ornithine,GO:0048316~seed development,GO:0048366~leaf development,	IPR000362:Fumarate lyase,IPR008948:L-Aspartase-like,IPR009049:Argininosuccinate lyase,IPR020557:Fumarate lyase, conserved site,IPR022761:Fumarate lyase, N-terminal,IPR024083:Fumarase/histidase, N-terminal,	ath00220:Arginine biosynthesis,ath00250:Alanine, aspartate and glutamate metabolism,ath01100:Metabolic pathways,ath01110:Biosynthesis of secondary metabolites,ath01230:Biosynthesis of amino acids,	KW-0028~Amino-acid biosynthesis,KW-0055~Arginine biosynthesis,		DOMAIN:ASL_C2,DOMAIN:Lyase_1,TRANSIT:Chloroplast,
AT5G11260	9.24428	21.9512	28.8262	29.7142	1.47982	0.409497	1.11169	0.041371	Basic-leucine zipper (bZIP) transcription factor family protein(HY5)	Arabidopsis thaliana	5007942:far-red elongated hypocotyl 1(FHY1),816394:phytochrome B(PHYB),816538:phytochrome interacting factor 3-like 5(PIL5),817055:chromatin remodeling factor CHD3 (PICKLE)(PKL),817420:C2H2-type zinc finger family protein(AT2G28710),817696:salt tolerance homologue(STH),817857:Transducin/WD40 repeat-like superfamily protein(COP1),818712:basic helix-loop-helix (bHLH) DNA-binding superfamily protein…		17001643:the first structural and biophysical characterization of HY5 is reported here.,17121469:The data support the hypothesis that the opposite root system phenotypes of hy5 single and hy5 hyh double mutants represent the morphological response to a quantitative gradient in the same molecular process.,17337630:HY5 is a high hierarchical regulator of the transcriptional cascades for photomorpho…	GO:0006355~regulation of transcription, DNA-templated,GO:0009585~red, far-red light phototransduction,GO:0009640~photomorphogenesis,GO:0009737~response to abscisic acid,GO:0009738~abscisic acid-activated signaling pathway,GO:0009740~gibberellic acid mediated signaling pathway,GO:0009787~regulation of abscisic acid-activated signaling pathway,GO:0009958~positive gravitropism,GO:0009963~positive re…	IPR004827:Basic-leucine zipper domain,	ath04712:Circadian rhythm - plant,	KW-0607~Phytochrome signaling pathway,KW-0804~Transcription,KW-0805~Transcription regulation,KW-0938~Abscisic acid signaling pathway,	KW-0597~Phosphoprotein,KW-0832~Ubl conjugation,	COMPBIAS:Basic and acidic residues,COMPBIAS:Polar residues,DOMAIN:BZIP,DOMAIN:bZIP,MUTAGEN:VP->AA: Abolishes interaction with COP1.,REGION:Basic motif,REGION:Disordered,REGION:Interaction with COP1,REGION:Leucine-zipper,	WP3662~Phytochrome signaling pathway to turn on photomorphogenesis,
AT5G11580	168.523	279.112	235.405	239.653	0.478094	-0.218455	0.722171	0.0256224	Regulator of chromosome condensation (RCC1) family protein(AT5G11580)	Arabidopsis thaliana		Cell division and chromosome partitioning / Cytoskeleton,			IPR000408:Regulator of chromosome condensation, RCC1,IPR009091:Regulator of chromosome condensation 1/beta-lactamase-inhibitor protein II,IPR011043:Galactose oxidase/kelch, beta-propeller,				REPEAT:RCC1,
AT5G13730	137.645	222.074	185.419	204.652	0.425292	-0.116936	0.683378	0.141151	sigma factor 4(SIG4)	Arabidopsis thaliana	841047:Integrase-type DNA-binding superfamily protein(AT1G44830),		16243785:Plastid NAD(P)H dehydrogenase activity is regulated on the transcriptional level by an ndhF-specific plastid sigma factor, SIG4.,	GO:0006352~DNA-templated transcription, initiation,GO:0071482~cellular response to light stimulus,GO:2001141~regulation of RNA biosynthetic process,	IPR000943:RNA polymerase sigma-70,IPR007624:RNA polymerase sigma-70 region 3,IPR007627:RNA polymerase sigma-70 region 2,IPR007630:RNA polymerase sigma-70 region 4,IPR013324:RNA polymerase sigma factor, region 3/4,IPR013325:RNA polymerase sigma factor, region 2,IPR014284:RNA polymerase sigma-70 like domain,IPR016262:RNA polymerase sigma factor, SigB/SigC/SigD, plastid,		KW-0804~Transcription,KW-0805~Transcription regulation,		DNA_BIND:H-T-H motif,DOMAIN:RNA_pol_sigma70,MOTIF:Polymerase core binding,TRANSIT:Chloroplast,
AT5G13800	275.981	354.598	332.484	404.151	0.267216	0.187864	0.359656	0.280305	pheophytinase(PPH)	Arabidopsis thaliana	823622:Pheophorbide a oxygenase family protein with Rieske 2Fe-2S domain-containing protein(ACD1),826942:NAD(P)-binding Rossmann-fold superfamily protein(NYC1),828391:non-yellowing 1(NYE1),829854:accelerated cell death 2 (ACD2)(ACD2),830372:NYC1-like protein(NOL),839870:chlorophyll A/B-binding protein 2(CAB2),		19304936:Data identify pheophytinase (PPH), a chloroplast-located and senescence-induced hydrolase widely distributed in algae and land plants, and suggest that it is an important component of the chlorophyll breakdown machinery of senescent leaves. [PPH],20537045:CRN1 (Co-regulated with NYE1) plays a crucial role in Chlorophyll degradation.[CRN1],28096189:Results indicate that SUPPRESSOR OF OVER…	GO:0015996~chlorophyll catabolic process,	IPR000073:Alpha/beta hydrolase fold-1,		KW-0881~Chlorophyll catabolism,		DOMAIN:AB hydrolase-1,MUTAGEN:S->A: Loss of catalytic activity.,TRANSIT:Chloroplast,
AT5G13930	2004.42	4670.38	3560.83	5167.24	0.82849	0.145804	1.21965	0.536969	Chalcone and stilbene synthase family protein(TT4)	Arabidopsis thaliana	819010:6,7-dimethyl-8-ribityllumazine synthase / DMRL synthase / lumazine synthase / riboflavin synthase(COS1),819019:Galactose oxidase/kelch repeat superfamily protein(AT2G44130),824678:Chalcone-flavanone isomerase family protein(TT5),824956:sumo conjugation enzyme 1(SCE1),825356:auxin response factor 18(ARF18),828791:small ubiquitin-like modifier 1(SUMO1),830765:flavonol synthase 1(FLS1),834291…	Secondary metabolites biosynthesis, transport, and catabolism,	16575575:Simulations carried out at different temperatures pointed to optimized positioning of key residues in the active site or dimerization domain as underlying the higher activity of two temperature-sensitive variants at lower temperatures.,16731548:results suggest the presence of unknown stilbene isomerase activities in Arabidopsis.,29981254:mediates flavonoids that negatively affect embryon…	GO:0006979~response to oxidative stress,GO:0009058~biosynthetic process,GO:0009611~response to wounding,GO:0009629~response to gravity,GO:0009715~chalcone biosynthetic process,GO:0009733~response to auxin,GO:0009753~response to jasmonic acid,GO:0009813~flavonoid biosynthetic process,GO:0009926~auxin polar transport,GO:0010224~response to UV-B,GO:0030639~polyketide biosynthetic process,GO:0031540~…	IPR001099:Chalcone/stilbene synthase, N-terminal,IPR011141:Polyketide synthase, type III,IPR012328:Chalcone/stilbene synthase, C-terminal,IPR016039:Thiolase-like,IPR018088:Chalcone/stilbene synthase, active site,	ath00941:Flavonoid biosynthesis,ath00960:Tropane, piperidine and pyridine alkaloid biosynthesis,ath01100:Metabolic pathways,ath01110:Biosynthesis of secondary metabolites,ath04712:Circadian rhythm - plant,	KW-0284~Flavonoid biosynthesis,	KW-0007~Acetylation,	DOMAIN:Chal_sti_synt_C,DOMAIN:Chal_sti_synt_N,MUTAGEN:H->Y: In JK196.,
AT5G17600	82.6999	124.668	105.868	130.247	0.349936	0.0623211	0.582317	0.294702	RING/U-box superfamily protein(AT5G17600)	Arabidopsis thaliana	817158:IQ-domain 6(IQD6),836668:general regulatory factor 8(GRF8),838300:ubiquitin-conjugating enzyme 34(UBC34),839780:Target SNARE coiled-coil domain protein(AT1G29060),	Posttranslational modification, protein turnover, chaperones,		GO:0016567~protein ubiquitination,	IPR001841:Zinc finger, RING-type,IPR013083:Zinc finger, RING/FYVE/PHD-type,		KW-0833~Ubl conjugation pathway,		COMPBIAS:Basic and acidic residues,REGION:Disordered,TRANSMEM:Helical,ZN_FING:RING-type; atypical,
AT5G17860	10.399	19.8396	28.9945	22.7807	1.34306	0.184646	0.83208	-0.326332	calcium exchanger 7(CAX7)	Arabidopsis thaliana	816363:Major facilitator superfamily protein(AT2G18480),838359:beta-tonoplast intrinsic protein(BETA-TIP),		27986916:CCX1 may also be involved in modulating Ca(2+) signaling and consequently affecting the initiation of leaf senescence.,	GO:0006812~cation transport,GO:0006813~potassium ion transport,GO:0006814~sodium ion transport,GO:0010150~leaf senescence,GO:0055085~transmembrane transport,	IPR004837:Sodium/calcium exchanger membrane region,		KW-0050~Antiport,KW-0406~Ion transport,KW-0633~Potassium transport,KW-0739~Sodium transport,KW-0813~Transport,		DOMAIN:Na_Ca_ex,TRANSMEM:Helical,
AT5G19020	4.71527	15.7714	15.4156	17.7838	1.41565	0.157276	1.44533	0.186957	mitochondrial editing factor 18(MEF18)	Arabidopsis thaliana				GO:0080156~mitochondrial mRNA modification,	IPR002885:Pentatricopeptide repeat,IPR011990:Tetratricopeptide-like helical,				REGION:Type E motif; degenerate,REPEAT:PPR,REPEAT:PPR 1,REPEAT:PPR 10,REPEAT:PPR 11,REPEAT:PPR 12,REPEAT:PPR 13,REPEAT:PPR 14,REPEAT:PPR 15,REPEAT:PPR 16,REPEAT:PPR 17,REPEAT:PPR 2,REPEAT:PPR 3,REPEAT:PPR 4,REPEAT:PPR 5,REPEAT:PPR 6,REPEAT:PPR 7,REPEAT:PPR 8,REPEAT:PPR 9,TRANSIT:Mitochondrion,
AT5G20290	916.795	1275.71	1476.33	1326.85	0.68633	0.0566355	0.475878	-0.153816	Ribosomal protein S8e family protein(AT5G20290)	Arabidopsis thaliana	814652:Ribosomal protein L30/L7 family protein(AT2G01250),814714:CHASE domain containing histidine kinase protein(WOL),814978:Ribosomal S17 family protein(AT2G04390),815070:Ribosomal S17 family protein(AT2G05220),815456:Ribosomal protein S5 domain 2-like superfamily protein(AT2G09990),816132:40S ribosomal protein S25(AT2G16360),816243:Ribosomal protein S4 (RPS4A) family protein(AT2G17360),816314:…		23359052:There are differential signal requirements for nuclear and nucleolar localization of the three Arabidopsis ribosomal proteins, RPL23aA, RPL15A and RPS8A. [RPL8A],	GO:0000462~maturation of SSU-rRNA from tricistronic rRNA transcript (SSU-rRNA, 5.8S rRNA, LSU-rRNA),GO:0006412~translation,	IPR001047:Ribosomal protein S8e,IPR018283:Ribosomal protein S8e, conserved site,IPR022309:Ribosomal protein S8e/ribosomal biogenesis NSA2,	ath03010:Ribosome,			REGION:Disordered,
AT5G20740	10.2415	19.127	25.7442	24.306	1.20048	0.32038	0.802442	-0.0776592	Plant invertase/pectin methylesterase inhibitor superfamily protein(AT5G20740)	Arabidopsis thaliana				GO:0043086~negative regulation of catalytic activity,GO:1902183~regulation of shoot apical meristem development,	IPR006501:Pectinesterase inhibitor,			KW-1015~Disulfide bond,	DOMAIN:PMEI,
AT5G22320	69.4914	99.8579	90.1017	106.955	0.366814	0.097447	0.512524	0.243156	Leucine-rich repeat (LRR) family protein(AT5G22320)	Arabidopsis thaliana	840087:DEA(D/H)-box RNA helicase family protein(STRS1),843476:eukaryotic translation initiation factor SUI1 family protein(AT1G71350),			GO:0044085~cellular component biogenesis,GO:0048316~seed development,	IPR001611:Leucine-rich repeat,IPR003591:Leucine-rich repeat, typical subtype,				COMPBIAS:Basic and acidic residues,REGION:Disordered,
AT5G22450	245.391	327.265	326.991	332.74	0.411685	0.0238153	0.412889	0.0250191	spectrin beta chain, brain(AT5G22450)	Arabidopsis thaliana	829208:Transducin/WD40 repeat-like superfamily protein(AT4G30840),			GO:0016571~histone methylation,					COMPBIAS:Basic and acidic residues,COMPBIAS:Polar residues,REGION:Disordered,
AT5G23380	10.0179	29.8625	23.7048	19.7803	1.11635	-0.555186	1.42945	-0.242084	hypothetical protein (DUF789)(AT5G23380)	Arabidopsis thaliana					IPR008507:Protein of unknown function DUF789,
AT5G24280	7.98225	20.269	18.0815	20.9947	1.03069	0.0468819	1.18201	0.1982	gamma-irradiation and mitomycin c induced 1(GMI1)	Arabidopsis thaliana			21481027:GMI1 is expressed in the region of the shoot/floral meristems and young flowers.,	GO:0000724~double-strand break repair via homologous recombination,			KW-0227~DNA damage,KW-0234~DNA repair,		REGION:Disordered,
AT5G24380	25.2535	48.569	61.2769	43.0765	1.22433	-0.166928	0.899181	-0.492078	YELLOW STRIPE like 2(YSL2)	Arabidopsis thaliana			15753101:AtYSL2 is involved Fe and Zn homeostasis [AtYSL2],	GO:0010039~response to iron ion,GO:0010043~response to zinc ion,GO:0048316~seed development,GO:0055085~transmembrane transport,	IPR004813:Oligopeptide transporter, OPT superfamily,		KW-0406~Ion transport,KW-0410~Iron transport,KW-0813~Transport,		TRANSMEM:Helical,
AT5G25780	111.181	148.4	154.919	149.237	0.472459	0.0080182	0.411122	-0.0533193	eukaryotic translation initiation factor 3B-2(EIF3B-2)	Arabidopsis thaliana	816533:AAA-type ATPase family protein(RPT2b),816580:26S proteasome regulatory subunit S2 1A(RPN1A),817833:26S proteasome regulatory complex, non-ATPase subcomplex, Rpn2/Psmd1 subunit(AT2G32730),818587:eukaryotic translation initiation factor 2(EIF2),819236:TGF-beta receptor interacting protein 1(TRIP-1),819237:Transducin/WD40 repeat-like superfamily protein(AT2G46290),820313:eukaryotic translatio…	General function prediction only,		GO:0001732~formation of cytoplasmic translation initiation complex,GO:0006413~translational initiation,GO:0009892~negative regulation of metabolic process,GO:0010035~response to inorganic substance,	IPR000504:RNA recognition motif domain,IPR011400:Eukaryotic translation initiation factor 3 subunit B,IPR012677:Nucleotide-binding, alpha-beta plait,IPR013979:Translation initiation factor, beta propellor-like domain,IPR015943:WD40/YVTN repeat-like-containing domain,				DOMAIN:RRM,
AT5G25840	29.2854	67.469	61.1722	43.1996	1.02082	-0.623418	1.15852	-0.485715	DUF1677 family protein (DUF1677)(AT5G25840)	Arabidopsis thaliana				GO:0009888~tissue development,GO:0065003~macromolecular complex assembly,	IPR012876:Protein of unknown function DUF1677, plant,
AT5G26160	58.1315	97.4756	97.0013	127.817	0.722159	0.38508	0.729075	0.391997	light-independent protochlorophyllide reductase subunit(AT5G26160)	Arabidopsis thaliana				GO:0009908~flower development,GO:0010228~vegetative to reproductive phase transition of meristem,GO:0031327~negative regulation of cellular biosynthetic process,GO:0048869~cellular developmental process,	IPR019448:EEIG1/EHBP1 N-terminal domain,				COMPBIAS:Polar residues,DOMAIN:C2 NT-type,REGION:Disordered,
AT5G27120	132.874	187.946	225.798	231.937	0.757448	0.300965	0.494902	0.0384181	NOP56-like pre RNA processing ribonucleoprotein(AT5G27120)	Arabidopsis thaliana	3769417:BED zinc finger and hAT dimerization domain-containing protein DAYSLEEPER(DAYSLEEPER),816837:Protein kinase superfamily protein(AT2G23070),816838:Protein kinase superfamily protein(CKA3),818106:Phosphoribosyltransferase family protein(AT2G35390),819061:Phosphoribosyltransferase family protein(AT2G44530),819814:chromatin-remodeling protein 11(CHR11),819950:Small nuclear ribonucleoprotein f…	Translation, ribosomal structure and biogenesis,		GO:0042254~ribosome biogenesis,	IPR002687:Nop domain,IPR012974:NOP5, N-terminal,IPR012976:NOSIC,	ath03008:Ribosome biogenesis in eukaryotes,	KW-0690~Ribosome biogenesis,		COMPBIAS:Basic and acidic residues,COMPBIAS:Polar residues,DOMAIN:Nop,REGION:Disordered,
AT5G27400	63.6563	119.166	90.5257	96.4808	0.496838	-0.299894	0.887006	0.0902729	S-adenosyl-L-methionine-dependent methyltransferases superfamily protein(AT5G27400)	Arabidopsis thaliana				GO:0032259~methylation,	IPR019410:Nicotinamide N-methyltransferase-like,
AT5G27410	83.3229	110.526	123.01	139.483	0.55265	0.331155	0.400486	0.178991	D-aminoacid aminotransferase-like PLP-dependent enzymes superfamily protein(AT5G27410)	Arabidopsis thaliana				GO:0019752~carboxylic acid metabolic process,	IPR001544:Aminotransferase, class IV,IPR019410:Nicotinamide N-methyltransferase-like,IPR027417:P-loop containing nucleoside triphosphate hydrolase,
AT5G27640	380.893	433.999	514.594	500.497	0.432384	0.204921	0.187522	-0.0399413	translation initiation factor 3B1(TIF3B1)	Arabidopsis thaliana	816533:AAA-type ATPase family protein(RPT2b),816580:26S proteasome regulatory subunit S2 1A(RPN1A),817833:26S proteasome regulatory complex, non-ATPase subcomplex, Rpn2/Psmd1 subunit(AT2G32730),818587:eukaryotic translation initiation factor 2(EIF2),818982:MAP kinase 6(MPK6),819236:TGF-beta receptor interacting protein 1(TRIP-1),819237:Transducin/WD40 repeat-like superfamily protein(AT2G46290),82…	General function prediction only,		GO:0001732~formation of cytoplasmic translation initiation complex,GO:0006413~translational initiation,	IPR000504:RNA recognition motif domain,IPR011400:Eukaryotic translation initiation factor 3 subunit B,IPR012677:Nucleotide-binding, alpha-beta plait,IPR013979:Translation initiation factor, beta propellor-like domain,IPR015943:WD40/YVTN repeat-like-containing domain,		KW-0648~Protein biosynthesis,	KW-0007~Acetylation,	DOMAIN:RRM,DOMAIN:eIF2A,
AT5G28290	47.3069	75.5945	70.9568	85.697	0.568108	0.177217	0.657374	0.266483	NIMA-related kinase 3(NEK3)	Arabidopsis thaliana	824569:Inositol phosphorylceramide synthase 1(AtIPCS1),829142:H[+]-ATPase 2(HA2),841125:Cyclin A3;3(CYCA3;3),			GO:0006468~protein phosphorylation,GO:0007017~microtubule-based process,GO:0016310~phosphorylation,	IPR000719:Protein kinase, catalytic domain,IPR008271:Serine/threonine-protein kinase, active site,IPR011009:Protein kinase-like domain,IPR017441:Protein kinase, ATP binding site,				ACT_SITE:Proton acceptor,BINDING:ATP,COMPBIAS:Basic and acidic residues,COMPBIAS:Polar residues,DOMAIN:Protein kinase,NP_BIND:ATP,REGION:Disordered,
AT5G28330	44.8829	81.4079	62.3415	73.5588	0.459202	-0.143124	0.835177	0.232851
AT5G37190	91.3684	159.292	148.401	173.166	0.689569	0.11926	0.790625	0.220316	COP1-interacting protein 4(CIP4)	Arabidopsis thaliana	817857:Transducin/WD40 repeat-like superfamily protein(COP1),818581:RNI-like superfamily protein(COI1),			GO:0010099~regulation of photomorphogenesis,					COMPBIAS:Basic and acidic residues,COMPBIAS:Polar residues,REGION:Disordered,
AT5G37740	9.03685	21.3301	28.5636	26.5543	1.49496	0.294943	1.10091	-0.0991123	Calcium-dependent lipid-binding (CaLB domain) family protein(AT5G37740)	Arabidopsis thaliana	814707:response regulator 14(RR14),818411:PYR1-like 4(PYL4),818626:PYR1-like 6(PYL6),827510:Polyketide cyclase/dehydrase and lipid transport superfamily protein(PYR1),834722:PYR1-like 1(PYL1),835397:regulatory components of ABA receptor 3(RCAR3),		26719420:CARs are peripheral membrane proteins that functionally cluster on the membrane and generate strong positive membrane curvature in a Ca(2+)-dependent manner.[CAR1],	GO:0009738~abscisic acid-activated signaling pathway,GO:0009789~positive regulation of abscisic acid-activated signaling pathway,GO:0043547~positive regulation of GTPase activity,	IPR000008:C2 calcium-dependent membrane targeting,		KW-0938~Abscisic acid signaling pathway,	KW-0007~Acetylation,	DOMAIN:C2,METAL:Calcium 1,METAL:Calcium 1; via carbonyl oxygen,METAL:Calcium 2,METAL:Calcium 2; via carbonyl oxygen,MUTAGEN:D->A: Impaired Ca(2+)-dependent phospholipids binding; when associated with A-22.,MUTAGEN:D->A: Impaired Ca(2+)-dependent phospholipids binding; when associated with A-27.,
AT5G38212	36.0027	72.6807	58.0508	68.1003	0.664285	-0.0916948	0.980251	0.224271
AT5G40820	57.3878	89.2543	91.7366	107.275	0.661122	0.260775	0.622277	0.22193	Ataxia telangiectasia-mutated and RAD3-like protein(ATR)	Arabidopsis thaliana			17227549:Both ATM and ATR contribute to the induction of a CYCB1;1:GUS fusion by IR, but only ATR is required for the persistence of this response. [ATR],18435824:ATM and ATR act redundantly to inhibit sustained interactions between non-homologous chromatids.,18835170:Aluminum-dependent root-growth inhibition primarily arises from DNA damage coupled with AtATR-controlled blockage of cell-cycle pr…	GO:0000077~DNA damage checkpoint,GO:0000723~telomere maintenance,GO:0006281~DNA repair,GO:0006282~regulation of DNA repair,GO:0006303~double-strand break repair via nonhomologous end joining,GO:0006468~protein phosphorylation,GO:0006952~defense response,GO:0007004~telomere maintenance via telomerase,GO:0010044~response to aluminum ion,GO:0010332~response to gamma radiation,GO:0031347~regulation o…	IPR000403:Phosphatidylinositol 3-/4-kinase, catalytic domain,IPR003151:PIK-related kinase, FAT,IPR003152:PIK-related kinase, FATC,IPR011009:Protein kinase-like domain,IPR012993:UME,IPR014009:PIK-related kinase,IPR016024:Armadillo-type fold,IPR018936:Phosphatidylinositol 3/4-kinase, conserved site,		KW-0131~Cell cycle,KW-0227~DNA damage,KW-0234~DNA repair,KW-0611~Plant defense,		DOMAIN:FAT,DOMAIN:FATC,DOMAIN:PI3K/PI4K,DOMAIN:PI3K/PI4K catalytic,REGION:Activation loop,REGION:Catalytic loop,REGION:G-loop,
AT5G40920	87.9223	135.589	120.796	157.581	0.450806	0.214354	0.615289	0.378837	miscRNA(AT5G40920)	Arabidopsis thaliana					IPR002182:NB-ARC,IPR011713:Leucine-rich repeat 3,IPR027417:P-loop containing nucleoside triphosphate hydrolase,				DOMAIN:NB-ARC,TRANSMEM:Helical,
AT5G42480	149.62	195.183	215.463	197.897	0.521178	0.0197548	0.379734	-0.121689	Chaperone DnaJ-domain superfamily protein(ARC6)	Arabidopsis thaliana	816104:plastid division2(PDV2),818197:Tubulin/FtsZ family protein(FTSZ2-1),834255:Chaperone DnaJ-domain superfamily protein(ARC6),837386:Chloroplast J-like domain 1(CJD1),		16170638:The effect of reduced chloroplast number on the photosynthetic competence of leaves of A. thaliana with mutations at accumulation and replication of chloroplasts (ARC) sites ARC3, ARC5, and ARC6 are reported.,18284374:Results describe the in vivo quantitative relationship between plastid division proteins FtsZ1 and FtsZ2 and identification of ARC6 and ARC3 in a native FtsZ complex.,18764…	GO:0009658~chloroplast organization,GO:0009739~response to gibberellin,GO:0010020~chloroplast fission,	IPR025344:Domain of unknown function DUF4101,				DOMAIN:J,MUTAGEN:R->A,D: Reduced interaction with PDV2 leading to altered chloroplast division and formation of dumbbell-shaped plastids.,MUTAGEN:W->A: Reduced interaction with PDV2 leading to altered chloroplast division and formation of dumbbell-shaped plastids.,MUTAGEN:Y->A: Reduced interaction with PDV2 leading to altered chloroplast division and formation of dumbbell-shaped plastids.,REGION:…
AT5G44780	24.3733	60.5216	53.3724	49.0701	1.07874	-0.293434	1.25483	-0.11735	high molecular weight subunit-like glutenin(MORF4)	Arabidopsis thaliana	819864:plastid developmental protein DAG(MORF3),820729:cobalt ion binding protein(RIP1),827747:multiple organellar RNA editing factor(MORF1),834507:high molecular weight subunit-like glutenin(MORF4),837685:plastid developmental protein DAG(MORF9),840152:plastid developmental protein DAG(AT1G32580),			GO:0006397~mRNA processing,GO:0016554~cytidine to uridine editing,GO:0080156~mitochondrial mRNA modification,			KW-0507~mRNA processing,		COMPBIAS:Basic and acidic residues,COMPBIAS:Polar residues,REGION:Disordered,TRANSIT:Mitochondrion,
AT5G45100	75.5859	127.243	117.25	120.033	0.622072	-0.083008	0.738449	0.0333689	SBP (S-ribonuclease binding protein) family protein(BRG1)	Arabidopsis thaliana	831441:B-box type zinc finger protein with CCT domain-containing protein(CO),		26298008:BOIs and CO antagonistically regulate flowering through FT and SOC1.,	GO:0006952~defense response,GO:0043067~regulation of programmed cell death,GO:0043161~proteasome-mediated ubiquitin-dependent protein catabolic process,	IPR001841:Zinc finger, RING-type,IPR013083:Zinc finger, RING/FYVE/PHD-type,IPR017066:S-ribonuclease binding protein, SBP1, pollen,		KW-0611~Plant defense,KW-0833~Ubl conjugation pathway,		REGION:WRD domain,ZN_FING:RING-type,
AT5G45350	200.151	413.735	316.724	353.552	0.657652	-0.225778	1.04133	0.157895	proline-rich family protein(AT5G45350)	Arabidopsis thaliana				GO:0006778~porphyrin-containing compound metabolic process,GO:0007165~signal transduction,GO:0009737~response to abscisic acid,GO:0009753~response to jasmonic acid,GO:0010243~response to organonitrogen compound,GO:0031347~regulation of defense response,GO:0032870~cellular response to hormone stimulus,GO:0098542~defense response to other organism,GO:1901701~cellular response to oxygen-containing c…					COMPBIAS:Pro residues,REGION:Disordered,TRANSMEM:Helical,
AT5G45540	10.4894	17.5168	27.6521	27.2893	1.2678	0.593136	0.656718	-0.0179412	transmembrane protein, putative (DUF594)(AT5G45540)	Arabidopsis thaliana				GO:0048507~meristem development,	IPR007658:Protein of unknown function DUF594,IPR025315:Domain of unknown function DUF4220,				DOMAIN:DUF4220,TRANSMEM:Helical,
AT5G45920	4.89935	31.793	30.9333	36.1015	2.30585	0.174585	2.34336	0.212097	SGNH hydrolase-type esterase superfamily protein(AT5G45920)	Arabidopsis thaliana				GO:0016042~lipid catabolic process,	IPR001087:Lipase, GDSL,		KW-0442~Lipid degradation,KW-0443~Lipid metabolism,		ACT_SITE:Nucleophile,DOMAIN:SGNH_hydro,
AT5G46550	126.845	175.375	159.749	171.743	0.3288	-0.0298959	0.462084	0.103388	DNA-binding bromodomain-containing protein(AT5G46550)	Arabidopsis thaliana					IPR001487:Bromodomain,		KW-0804~Transcription,KW-0805~Transcription regulation,		COMPBIAS:Polar residues,DOMAIN:Bromo,REGION:Disordered,
AT5G47010	383.467	486.083	511.763	533.642	0.414776	0.134221	0.340753	0.0601983	RNA helicase(LBA1)	Arabidopsis thaliana	832060:Telomerase activating protein Est1(SMG7),	DNA replication, recombination, and repair,	16540482:AtUPF1 is involved in the control of seed size and shape and is essential for seedling growth. [AtUPF1],16740149:lba1 is a missense mutation of UPF1 RNA helicase involved in nonsense-mediated mRNA decay,16813578:Nonsense-mediated mRNA decay and RNA interference (RNAi) in plants requires UPF1. [UPF1],17924945:Data show that in mutants impaired in the nonsense-mediated decay (NMD) componen…	GO:0000184~nuclear-transcribed mRNA catabolic process, nonsense-mediated decay,GO:0006412~translation,GO:0008380~RNA splicing,GO:0009611~response to wounding,GO:0009744~response to sucrose,GO:0009863~salicylic acid mediated signaling pathway,GO:0009867~jasmonic acid mediated signaling pathway,GO:0010182~sugar mediated signaling pathway,GO:0016246~RNA interference,GO:0042742~defense response to ba…	IPR006935:Helicase/UvrB domain,IPR014001:Helicase, superfamily 1/2, ATP-binding domain,IPR018999:RNA helicase UPF1, UPF2-interacting domain,IPR027417:P-loop containing nucleoside triphosphate hydrolase,	ath03013:Nucleocytoplasmic transport,ath03015:mRNA surveillance pathway,	KW-0611~Plant defense,KW-0866~Nonsense-mediated mRNA decay,	KW-0597~Phosphoprotein,	BINDING:ATP,COMPBIAS:Polar residues,COMPBIAS:Pro residues,DOMAIN:Helicase ATP-binding,MUTAGEN:R->C: Abolishes NMD.,NP_BIND:ATP,REGION:Disordered,REGION:S/TQ motifs-rich, involved in the target transcript degradation steps of nonsense-mediated decay (NMD),ZN_FING:UPF1-type,
AT5G47040	536.676	688.024	777.465	658.556	0.533315	-0.0629947	0.357406	-0.238904	lon protease 2(LON2)	Arabidopsis thaliana	831899:polyubiquitin 3(UBQ3),		19748917:LON2 is necessary for IBA-stimulated lateral root formation and for sustained matrix protein import into peroxisomes.,24179123:atg2, atg3, and atg7 mutations suppressed lon2 defects in auxin metabolism and matrix protein processing and rescued the abnormally large size and small number of lon2 peroxisomes,24413187:pexophagy is accelerated when the LON2 protease is disabled,24739336:LON2-…	GO:0006515~misfolded or incompletely synthesized protein catabolic process,GO:0006625~protein targeting to peroxisome,GO:0016485~protein processing,GO:0016558~protein import into peroxisome matrix,GO:0016560~protein import into peroxisome matrix, docking,GO:0030163~protein catabolic process,GO:0048527~lateral root development,	IPR003111:Peptidase S16, lon N-terminal,IPR003593:AAA+ ATPase domain,IPR003959:ATPase, AAA-type, core,IPR004815:Lon protease, bacterial/eukaryotic-type,IPR008268:Peptidase S16, active site,IPR008269:Peptidase S16, Lon C-terminal,IPR014721:Ribosomal protein S5 domain 2-type fold, subgroup,IPR015947:PUA-like domain,IPR020568:Ribosomal protein S5 domain 2-type fold,IPR027065:Lon protease,IPR027417:P…				DOMAIN:Lon N-terminal,DOMAIN:Lon proteolytic,MOTIF:Microbody targeting signal,NP_BIND:ATP,
AT5G47080	111.759	167.269	148.453	147.294	0.404257	-0.181504	0.574578	-0.0111826	casein kinase II beta chain 1(CKB1)	Arabidopsis thaliana	819296:circadian clock associated 1(CCA1),839300:basic helix-loop-helix (bHLH) DNA-binding superfamily protein(HFR1),		21330376:Data show that each of four beta subunits of CK2 strongly stimulated phosphorylation of phytochrome interacting factors by alpha1 or alpha2.,	GO:0006468~protein phosphorylation,GO:0071900~regulation of protein serine/threonine kinase activity,GO:0080163~regulation of protein serine/threonine phosphatase activity,	IPR000704:Casein kinase II, regulatory subunit,IPR016149:Casein kinase II, regulatory subunit, alpha-helical,	ath03008:Ribosome biogenesis in eukaryotes,ath04712:Circadian rhythm - plant,		KW-0597~Phosphoprotein,	COMPBIAS:Basic and acidic residues,COMPBIAS:Polar residues,REGION:Disordered,
AT5G47710	15.4356	29.7252	24.6962	30.2842	0.623318	0.0254403	0.874901	0.277023	Calcium-dependent lipid-binding (CaLB domain) family protein(AT5G47710)	Arabidopsis thaliana				GO:0009738~abscisic acid-activated signaling pathway,GO:0009789~positive regulation of abscisic acid-activated signaling pathway,GO:0043547~positive regulation of GTPase activity,	IPR000008:C2 calcium-dependent membrane targeting,		KW-0938~Abscisic acid signaling pathway,	KW-0007~Acetylation,	DOMAIN:C2,METAL:Calcium 1,METAL:Calcium 1; via carbonyl oxygen,METAL:Calcium 2,METAL:Calcium 2; via carbonyl oxygen,
AT5G47880	143.813	239.245	195.38	259.222	0.437633	0.114918	0.72755	0.404835	eukaryotic release factor 1-1(ERF1-1)	Arabidopsis thaliana	830714:Ribosomal protein L7Ae/L30e/S12e/Gadd45 family protein(AT5G08180),		16113224:This is the first attempt at functional characterization of a release factor in vivo in plants and demonstrates the importance of eRF1-1 function in Arabidopsis.,28062855:readthrough partially protects the eRF1-1 mRNA from its 3UTR induced nonsense-mediated decay (NMD), and that elevated eRF1 levels inhibit readthrough and stimulate NMD.,	GO:0002184~cytoplasmic translational termination,GO:0006415~translational termination,GO:0040008~regulation of growth,	IPR004403:Peptide chain release factor eRF1/aRF1,IPR005140:eRF1 domain 1/Pelota-like,IPR005141:eRF1 domain 2,IPR005142:eRF1 domain 3,IPR024049:Peptide Chain Release Factor eRF1/aRF1, N-terminal,	ath03015:mRNA surveillance pathway,	KW-0341~Growth regulation,KW-0648~Protein biosynthesis,		DOMAIN:eRF1_1,MUTAGEN:G->A: Loss of peptidyl-tRNA hydrolytic activity.,
AT5G48490	54.3352	108.931	233.391	161.806	2.0688	0.563584	0.981345	-0.523872	Bifunctional inhibitor/lipid-transfer protein/seed storage 2S albumin superfamily protein(AT5G48490)	Arabidopsis thaliana				GO:0009416~response to light stimulus,GO:0009627~systemic acquired resistance,	IPR016140:Bifunctional inhibitor/plant lipid transfer protein/seed storage helical domain,				DOMAIN:AAI,
AT5G48680	23.0634	53.3268	43.0438	49.4322	0.853465	-0.1059	1.15191	0.192543	Sterile alpha motif (SAM) domain-containing protein(AT5G48680)	Arabidopsis thaliana				GO:0031324~negative regulation of cellular metabolic process,	IPR001660:Sterile alpha motif domain,IPR013761:Sterile alpha motif/pointed domain,				COMPBIAS:Basic and acidic residues,COMPBIAS:Polar residues,DOMAIN:SAM,REGION:Disordered,
AT5G49060	15.1589	49.2762	36.5868	44.4936	1.18331	-0.142131	1.59628	0.270841	DnaJ heat shock amino-terminal domain protein (DUF1977)(AT5G49060)	Arabidopsis thaliana	844165:general regulatory factor 2(GRF2),			GO:0010243~response to organonitrogen compound,GO:0030433~ubiquitin-dependent ERAD pathway,GO:0051085~chaperone mediated protein folding requiring cofactor,GO:0071218~cellular response to misfolded protein,	IPR001623:DnaJ domain,IPR015399:Domain of unknown function DUF1977, DnaJ-like,	ath04141:Protein processing in endoplasmic reticulum,			DOMAIN:J,TRANSMEM:Helical,
AT5G51300	217.61	301.347	272.887	279.562	0.324292	-0.107624	0.466566	0.0346505	splicing factor-like protein(AT5G51300)	Arabidopsis thaliana		Posttranslational modification, protein turnover, chaperones / Intracellular trafficking and secretion,	24580679:Data indicate that the mutant allele of AtSF1 (At5g51300) containing a T-DNA insertion conferred pleiotropic developmental defects, including early flowering and abnormal sensitivity to abscisic acid.,28401337:RRM domain of Arabidopsis splicing factor SF1 is important for pre-mRNA splicing of a specific set of genes,28432478:The Arabidopsis splicing factors, AtU2AF65, AtU2AF35, and AtSF1…	GO:0006397~mRNA processing,GO:0008380~RNA splicing,GO:0009737~response to abscisic acid,GO:0009738~abscisic acid-activated signaling pathway,GO:0048024~regulation of mRNA splicing, via spliceosome,	IPR000504:RNA recognition motif domain,IPR001878:Zinc finger, CCHC-type,IPR004087:K Homology domain,IPR004088:K Homology domain, type 1,IPR012677:Nucleotide-binding, alpha-beta plait,		KW-0507~mRNA processing,KW-0508~mRNA splicing,KW-0938~Abscisic acid signaling pathway,	KW-0597~Phosphoprotein,	COMPBIAS:Basic and acidic residues,COMPBIAS:Polar residues,COMPBIAS:Pro residues,DOMAIN:KH,DOMAIN:RRM,MOTIF:Nuclear localization signal,REGION:Disordered,ZN_FING:CCHC-type 1,ZN_FING:CCHC-type 2,
AT5G51750	133.167	213.28	206.669	270.263	0.627598	0.339203	0.672665	0.38427	subtilase 1.3(SBT1.3)	Arabidopsis thaliana				GO:0007049~cell cycle,GO:0009790~embryo development,GO:0044281~small molecule metabolic process,GO:0048316~seed development,GO:0051301~cell division,	IPR000209:Peptidase S8/S53 domain,IPR003137:Protease-associated domain, PA,IPR010259:Proteinase inhibitor I9,IPR015500:Peptidase S8, subtilisin-related,IPR023828:Peptidase S8, subtilisin, Ser-active site,			KW-0068~Autocatalytic cleavage,KW-0325~Glycoprotein,KW-0865~Zymogen,	ACT_SITE:Charge relay system,CARBOHYD:N-linked (GlcNAc...) asparagine,DOMAIN:Inhibitor I9,DOMAIN:PA,DOMAIN:Peptidase S8,DOMAIN:Peptidase_S8,DOMAIN:fn3_6,PROPEP:Activation peptide,
AT5G52410	44.1466	84.3417	69.8145	72.8307	0.641415	-0.207198	0.908213	0.0596	oxidoreductase/transition metal ion-binding protein(AT5G52410)	Arabidopsis thaliana	833552:histidine kinase 2(HK2),			GO:1901701~cellular response to oxygen-containing compound,	IPR001119:S-layer homology domain,				COMPBIAS:Basic and acidic residues,COMPBIAS:Polar residues,DOMAIN:SLH,REGION:Disordered,TRANSMEM:Helical,
AT5G52510	95.6738	142.457	138.551	144.434	0.526407	0.0196514	0.566027	0.0592716	SCARECROW-like 8(SCL8)	Arabidopsis thaliana				GO:0006355~regulation of transcription, DNA-templated,	IPR005202:Transcription factor GRAS,		KW-0804~Transcription,KW-0805~Transcription regulation,		DOMAIN:GRAS,MOTIF:VHIID,REGION:Disordered,REGION:Leucine repeat I (LRI),REGION:Leucine repeat II (LRII),REGION:PFYRE,REGION:SAW,REGION:VHIID,	WP2279~Seed development,
AT5G52840	154.834	206.492	246.065	227.686	0.66249	0.139863	0.411436	-0.111192	NADH-ubiquinone oxidoreductase-like protein(AT5G52840)	Arabidopsis thaliana	816165:multimeric translocon complex in the outer envelope membrane 132(TOC132),			GO:0009853~photorespiration,GO:0022904~respiratory electron transport chain,	IPR006806:ETC complex I subunit,	ath00190:Oxidative phosphorylation,ath01100:Metabolic pathways,	KW-0249~Electron transport,KW-0679~Respiratory chain,KW-0813~Transport,		TRANSIT:Mitochondrion,
AT5G52870	44.1795	73.453	80.2572	94.613	0.837014	0.357897	0.711975	0.232858	membrane-associated kinase regulator(MAKR5)	Arabidopsis thaliana				GO:0045595~regulation of cell differentiation,GO:2000280~regulation of root development,					COMPBIAS:Polar residues,REGION:Disordered,
AT5G54390	257.123	420.224	341.765	405.545	0.408195	-0.0510874	0.705017	0.245734	HAL2-like protein(HL)	Arabidopsis thaliana	818978:O-acetylserine (thiol) lyase B(OASB),819654:cysteine synthase D1(CYSD1),820714:TRICHOME BIREFRINGENCE-LIKE 41(TBL41),832872:cysteine synthase D2(CYSD2),836668:general regulatory factor 8(GRF8),			GO:0000103~sulfate assimilation,GO:0006790~sulfur compound metabolic process,GO:0009414~response to water deprivation,GO:0009416~response to light stimulus,GO:0009611~response to wounding,GO:0009718~anthocyanin-containing compound biosynthetic process,GO:0009753~response to jasmonic acid,GO:0010035~response to inorganic substance,GO:0044272~sulfur compound biosynthetic process,GO:0046394~carboxyl…	IPR000760:Inositol monophosphatase,IPR006239:3(2),5 -bisphosphate nucleotidase HAL2,IPR020550:Inositol monophosphatase, conserved site,IPR020583:Inositol monophosphatase, metal-binding site,	ath00920:Sulfur metabolism,ath01100:Metabolic pathways,			BINDING:Substrate,METAL:Magnesium 1,METAL:Magnesium 1; via carbonyl oxygen,METAL:Magnesium 2,REGION:Substrate binding,
AT5G56220	9.53068	36.6017	22.8036	44.952	1.12551	0.284526	1.76991	0.928928	P-loop containing nucleoside triphosphate hydrolases superfamily protein(AT5G56220)	Arabidopsis thaliana	816484:Cysteine/Histidine-rich C1 domain family protein(AT2G19650),818849:Copper amine oxidase family protein(AT2G42490),832118:RNA-binding (RRM/RBD/RNP motifs) family protein(AT5G19960),844112:nitrate reductase 1(NIA1),			GO:0000725~recombinational repair,GO:0007165~signal transduction,GO:0008610~lipid biosynthetic process,GO:0009723~response to ethylene,GO:0009755~hormone-mediated signaling pathway,GO:0009888~tissue development,GO:0009968~negative regulation of signal transduction,GO:0043436~oxoacid metabolic process,GO:0046394~carboxylic acid biosynthetic process,	IPR000157:Toll/interleukin-1 receptor homology (TIR) domain,IPR003593:AAA+ ATPase domain,IPR027417:P-loop containing nucleoside triphosphate hydrolase,				COMPBIAS:Polar residues,DOMAIN:TIR,REGION:Disordered,
AT5G56940	45.4107	81.2978	62.6948	73.7792	0.450885	-0.136993	0.817012	0.229134	Ribosomal protein S16 family protein(AT5G56940)	Arabidopsis thaliana	824070:Ribosomal protein S5 domain 2-like superfamily protein(AT3G49080),838150:S15/NS1, RNA-binding protein(AT1G15810),838258:mitochondrial 28S ribosomal protein S29-like protein(AT1G16870),843836:ribosomal protein S9(RPS9),844401:S15/NS1, RNA-binding protein(AT1G80620),844712:ribosomal protein S7(rps7),844717:ribosomal protein L23(rpl23),844720:ribosomal protein S19(rps19),844721:ribosomal prot…			GO:0006412~translation,	IPR000307:Ribosomal protein S16,IPR023803:Ribosomal protein S16 domain,	ath03010:Ribosome,			COMPBIAS:Basic and acidic residues,REGION:Disordered,TRANSIT:Chloroplast and mitochondrion,
AT5G57590	15.0387	31.4072	24.2069	34.8933	0.630134	0.144429	0.983937	0.498233	adenosylmethionine-8-amino-7-oxononanoate transaminase(BIO1)	Arabidopsis thaliana			17993549:The characterization of dethiobiotin synthetase (BIO3) in relationship to BIO1, the second enzyme in the biotin synthesis pathway, is reported.,22547782:The BIO3-BIO1 fusion protein is the sole protein form produced by the BIO3-BIO1 locus in Arabidopsis.[BIO3-BIO1],	GO:0009102~biotin biosynthetic process,	IPR004472:Dethiobiotin synthase BioD,IPR005814:Aminotransferase class-III,IPR015421:Pyridoxal phosphate-dependent transferase, major region, subdomain 1,IPR015422:Pyridoxal phosphate-dependent transferase, major region, subdomain 2,IPR015424:Pyridoxal phosphate-dependent transferase,IPR027417:P-loop containing nucleoside triphosphate hydrolase,	ath00780:Biotin metabolism,ath01100:Metabolic pathways,ath01240:Biosynthesis of cofactors,	KW-0093~Biotin biosynthesis,		BINDING:7-keto-8-aminopelargonic acid,BINDING:7-keto-8-aminopelargonic acid; via carbonyl oxygen,BINDING:ATP,BINDING:Pyridoxal phosphate,BINDING:Substrate,METAL:Magnesium,MUTAGEN:F->Y: No important impact on the enzyme kinetic parameters.,MUTAGEN:I->W: Reduced substrate channeling leading to slower 7,8-diamino-pelargonic acid aminotransferase + dethiobiotin synthetase activities.,MUTAGEN:Missing:…
AT5G58040	100.425	124.448	146.643	150.45	0.538601	0.270373	0.304782	0.0365534	FIP1[V]-like protein(FIP1[V])	Arabidopsis thaliana	817127:poly(A) polymerase 2(PAPS2),819835:poly(A) polymerase 3(PAPS3),819846:fip1 motif-containing protein(AT3G66652),828660:Cleavage/polyadenylation specificity factor, 25kDa subunit(AT4G25550),829104:homolog of CFIM-25(CFIM-25),829421:nuclear poly(a) polymerase(nPAP),830899:RNA-binding (RRM/RBD/RNP motifs) family protein(AT5G10350),831899:polyubiquitin 3(UBQ3),835186:polyadenylate-binding prote…		16282318:results indicate that the Arabidopsis Fip1, like its human counterpart, is an RNA-binding protein,18221017:polyadenylation factor subunit, CstF77 was identified as interacting with Fip1[V]; the domain of CstF77 that interacts with Fip1 [V] lies at its extreme C-terminus,	GO:0006397~mRNA processing,GO:0031047~gene silencing by RNA,GO:0040007~growth,GO:0045892~negative regulation of transcription, DNA-templated,GO:0048522~positive regulation of cellular process,	IPR007854:Pre-mRNA polyadenylation factor Fip1,		KW-0507~mRNA processing,		COMPBIAS:Basic and acidic residues,COMPBIAS:Polar residues,COMPBIAS:Pro residues,DOMAIN:Fip1,MOTIF:Nuclear localization signal 1,MOTIF:Nuclear localization signal 2,REGION:Disordered,
AT5G58130	121.775	165.168	166.269	159.474	0.443974	-0.0500867	0.434482	-0.0595785	RNA-binding (RRM/RBD/RNP motifs) family protein(ROS3)	Arabidopsis thaliana		General function prediction only,	18815596:Results demonstrate a critical role for ROS3 in preventing DNA hypermethylation and suggest that DNA demethylation by ROS1 may be guided by RNAs bound to ROS3 [ROS3],	GO:0016458~gene silencing,GO:0031047~gene silencing by RNA,GO:0060966~regulation of gene silencing by RNA,GO:0080111~DNA demethylation,GO:1901535~regulation of DNA demethylation,	IPR000504:RNA recognition motif domain,IPR012677:Nucleotide-binding, alpha-beta plait,		KW-0943~RNA-mediated gene silencing,		COMPBIAS:Acidic residues,COMPBIAS:Basic and acidic residues,COMPBIAS:Polar residues,DOMAIN:RRM,REGION:Disordered,
AT5G58210	7.55125	21.4795	27.2823	30.8736	1.64739	0.490845	1.32508	0.16853	hydroxyproline-rich glycoprotein family protein(AT5G58210)	Arabidopsis thaliana									COMPBIAS:Basic and acidic residues,REGION:Disordered,
AT5G58550	42.5431	71.4262	74.0379	59.4206	0.775556	-0.258727	0.724931	-0.309353	ETO1-like 2(EOL2)	Arabidopsis thaliana	826479:general regulatory factor 1(GRF1),831899:polyubiquitin 3(UBQ3),836709:ACC synthase 5(ACS5),844165:general regulatory factor 2(GRF2),		18808454:ETO1, EOL1 and EOL2 work together to negatively regulate ethylene synthesis, by helping degrade type-2 ACC synthases.,24065059:Treatment of etiolated Arabidopsis seedlings with light rapidly increases the stability of ACS5 protein and destabilizes the ETO1/EOLs proteins.,	GO:0009873~ethylene-activated signaling pathway,GO:0010105~negative regulation of ethylene-activated signaling pathway,GO:0010364~regulation of ethylene biosynthetic process,GO:0016567~protein ubiquitination,	IPR000210:BTB/POZ-like,IPR001440:Tetratricopeptide TPR-1,IPR011333:BTB/POZ fold,IPR011990:Tetratricopeptide-like helical,IPR019734:Tetratricopeptide repeat,		KW-0833~Ubl conjugation pathway,KW-0936~Ethylene signaling pathway,		DOMAIN:BTB,REPEAT:TPR 1,REPEAT:TPR 2,REPEAT:TPR 3,REPEAT:TPR 4,REPEAT:TPR 5,REPEAT:TPR 6,REPEAT:TPR 7,
AT5G58690	8.8582	26.4611	14.6843	17.8803	0.633926	-0.524293	1.41529	0.257073	phosphatidylinositol-speciwc phospholipase C5(PLC5)	Arabidopsis thaliana				GO:0016042~lipid catabolic process,GO:0035556~intracellular signal transduction,GO:0048015~phosphatidylinositol-mediated signaling,	IPR000008:C2 calcium-dependent membrane targeting,IPR000909:Phospholipase C, phosphatidylinositol-specific , X domain,IPR001192:Phosphoinositide phospholipase C,IPR001711:Phospholipase C, phosphatidylinositol-specific, Y domain,IPR011992:EF-hand-like domain,IPR015359:Phospholipase C, phosphoinositol-specific, EF-hand-like,IPR017946:PLC-like phosphodiesterase, TIM beta/alpha-barrel domain,	ath00562:Inositol phosphate metabolism,ath01100:Metabolic pathways,ath04070:Phosphatidylinositol signaling system,	KW-0442~Lipid degradation,KW-0443~Lipid metabolism,		COMPBIAS:Acidic residues,COMPBIAS:Basic and acidic residues,DOMAIN:C2,DOMAIN:EF-hand-like,DOMAIN:PI-PLC X-box,DOMAIN:PI-PLC Y-box,REGION:Disordered,
AT5G59360	9.59763	18.0043	23.1633	21.7162	1.13796	0.248986	0.802461	-0.0865106	hypothetical protein(AT5G59360)	Arabidopsis thaliana				GO:0007049~cell cycle,GO:0032875~regulation of DNA endoreduplication,GO:0045839~negative regulation of mitotic nuclear division,			KW-0131~Cell cycle,		COMPBIAS:Basic and acidic residues,REGION:Disordered,
AT5G60120	27.4243	85.7773	49.4319	65.7986	0.81199	-0.374047	1.58667	0.40063	target of early activation tagged (EAT) 2(TOE2)	Arabidopsis thaliana	7922524:C2H2 and C2HC zinc fingers superfamily protein(AT5G26749),814775:NAC domain containing protein 35(LOV1),817375:P-loop containing nucleoside triphosphate hydrolases superfamily protein(SYD),817403:related to AP2.7(RAP2.7),817507:CCCH-type zinc fingerfamily protein with RNA-binding domain-containing protein(MAC5B),817659:TCP domain protein 10(TCP10),817892:SU(VAR)3-9 homolog 2(SUVH2),817956…		32807500:MiR172b-TOE1/2 module regulates plant innate immunity in an age-dependent manner.,	GO:0006355~regulation of transcription, DNA-templated,GO:0009873~ethylene-activated signaling pathway,GO:0010629~negative regulation of gene expression,GO:0045824~negative regulation of innate immune response,	IPR001471:AP2/ERF domain,IPR016177:DNA-binding, integrase-type,		KW-0804~Transcription,KW-0805~Transcription regulation,KW-0936~Ethylene signaling pathway,		DNA_BIND:AP2/ERF,DOMAIN:AP2/ERF,REGION:Disordered,
AT5G60700	58.0721	114.202	95.6872	96.3577	0.704256	-0.241206	0.95536	0.00989824	glycosyltransferase family protein 2(AT5G60700)	Arabidopsis thaliana									TRANSMEM:Helical,
AT5G61990	22.8867	42.8291	38.0433	36.6188	0.692821	-0.216694	0.856855	-0.0526604	Pentatricopeptide repeat (PPR) superfamily protein(AT5G61990)	Arabidopsis thaliana				GO:0048316~seed development,GO:0048367~shoot system development,GO:0048532~anatomical structure arrangement,GO:2000026~regulation of multicellular organismal development,GO:2000241~regulation of reproductive process,	IPR002885:Pentatricopeptide repeat,IPR011990:Tetratricopeptide-like helical,				REPEAT:PPR,REPEAT:PPR 1,REPEAT:PPR 10,REPEAT:PPR 11,REPEAT:PPR 12,REPEAT:PPR 13,REPEAT:PPR 14,REPEAT:PPR 15,REPEAT:PPR 16,REPEAT:PPR 17,REPEAT:PPR 18,REPEAT:PPR 19,REPEAT:PPR 2,REPEAT:PPR 20,REPEAT:PPR 21,REPEAT:PPR 22,REPEAT:PPR 23,REPEAT:PPR 24,REPEAT:PPR 3,REPEAT:PPR 4,REPEAT:PPR 5,REPEAT:PPR 6,REPEAT:PPR 7,REPEAT:PPR 8,REPEAT:PPR 9,TRANSIT:Mitochondrion,
AT5G62000	1861.95	2125.13	2135.35	2278.76	0.197489	0.100622	0.19057	0.0937032	auxin response factor 2(ARF2)	Arabidopsis thaliana	814648:indole-3-acetic acid inducible 32(IAA32),817894:auxin-induced protein 13(IAA13),820831:WUS-interacting protein 2(WSIP2),820898:phytochrome-associated protein 1(PAP1),821339:Transducin/WD40 repeat-like superfamily protein(LST8-1),823706:mitogen-activated protein kinase 3(MPK3),825356:auxin response factor 18(ARF18),826735:MAP kinase 5(MPK5),827605:Protein kinase superfamily protein(BIN2),82…		15960614:ARF2 is a part of transcriptional complexes responsible for regulating diverse signaling pathways leading to pleiotropic developmental defects. [ARF2][Auxin Response Factor 2],16176952:ARF2 expression was induced in senescing leaves. ARF2 regulated leaf senescence and floral organ abscission independently of the ethylene and cytokinin response pathways,16339187:mutant phenotype and gene …	GO:0006355~regulation of transcription, DNA-templated,GO:0008285~negative regulation of cell proliferation,GO:0009725~response to hormone,GO:0009734~auxin-activated signaling pathway,GO:0009737~response to abscisic acid,GO:0009911~positive regulation of flower development,GO:0010047~fruit dehiscence,GO:0010150~leaf senescence,GO:0010227~floral organ abscission,GO:0045892~negative regulation of tr…	IPR000270:Phox/Bem1p,IPR003340:B3 DNA binding domain,IPR010525:Auxin response factor,IPR015300:DNA-binding pseudobarrel domain,		KW-0804~Transcription,KW-0805~Transcription regulation,KW-0927~Auxin signaling pathway,		COMPBIAS:Polar residues,COMPBIAS:Pro residues,DNA_BIND:TF-B3,DOMAIN:PB1,DOMAIN:TF-B3,REGION:Disordered,
[truncated: 9 more rows]

## Sheet: Expan Downreg in WS
Gene	NormExp_ColWW	NormExp_ColWS	NormExp_gtlWW	NormExp_gtlWS	gtlWWvColWW_FC	gtlWSvColWS_FC	ColWSvColWW_FC	gtlWSvgtlWW	Gene Name	Species	BIOGRID_INTERACTION	COG_ONTOLOGY	GENERIF_SUMMARY	GOTERM_BP_DIRECT	INTERPRO	KEGG_PATHWAY	UP_KW_BIOLOGICAL_PROCESS	UP_KW_PTM	UP_SEQ_FEATURE	WIKIPATHWAYS
[truncated: 400 more rows]
